# Supplementary material for: Identification of fibroblast activation-related genes in two acute kidney injury models
Source: PeerJ. 2021 Mar 18;9:e10926. doi: 10.7717/peerj.10926 (PMC7982076; doi:10.7717/peerj.10926)
Supplement: Supplemental Information 2 [file peerj-09-10926-s002.csv]

SUID	AverageShortestPathLength	BetweennessCentrality	ClosenessCentrality	ClusteringCoefficient	Degree	Eccentricity	IsSingleNode	name	NeighborhoodConnectivity	NumberOfDirectedEdges	NumberOfUndirectedEdges	PartnerOfMultiEdgedNodePairs	Radiality	selected	SelfLoops	shared name	Stress	TopologicalCoefficient
114	2.97375328	0.03913203	0.33627538	0.27464009	43	7	FALSE	Col1a1	16.25581395	43	0	0	0.78069408	FALSE	0	Col1a1	49076	0.12583378
171	2.64566929	0.10063295	0.37797619	0.13589744	40	6	FALSE	Egf	13.675	40	0	0	0.81714786	FALSE	0	Egf	116756	0.07727273
113	3.1312336	0.01808211	0.31936295	0.34084084	37	7	FALSE	Col1a2	17.56756757	37	0	0	0.76319627	FALSE	0	Col1a2	32742	0.16241241
178	2.76902887	0.05251409	0.36113744	0.24201681	35	6	FALSE	Timp1	18.82857143	35	0	0	0.80344124	FALSE	0	Timp1	80040	0.11587302
133	3.0839895	0.03035125	0.32425532	0.35650624	34	7	FALSE	Col6a1	17.05882353	34	0	0	0.76844561	FALSE	0	Col6a1	31436	0.16246499
358	2.80314961	0.05278881	0.35674157	0.28163993	34	6	FALSE	Lox	19.02941176	34	0	0	0.79965004	FALSE	0	Lox	60056	0.12201139
122	2.87926509	0.05053167	0.34731085	0.29545455	33	5	FALSE	Hgd	15.72727273	33	0	0	0.79119277	FALSE	0	Hgd	47076	0.13005051
128	3.18897638	0.00706443	0.31358025	0.42795699	31	7	FALSE	Col3a1	19.38709677	31	0	0	0.7567804	FALSE	0	Col3a1	13032	0.19195145
183	2.71128609	0.08198395	0.36882865	0.27096774	31	6	FALSE	Mki67	17.29032258	31	0	0	0.8098571	FALSE	0	Mki67	70026	0.10567979
283	2.7191601	0.06125007	0.36776062	0.27586207	30	6	FALSE	Kng1	17.76666667	30	0	0	0.80898221	FALSE	0	Kng1	84228	0.11295117
156	3.15223097	0.01586169	0.31723564	0.44827586	29	7	FALSE	Col5a1	19.89655172	29	0	0	0.76086323	FALSE	0	Col5a1	19696	0.18562681
210	2.9160105	0.0240134	0.34293429	0.33990148	29	6	FALSE	Pah	16.86206897	29	0	0	0.78710994	FALSE	0	Pah	29940	0.1365293
206	2.88713911	0.02212573	0.34636364	0.35714286	28	5	FALSE	Aldob	17.71428571	28	0	0	0.79031788	FALSE	0	Aldob	28622	0.13948256
132	3.35170604	0.00214708	0.29835552	0.52615385	26	7	FALSE	Col6a2	19.11538462	26	0	0	0.73869933	FALSE	0	Col6a2	5068	0.24196689
165	3.00524934	0.02038166	0.33275109	0.33538462	26	6	FALSE	Pipox	15.92307692	26	0	0	0.77719452	FALSE	0	Pipox	24388	0.15021771
713	2.79265092	0.04642818	0.35808271	0.32615385	26	5	FALSE	Slc2a2	17.69230769	26	0	0	0.80081656	FALSE	0	Slc2a2	44968	0.12520458
740	2.83989501	0.04904993	0.35212569	0.19692308	26	6	FALSE	Myc	15.11538462	26	0	0	0.79556722	FALSE	0	Myc	53826	0.10692853
285	2.95275591	0.01686613	0.33866667	0.41333333	25	5	FALSE	F13b	18.36	25	0	0	0.78302712	FALSE	0	F13b	25076	0.15525424
334	3.05511811	0.03828914	0.32731959	0.29	25	6	FALSE	Cyp2d26	15.76	25	0	0	0.77165354	FALSE	0	Cyp2d26	50590	0.14792453
727	3.04461942	0.01396057	0.32844828	0.4057971	24	7	FALSE	Postn	22.16666667	24	0	0	0.77282006	FALSE	0	Postn	23884	0.17051282
227	2.8976378	0.03237032	0.3451087	0.38735178	23	6	FALSE	Proc	19.91304348	23	0	0	0.78915136	FALSE	0	Proc	45074	0.15019763
228	2.86614173	0.01946736	0.3489011	0.42687747	23	6	FALSE	Spp2	19.73913043	23	0	0	0.79265092	FALSE	0	Spp2	32586	0.15183946
279	2.94225722	0.02712485	0.33987511	0.3083004	23	6	FALSE	Vcan	20.08695652	23	0	0	0.78419364	FALSE	0	Vcan	39604	0.15070284
154	3.37795276	0.00138133	0.2960373	0.64069264	22	7	FALSE	Col6a3	21.04545455	22	0	0	0.73578303	FALSE	0	Col6a3	3348	0.26981352
164	3.30708661	0.01494891	0.30238095	0.27272727	22	6	FALSE	Hao2	14.36363636	22	0	0	0.74365704	FALSE	0	Hao2	18440	0.17727273
85	3.29133858	0.01239512	0.30382775	0.51428571	21	7	FALSE	Cdc20	14.66666667	21	0	0	0.74540682	FALSE	0	Cdc20	13084	0.20657277
873	3.01312336	0.01076645	0.33188153	0.43333333	21	5	FALSE	Aldh8a1	18.57142857	21	0	0	0.77631963	FALSE	0	Aldh8a1	15292	0.17038008
190	3.02624672	0.02302147	0.33044232	0.34736842	20	7	FALSE	Acta2	20.5	20	0	0	0.77486148	FALSE	0	Acta2	28346	0.16491935
758	2.99475066	0.01300354	0.33391762	0.36842105	20	5	FALSE	Slc22a1	18.05	20	0	0	0.77836104	FALSE	0	Slc22a1	15278	0.16116071
815	2.91076115	0.03588059	0.34355275	0.29239766	19	6	FALSE	Hnf4a	19.57894737	19	0	0	0.78769321	FALSE	0	Hnf4a	43722	0.14357585
98	3.4671916	0.00275412	0.28841787	0.62091503	18	7	FALSE	Ube2c	14.77777778	18	0	0	0.7258676	FALSE	0	Ube2c	3242	0.28418803
294	3.17585302	0.0131502	0.31487603	0.33333333	18	6	FALSE	Pck1	16.05555556	18	0	0	0.75823855	FALSE	0	Pck1	14834	0.17451691
302	3.50918635	4.33E-04	0.28496634	0.73856209	18	7	FALSE	Col14a1	21.83333333	18	0	0	0.72120152	FALSE	0	Col14a1	914	0.32587065
331	3.18372703	0.02089429	0.31409728	0.21568627	18	6	FALSE	Agxt2	15.66666667	18	0	0	0.75736366	FALSE	0	Agxt2	25028	0.15666667
937	3.17322835	0.02036321	0.31513648	0.15686275	18	6	FALSE	Slc5a2	12.5	18	0	0	0.75853018	FALSE	0	Slc5a2	23770	0.13381123
170	2.90026247	0.01998982	0.34479638	0.26842105	17	6	FALSE	Hgf	17.8	17	0	0	0.78885973	FALSE	0	Hgf	24506	0.12733813
80	3.40682415	0.00633626	0.29352851	0.65441176	17	7	FALSE	Mad2l1	14.58823529	17	0	0	0.73257509	FALSE	0	Mad2l1	7434	0.26524064
81	3.25721785	0.00728436	0.30701048	0.68382353	17	7	FALSE	Ccna2	17.64705882	17	0	0	0.74919802	FALSE	0	Ccna2	10272	0.23219814
108	3.32020997	0.00653956	0.30118577	0.63970588	17	7	FALSE	Birc5	15.94117647	17	0	0	0.74219889	FALSE	0	Birc5	6534	0.23617208
177	3.0656168	0.00915889	0.32619863	0.41176471	17	6	FALSE	Mmp3	23.05882353	17	0	0	0.77048702	FALSE	0	Mmp3	13424	0.19327731
264	3.14698163	0.0101483	0.3177648	0.38235294	17	7	FALSE	Vim	22.88235294	17	0	0	0.76144649	FALSE	0	Vim	15866	0.18756027
306	3.49081365	0.0076236	0.28646617	0.69852941	17	7	FALSE	Col15a1	21	17	0	0	0.72324293	FALSE	0	Col15a1	7998	0.31167691
311	3.56430446	4.80E-04	0.28055965	0.78676471	17	7	FALSE	Col4a5	21.64705882	17	0	0	0.71507728	FALSE	0	Col4a5	646	0.33303167
352	3.29396325	0.00952379	0.30358566	0.77205882	17	6	FALSE	Col4a4	22.70588235	17	0	0	0.74511519	FALSE	0	Col4a4	9842	0.27959332
377	3.39107612	8.34E-04	0.29489164	0.80882353	17	7	FALSE	Col4a3	23.41176471	17	0	0	0.73432488	FALSE	0	Col4a3	2448	0.29635145
399	3.18897638	0.01367779	0.31358025	0.43382353	17	6	FALSE	Cyp2j5	17.35294118	17	0	0	0.7567804	FALSE	0	Cyp2j5	19788	0.18659077
769	3.22572178	0.0205044	0.31000814	0.19117647	17	6	FALSE	Slc34a1	10.23529412	17	0	0	0.75269758	FALSE	0	Slc34a1	20468	0.14052288
93	3.39632546	0.00180933	0.29443586	0.75833333	16	7	FALSE	Ccnb2	16.3125	16	0	0	0.73374162	FALSE	0	Ccnb2	3644	0.28125
202	3.56955381	0.00416003	0.28014706	0.80833333	16	7	FALSE	Crtap	22.125	16	0	0	0.71449402	FALSE	0	Crtap	5660	0.36168033
213	3.6167979	0.04248868	0.27648766	0.2	16	7	FALSE	Kcnq1	7.875	16	0	0	0.70924468	FALSE	0	Kcnq1	37640	0.15125
256	3.06299213	0.00932835	0.32647815	0.44166667	16	6	FALSE	Pf4	16.3125	16	0	0	0.77077865	FALSE	0	Pf4	15534	0.15992647
295	3.08136483	0.00591132	0.32453152	0.44166667	16	6	FALSE	G6pc	19.1875	16	0	0	0.76873724	FALSE	0	G6pc	8450	0.18997525
343	3.34383202	0.01678194	0.29905808	0.48333333	16	7	FALSE	Ogn	22.0625	16	0	0	0.73957422	FALSE	0	Ogn	21496	0.26116071
469	3.52493438	0.02323516	0.28369322	0.25833333	16	6	FALSE	Tyrobp	9	16	0	0	0.71945174	FALSE	0	Tyrobp	26812	0.15254237
717	3.07349081	0.02574851	0.32536294	0.175	16	6	FALSE	Hmox1	12.75	16	0	0	0.76961213	FALSE	0	Hmox1	26068	0.124375
810	3.3832021	7.58E-04	0.29557797	0.65	16	7	FALSE	Loxl1	23.625	16	0	0	0.73519977	FALSE	0	Loxl1	1762	0.29166667
1149	3.1312336	0.01344308	0.31936295	0.59166667	16	6	FALSE	Aadac	21.75	16	0	0	0.76319627	FALSE	0	Aadac	15468	0.21906566
95	3.42257218	0.00485655	0.29217791	0.76190476	15	7	FALSE	Nuf2	15.53333333	15	0	0	0.73082531	FALSE	0	Nuf2	5484	0.29308176
151	3.03149606	0.02591945	0.32987013	0.28571429	15	6	FALSE	Lyz2	11.73333333	15	0	0	0.77427822	FALSE	0	Lyz2	24360	0.12027491
221	3.49606299	1.89E-04	0.28603604	0.88571429	15	7	FALSE	Plod1	24.93333333	15	0	0	0.72265967	FALSE	0	Plod1	618	0.3721393
241	3.28346457	0.00799497	0.30455635	0.46666667	15	6	FALSE	Ccl6	12.66666667	15	0	0	0.74628171	FALSE	0	Ccl6	9850	0.19487179
249	3.4488189	0.01461769	0.28995434	0.73333333	15	7	FALSE	Ect2	15.2	15	0	0	0.72790901	FALSE	0	Ect2	9330	0.30133333
253	3.48031496	0.00475218	0.28733032	0.80952381	15	7	FALSE	Leprel1	22.73333333	15	0	0	0.72440945	FALSE	0	Leprel1	5202	0.3655914
419	3.16272966	0.0050921	0.31618257	0.55238095	15	6	FALSE	Penk	16.86666667	15	0	0	0.7596967	FALSE	0	Penk	9482	0.18534799
438	3.48293963	0.00567217	0.28711379	0.45714286	15	7	FALSE	Itgb5	18.4	15	0	0	0.72411782	FALSE	0	Itgb5	8476	0.27777778
458	3.24934383	0.02021592	0.30775444	0.27619048	15	6	FALSE	Kcnj1	11.06666667	15	0	0	0.75007291	FALSE	0	Kcnj1	19832	0.13414634
123	2.9816273	0.01767683	0.33538732	0.2967033	14	6	FALSE	Hpd	18.28571429	14	0	0	0.77981919	FALSE	0	Hpd	20940	0.15914787
137	3.03937008	0.02593806	0.32901554	0.16483516	14	7	FALSE	Lrp2	12.35714286	14	0	0	0.77340332	FALSE	0	Lrp2	26192	0.12214286
215	3.41469816	6.26E-04	0.29285165	0.9010989	14	7	FALSE	Rrm2	17.57142857	14	0	0	0.7317002	FALSE	0	Rrm2	1308	0.31377551
231	3.49606299	3.91E-04	0.28603604	0.9010989	14	7	FALSE	Cks1b	16.28571429	14	0	0	0.72265967	FALSE	0	Cks1b	712	0.34650456
244	3.50918635	0.00525165	0.28496634	0.84615385	14	7	FALSE	Cep55	15.78571429	14	0	0	0.72120152	FALSE	0	Cep55	3224	0.35714286
465	2.97375328	0.0218214	0.33627538	0.2967033	14	6	FALSE	Ttr	18.07142857	14	0	0	0.78069408	FALSE	0	Ttr	25426	0.1707483
725	3.25459318	0.01543048	0.30725806	0.18681319	14	6	FALSE	Slc12a1	10.78571429	14	0	0	0.74948965	FALSE	0	Slc12a1	15420	0.14677104
773	3.31233596	0.03363913	0.30190174	0.17582418	14	6	FALSE	Slc26a4	8.85714286	14	0	0	0.74307378	FALSE	0	Slc26a4	33908	0.13203463
852	3.31496063	0.01902019	0.30166271	0.20879121	14	6	FALSE	Umod	9.92857143	14	0	0	0.74278215	FALSE	0	Umod	18926	0.15646259
922	3.49081365	0.01322813	0.28646617	0.17582418	14	6	FALSE	Slc7a9	10	14	0	0	0.72324293	FALSE	0	Slc7a9	13774	0.1553288
385	3.18110236	0.00905592	0.31435644	0.3974359	13	6	FALSE	Slc27a2	18.53846154	13	0	0	0.75765529	FALSE	0	Slc27a2	10968	0.20598291
388	3.23884514	0.01219258	0.30875203	0.3974359	13	7	FALSE	Socs3	15.92307692	13	0	0	0.75123943	FALSE	0	Socs3	17252	0.17121588
480	3.1496063	0.02673953	0.3175	0.41025641	13	6	FALSE	Ckap4	16.38461538	13	0	0	0.76115486	FALSE	0	Ckap4	32726	0.17535153
511	3.34120735	0.01590955	0.29929301	0.3974359	13	6	FALSE	Gng10	11	13	0	0	0.73986585	FALSE	0	Gng10	13350	0.19368132
714	3.08923885	0.02770665	0.32370433	0.16666667	13	6	FALSE	Slc5a1	12.07692308	13	0	0	0.76786235	FALSE	0	Slc5a1	22010	0.12323391
736	3.26246719	0.01262124	0.30651649	0.23076923	13	6	FALSE	Pdzk1	14.30769231	13	0	0	0.74861476	FALSE	0	Pdzk1	13748	0.15139116
743	3.51181102	0.00524934	0.28475336	0.84615385	13	7	FALSE	Kpna2	16.15384615	13	0	0	0.72090989	FALSE	0	Kpna2	3242	0.36538462
779	3.53018373	0.00111986	0.28327138	0.67948718	13	7	FALSE	Fkbp10	23.15384615	13	0	0	0.71886847	FALSE	0	Fkbp10	1486	0.34049774
794	3.34383202	0.01761517	0.29905808	0.23076923	13	6	FALSE	Slc12a3	11.23076923	13	0	0	0.73957422	FALSE	0	Slc12a3	15500	0.15934066
879	3.35433071	0.00674047	0.29812207	0.30769231	13	6	FALSE	Slc15a2	10.61538462	13	0	0	0.7384077	FALSE	0	Slc15a2	7056	0.18818681
974	3.32808399	0.0313266	0.30047319	0.11538462	13	7	FALSE	Cdh16	9.30769231	13	0	0	0.741324	FALSE	0	Cdh16	26668	0.12820513
1245	3.33070866	0.00222981	0.30023641	0.58974359	13	6	FALSE	Acsm1	20.53846154	13	0	0	0.74103237	FALSE	0	Acsm1	4406	0.25998053
96	3.51706037	0	0.28432836	1	12	7	FALSE	Spc24	17.41666667	12	0	0	0.72032663	FALSE	0	Spc24	0	0.39583333
152	3.35695538	0.00788642	0.29788898	0.42424242	12	6	FALSE	Lyz1	10.33333333	12	0	0	0.73811607	FALSE	0	Lyz1	8606	0.17514124
240	3.44356955	0.00885668	0.29039634	0.5	12	6	FALSE	Ccl9	12.33333333	12	0	0	0.72849227	FALSE	0	Ccl9	11644	0.22272727
339	3.19422572	0.01231367	0.31306491	0.40909091	12	7	FALSE	Pdgfra	23.91666667	12	0	0	0.75619714	FALSE	0	Pdgfra	13730	0.21666667
415	3.11548556	0.00453266	0.32097725	0.56060606	12	6	FALSE	Lgals1	19.5	12	0	0	0.76494605	FALSE	0	Lgals1	8784	0.195
436	3.12335958	0.01715108	0.32016807	0.15151515	12	6	FALSE	Calb1	11.75	12	0	0	0.76407116	FALSE	0	Calb1	14612	0.13218391
782	3.32283465	0.00133201	0.30094787	0.66666667	12	6	FALSE	Haao	20.41666667	12	0	0	0.74190726	FALSE	0	Haao	2774	0.28755869
844	3.25721785	0.01529671	0.30701048	0.16666667	12	6	FALSE	Ugt2b34	11.16666667	12	0	0	0.74919802	FALSE	0	Ugt2b34	18646	0.14393939
895	3.40419948	0.00657603	0.29375482	0.34848485	12	6	FALSE	Slc13a1	12.83333333	12	0	0	0.73286672	FALSE	0	Slc13a1	6728	0.18478261
76	4.04199475	0.01058696	0.2474026	0.54545455	11	7	FALSE	Rps5	8.45454545	11	0	0	0.66200058	FALSE	0	Rps5	10676	0.28526646
83	4.2335958	0.01036817	0.23620583	0.54545455	11	7	FALSE	Rps26	8	11	0	0	0.64071158	FALSE	0	Rps26	8284	0.3006993
219	3.4488189	0.01414977	0.28995434	0.16363636	11	6	FALSE	Acaa1b	9	11	0	0	0.72790901	FALSE	0	Acaa1b	12524	0.17132867
291	3.64304462	0.02129549	0.27449568	0.27272727	11	7	FALSE	B4galt1	8.54545455	11	0	0	0.70632838	FALSE	0	B4galt1	25514	0.14483821
298	3.5144357	0.00846671	0.2845407	0.36363636	11	7	FALSE	Kdelr3	16.90909091	11	0	0	0.72061826	FALSE	0	Kdelr3	7338	0.2473262
309	3.58267717	0.00604562	0.27912088	0.32727273	11	6	FALSE	Cyp2c44	9.63636364	11	0	0	0.71303587	FALSE	0	Cyp2c44	7648	0.19272727
423	3.35170604	0.03286549	0.29835552	0.23636364	11	7	FALSE	Tubb5	10.81818182	11	0	0	0.73869933	FALSE	0	Tubb5	25802	0.18500797
762	3.4855643	0.01235789	0.28689759	0.21818182	11	6	FALSE	Slc22a2	11.27272727	11	0	0	0.72382619	FALSE	0	Slc22a2	10522	0.16689281
781	3.31496063	0.00373188	0.30166271	0.36363636	11	6	FALSE	Aadat	16.18181818	11	0	0	0.74278215	FALSE	0	Aadat	4474	0.22663252
867	3.63779528	8.05E-04	0.27489177	0.78181818	11	7	FALSE	Itgb6	21.90909091	11	0	0	0.70691164	FALSE	0	Itgb6	1732	0.37134052
884	3.16272966	0.01859323	0.31618257	0.25454545	11	6	FALSE	Epcam	15.36363636	11	0	0	0.7596967	FALSE	0	Epcam	16510	0.17045455
929	3.09973753	0.03246897	0.32260796	0.21818182	11	7	FALSE	Ggt1	14.72727273	11	0	0	0.76669583	FALSE	0	Ggt1	28596	0.15056818
1002	2.98687664	0.02129225	0.33479789	0.18181818	11	6	FALSE	Lcn2	17	11	0	0	0.77923593	FALSE	0	Lcn2	19832	0.14252696
1056	3.55905512	0.01080265	0.28097345	0.25454545	11	6	FALSE	Slc17a3	13	11	0	0	0.71566054	FALSE	0	Slc17a3	13516	0.21666667
1131	3.2152231	0.00909106	0.31102041	0.65454545	11	6	FALSE	Iyd	21.81818182	11	0	0	0.7538641	FALSE	0	Iyd	9568	0.26823793
72	4.00262467	0.01047628	0.24983607	0.6	10	7	FALSE	Rpl18	8.8	10	0	0	0.66637504	FALSE	0	Rpl18	8064	0.29655172
185	3.50131234	0.00749885	0.2856072	0.4	10	7	FALSE	Ctss	11.5	10	0	0	0.72207641	FALSE	0	Ctss	6816	0.1765625
251	3.79527559	0.0029389	0.26348548	0.51111111	10	7	FALSE	Spsb4	9.7	10	0	0	0.68941382	FALSE	0	Spsb4	2670	0.303125
317	3.02624672	0.01777826	0.33044232	0.15555556	10	6	FALSE	Kl	14.1	10	0	0	0.77486148	FALSE	0	Kl	17898	0.14583333
471	3.54855643	0.00901199	0.28180473	0.55555556	10	7	FALSE	Tagln	22.2	10	0	0	0.71682706	FALSE	0	Tagln	11840	0.32028986
473	3.51968504	0.01189664	0.28411633	0.62222222	10	6	FALSE	Ptger3	12.3	10	0	0	0.720035	FALSE	0	Ptger3	13874	0.26888889
600	3.86614173	0.00346891	0.2586558	0.48888889	10	8	FALSE	Lmo7	9.6	10	0	0	0.68153981	FALSE	0	Lmo7	3262	0.29375
618	3.51181102	0.00464015	0.28475336	0.62222222	10	6	FALSE	Gpsm1	12.4	10	0	0	0.72090989	FALSE	0	Gpsm1	4220	0.27111111
719	3.71653543	0.00657292	0.2690678	0.26666667	10	7	FALSE	Tmem27	9.9	10	0	0	0.69816273	FALSE	0	Tmem27	7404	0.20416667
808	3.02624672	0.02006533	0.33044232	0.13333333	10	6	FALSE	Vdr	17.5	10	0	0	0.77486148	FALSE	0	Vdr	18248	0.15130435
880	3.70341207	0.0027538	0.27002126	0.33333333	10	7	FALSE	Slc22a8	10.8	10	0	0	0.69962088	FALSE	0	Slc22a8	2472	0.21836735
898	3.48818898	0.01764718	0.28668172	0.15555556	10	6	FALSE	Ugt2b38	8.6	10	0	0	0.72353456	FALSE	0	Ugt2b38	14084	0.15178571
956	3.15748031	0.0119555	0.31670823	0.37777778	10	7	FALSE	Ctsk	24.3	10	0	0	0.76027997	FALSE	0	Ctsk	14834	0.21909091
989	3.69816273	0.00602176	0.27040454	0.37777778	10	7	FALSE	Slc5a12	11	10	0	0	0.70020414	FALSE	0	Slc5a12	7114	0.218
991	3.43569554	3.66E-04	0.29106188	0.66666667	10	6	FALSE	Ttc36	20.1	10	0	0	0.72936716	FALSE	0	Ttc36	762	0.3140625
73	3.88976378	0.0151816	0.25708502	0.75	9	7	FALSE	Rpl19	10.22222222	9	0	0	0.67891514	FALSE	0	Rpl19	12304	0.29738562
75	4.29133858	0.00174421	0.23302752	0.83333333	9	7	FALSE	Rps19	9.55555556	9	0	0	0.63429571	FALSE	0	Rps19	3736	0.36752137
106	4.29133858	0.00174421	0.23302752	0.83333333	9	7	FALSE	Rpl22l1	9.55555556	9	0	0	0.63429571	FALSE	0	Rpl22l1	3736	0.36752137
117	3.98950131	1.51E-04	0.25065789	0.66666667	9	8	FALSE	Anapc2	14.44444444	9	0	0	0.66783319	FALSE	0	Anapc2	140	0.45138889
364	3.59055118	1.18E-04	0.27850877	0.80555556	9	7	FALSE	Mfap5	25.22222222	9	0	0	0.71216098	FALSE	0	Mfap5	314	0.41347905
375	3.19685039	8.77E-04	0.31280788	0.86111111	9	6	FALSE	Igfbp5	23.44444444	9	0	0	0.75590551	FALSE	0	Igfbp5	3502	0.24940898
402	3.48293963	0.013146	0.28711379	0.19444444	9	6	FALSE	Hsd11b1	12	9	0	0	0.72411782	FALSE	0	Hsd11b1	10568	0.19047619
517	3.20209974	0.00260077	0.31229508	0.83333333	9	6	FALSE	Lpar1	17.88888889	9	0	0	0.75532225	FALSE	0	Lpar1	4336	0.23232323
542	3.1312336	0.00182269	0.31936295	0.55555556	9	7	FALSE	Islr	26.55555556	9	0	0	0.76319627	FALSE	0	Islr	4626	0.25534188
547	3.53018373	0.00577565	0.28327138	0.5	9	7	FALSE	C1qb	11.33333333	9	0	0	0.71886847	FALSE	0	C1qb	4934	0.24938272
567	3.51181102	4.44E-04	0.28475336	0.72222222	9	7	FALSE	Lama2	26.55555556	9	0	0	0.72090989	FALSE	0	Lama2	1040	0.38888889
720	3.72178478	0.00167543	0.26868829	0.36111111	9	7	FALSE	Slc6a19	11.11111111	9	0	0	0.69757947	FALSE	0	Slc6a19	1876	0.26829268
732	3.22309711	0.00564613	0.31026059	0.47222222	9	6	FALSE	Glyat	19.22222222	9	0	0	0.75298921	FALSE	0	Glyat	5634	0.24643875
737	3.61417323	8.45E-04	0.27668845	0.52777778	9	6	FALSE	Slc17a1	13.77777778	9	0	0	0.70953631	FALSE	0	Slc17a1	1378	0.25050505
829	3.51181102	0.00296084	0.28475336	0.52777778	9	6	FALSE	Alox5ap	12.11111111	9	0	0	0.72090989	FALSE	0	Alox5ap	3728	0.26328502
832	3.58267717	0.0154926	0.27912088	0.08333333	9	6	FALSE	Slc4a4	7.88888889	9	0	0	0.71303587	FALSE	0	Slc4a4	12872	0.18803419
1016	3.04199475	0.00444716	0.32873167	0.41666667	9	7	FALSE	Dnase1	23.11111111	9	0	0	0.77311169	FALSE	0	Dnase1	6398	0.18852459
1312	3.42257218	0.00292966	0.29217791	0.5	9	6	FALSE	Acsm5	19	9	0	0	0.73082531	FALSE	0	Acsm5	3400	0.25185185
78	4.29658793	1.98E-04	0.23274282	0.96428571	8	7	FALSE	Rpl7	10.25	8	0	0	0.63371245	FALSE	0	Rpl7	484	0.41
193	3.76115486	0.00429753	0.26587579	0.17857143	8	7	FALSE	Sord	10.375	8	0	0	0.69320502	FALSE	0	Sord	4838	0.225
198	3.65354331	0.00108231	0.2737069	0.39285714	8	7	FALSE	Acot3	12.5	8	0	0	0.70516185	FALSE	0	Acot3	1136	0.2578125
223	3.91863517	0.01449892	0.25519089	0.35714286	8	7	FALSE	Rhog	8.375	8	0	0	0.6757072	FALSE	0	Rhog	10630	0.19047619
238	3.99475066	2.54E-04	0.25032852	0.78571429	8	8	FALSE	Spsb1	11.625	8	0	0	0.66724993	FALSE	0	Spsb1	394	0.375
259	3.29396325	0.01200421	0.30358566	0.14285714	8	6	FALSE	Ppargc1a	11.5	8	0	0	0.74511519	FALSE	0	Ppargc1a	10668	0.18965517
277	3.49343832	0.00393263	0.28625094	0.42857143	8	6	FALSE	Dao	13.375	8	0	0	0.7229513	FALSE	0	Dao	3242	0.24537037
297	3.58267717	0.00795125	0.27912088	0.25	8	7	FALSE	Surf4	10.875	8	0	0	0.71303587	FALSE	0	Surf4	6944	0.18220339
308	3.85826772	0.00975478	0.25918367	0.32142857	8	7	FALSE	Cyp4b1	9.375	8	0	0	0.6824147	FALSE	0	Cyp4b1	15750	0.24324324
359	3.5511811	0.00145223	0.28159645	0.53571429	8	7	FALSE	Mfap2	21.625	8	0	0	0.71653543	FALSE	0	Mfap2	2314	0.32575758
435	3.41469816	0.00672623	0.29285165	0.10714286	8	7	FALSE	Pvalb	9.625	8	0	0	0.7317002	FALSE	0	Pvalb	6380	0.16898148
478	3.49868766	0.00283039	0.28582146	0.53571429	8	7	FALSE	Adamts4	20.375	8	0	0	0.72236804	FALSE	0	Adamts4	3968	0.28298611
533	4.18110236	0.01655787	0.23917137	0.35714286	8	7	FALSE	Tmem173	6.625	8	0	0	0.64654418	FALSE	0	Tmem173	19104	0.22321429
575	3.79002625	0.00990059	0.26385042	0.46428571	8	7	FALSE	Abca13	8.875	8	0	0	0.68999708	FALSE	0	Abca13	11614	0.19886364
686	3.28346457	0.00861826	0.30455635	0.35714286	8	6	FALSE	Gsta4	15.25	8	0	0	0.74628171	FALSE	0	Gsta4	10502	0.19642857
733	3.61942257	0.00521915	0.27628716	0.25	8	6	FALSE	Keg1	13.125	8	0	0	0.70895305	FALSE	0	Keg1	5880	0.23214286
759	3.62204724	0.00171194	0.27608696	0.39285714	8	6	FALSE	Slc47a1	10.625	8	0	0	0.70866142	FALSE	0	Slc47a1	2120	0.22606383
767	3.84251969	0.00517374	0.2602459	0.53571429	8	8	FALSE	Rpa3	13.75	8	0	0	0.68416448	FALSE	0	Rpa3	4808	0.43548387
786	3.45931759	0.01078691	0.28907436	0.10714286	8	6	FALSE	Miox	8.625	8	0	0	0.72674249	FALSE	0	Miox	7658	0.15865385
872	3.73228346	0.00322029	0.26793249	0.17857143	8	6	FALSE	Adhfe1	10.5	8	0	0	0.69641295	FALSE	0	Adhfe1	4876	0.21614583
926	3.22047244	0.01096942	0.31051345	0.32142857	8	6	FALSE	Aqp3	14.625	8	0	0	0.75328084	FALSE	0	Aqp3	12600	0.19425676
91	4.62729659	0	0.21610891	1	7	8	FALSE	Rplp2	9.57142857	7	0	0	0.59696705	FALSE	0	Rplp2	0	0.59821429
139	3.36220472	0.00214039	0.29742389	0.52380952	7	7	FALSE	Actr3	14.14285714	7	0	0	0.73753281	FALSE	0	Actr3	2660	0.2281106
191	3.80052493	5.00E-04	0.26312155	0.47619048	7	8	FALSE	Tpm2	11.85714286	7	0	0	0.68883056	FALSE	0	Tpm2	524	0.28571429
205	3.5511811	0.00188386	0.28159645	0.28571429	7	6	FALSE	Fbp1	13.42857143	7	0	0	0.71653543	FALSE	0	Fbp1	2086	0.27678571
237	3.53018373	0.00374319	0.28327138	0.61904762	7	7	FALSE	Cish	16	7	0	0	0.71886847	FALSE	0	Cish	5790	0.26666667
271	3.22572178	5.08E-04	0.31000814	0.80952381	7	7	FALSE	Figf	23.14285714	7	0	0	0.75269758	FALSE	0	Figf	846	0.2788296
321	3.27559055	0.00523375	0.30528846	0.28571429	7	6	FALSE	Cebpb	17	7	0	0	0.74715661	FALSE	0	Cebpb	6502	0.22972973
337	3.5984252	0.00344459	0.27789934	0.23809524	7	6	FALSE	Aldh6a1	10.57142857	7	0	0	0.71128609	FALSE	0	Aldh6a1	2948	0.20728291
347	3.75328084	0.00510439	0.26643357	0.38095238	7	7	FALSE	Ugt3a1	12.28571429	7	0	0	0.69407991	FALSE	0	Ugt3a1	8382	0.28571429
401	3.69028871	0.01375484	0.27098151	0.33333333	7	6	FALSE	Hsd3b2	10.28571429	7	0	0	0.70107903	FALSE	0	Hsd3b2	15926	0.22727273
417	3.69816273	0.00539746	0.27040454	0.28571429	7	7	FALSE	Ugt3a2	11	7	0	0	0.70020414	FALSE	0	Ugt3a2	7330	0.24025974
796	3.50393701	0.01122297	0.28539326	0.19047619	7	6	FALSE	Ldhb	11.42857143	7	0	0	0.72178478	FALSE	0	Ldhb	9372	0.19548872
856	3.5328084	0.02056502	0.28306092	0.04761905	7	7	FALSE	Myo6	7.42857143	7	0	0	0.71857684	FALSE	0	Myo6	17414	0.16785714
894	3.86351706	0.00857253	0.25883152	0	7	7	FALSE	Slc26a1	6.71428571	7	0	0	0.68183144	FALSE	0	Slc26a1	7208	0.20408163
943	3.46981627	0.00662083	0.2881997	0.33333333	7	6	FALSE	Slco2b1	11.14285714	7	0	0	0.72557597	FALSE	0	Slco2b1	5464	0.20879121
1066	3.31233596	0.01074092	0.30190174	0.28571429	7	7	FALSE	Eif4ebp1	18.28571429	7	0	0	0.74307378	FALSE	0	Eif4ebp1	8674	0.23076923
1513	3.57742782	0	0.27953045	1	7	7	FALSE	Rcn3	29.42857143	7	0	0	0.71361913	FALSE	0	Rcn3	0	0.47465438
140	3.35958005	0.00953093	0.29765625	0.53333333	6	7	FALSE	Arpc4	14.83333333	6	0	0	0.73782444	FALSE	0	Arpc4	7400	0.24043716
265	3.83989501	1.54E-04	0.26042379	0.66666667	6	8	FALSE	Tpm4	12.66666667	6	0	0	0.68445611	FALSE	0	Tpm4	278	0.33333333
313	3.35170604	0.01058578	0.29835552	0.4	6	7	FALSE	Ap2s1	12.66666667	6	0	0	0.73869933	FALSE	0	Ap2s1	6694	0.20903955
330	3.67191601	0.01020564	0.27233738	0.2	6	6	FALSE	Gatm	12.66666667	6	0	0	0.70312044	FALSE	0	Gatm	9512	0.22955975
422	3.51706037	0.00215882	0.28432836	0.66666667	6	7	FALSE	Txndc5	10.83333333	6	0	0	0.72032663	FALSE	0	Txndc5	1528	0.28828829
475	3.9160105	0.00716973	0.25536193	0.26666667	6	8	FALSE	Arfgap1	5.5	6	0	0	0.67599883	FALSE	0	Arfgap1	4598	0.23484848
484	4.16010499	0.00276448	0.24037855	0.66666667	6	7	FALSE	Rab31	8.83333333	6	0	0	0.64887722	FALSE	0	Rab31	1950	0.28888889
491	3.73228346	9.34E-04	0.26793249	0.4	6	7	FALSE	Adamts12	12.5	6	0	0	0.69641295	FALSE	0	Adamts12	1596	0.26811594
890	3.65616798	0.00203908	0.27351041	0.33333333	6	6	FALSE	Acsl1	10.5	6	0	0	0.70487022	FALSE	0	Acsl1	2134	0.24031008
911	3.45144357	0.00193687	0.28973384	0.46666667	6	6	FALSE	Slc1a1	14.16666667	6	0	0	0.72761738	FALSE	0	Slc1a1	2690	0.25757576
940	3.2992126	0.00866922	0.30310263	0.2	6	7	FALSE	Myo7a	15.5	6	0	0	0.74453193	FALSE	0	Myo7a	11060	0.21004566
1060	3.77165354	7.28E-04	0.2651357	0.46666667	6	7	FALSE	Rhcg	13.33333333	6	0	0	0.6920385	FALSE	0	Rhcg	1100	0.31349206
1072	3.72440945	0.00677886	0.26849894	0.13333333	6	6	FALSE	Slc4a1	7.5	6	0	0	0.69728784	FALSE	0	Slc4a1	6094	0.24137931
1086	3.6824147	0.00711163	0.27156094	0.13333333	6	6	FALSE	Mccc1	9.33333333	6	0	0	0.70195392	FALSE	0	Mccc1	5456	0.2
1247	3.61417323	0.0029741	0.27668845	0.46666667	6	7	FALSE	Tgfbi	26	6	0	0	0.70953631	FALSE	0	Tgfbi	4824	0.4
234	3.7007874	0.00637136	0.27021277	0.2	5	7	FALSE	Oxct1	9.8	5	0	0	0.69991251	FALSE	0	Oxct1	4108	0.22926829
235	3.6351706	0.00155527	0.27509025	0.3	5	6	FALSE	Acat1	11.8	5	0	0	0.70720327	FALSE	0	Acat1	1820	0.25777778
246	3.5511811	0.00285512	0.28159645	0.3	5	6	FALSE	Khk	16.4	5	0	0	0.71653543	FALSE	0	Khk	2940	0.34782609
318	3.37007874	4.99E-04	0.29672897	0.6	5	6	FALSE	Fgf9	19.8	5	0	0	0.73665792	FALSE	0	Fgf9	686	0.33
322	3.68766404	0.01756386	0.27117438	0.1	5	7	FALSE	Egr2	7.8	5	0	0	0.70137066	FALSE	0	Egr2	15322	0.24827586
342	3.70341207	0.00150489	0.27002126	0.7	5	8	FALSE	Prelp	22.2	5	0	0	0.69962088	FALSE	0	Prelp	2490	0.38275862
368	3.58792651	0.00355287	0.27871251	0.2	5	6	FALSE	Kcnj15	10.6	5	0	0	0.71245261	FALSE	0	Kcnj15	2880	0.25365854
369	3.7847769	0.00636116	0.26421637	0.1	5	6	FALSE	Kcnj16	8.6	5	0	0	0.69058034	FALSE	0	Kcnj16	4768	0.22222222
503	3.41732283	0.00543348	0.29262673	0.3	5	7	FALSE	Spon1	14	5	0	0	0.73140857	FALSE	0	Spon1	5006	0.23859649
520	3.57742782	0	0.27953045	1	5	7	FALSE	Plac8	11.6	5	0	0	0.71361913	FALSE	0	Plac8	0	0.37419355
540	4.18372703	0	0.23902133	1	5	8	FALSE	Gps1	9.6	5	0	0	0.64625255	FALSE	0	Gps1	0	0.56470588
836	3.75328084	0.01066105	0.26643357	0.2	5	7	FALSE	S100g	7	5	0	0	0.69407991	FALSE	0	S100g	8934	0.264
938	3.63254593	0.00144028	0.27528902	0.3	5	6	FALSE	Slc16a7	12.6	5	0	0	0.7074949	FALSE	0	Slc16a7	1452	0.2952381
946	3.45931759	0.00251923	0.28907436	0.5	5	7	FALSE	Mmp23	27.4	5	0	0	0.72674249	FALSE	0	Mmp23	2210	0.36756757
955	3.24671916	0.01145755	0.30800323	0.2	5	6	FALSE	Car2	13.8	5	0	0	0.75036454	FALSE	0	Car2	10172	0.23508772
1032	3.62467192	0.0024045	0.27588704	0.5	5	7	FALSE	Emp3	14.2	5	0	0	0.70836979	FALSE	0	Emp3	2774	0.31818182
1097	3.52755906	0.01322176	0.28348214	0.1	5	6	FALSE	Dio1	15.6	5	0	0	0.7191601	FALSE	0	Dio1	12412	0.29411765
1133	3.60629921	2.65E-04	0.27729258	0.6	5	7	FALSE	Matn2	28.2	5	0	0	0.7104112	FALSE	0	Matn2	436	0.46666667
1151	4.96850394	0.00524934	0.20126783	0.6	5	8	FALSE	Nudt4	8.2	5	0	0	0.55905512	FALSE	0	Nudt4	8278	0.61538462
209	3.63779528	0.0012752	0.27489177	0.5	4	6	FALSE	Pcbd1	23.75	4	0	0	0.70691164	FALSE	0	Pcbd1	1608	0.48958333
260	3.87664042	0.00285676	0.25795531	0	4	6	FALSE	Prkaa2	6.75	4	0	0	0.68037329	FALSE	0	Prkaa2	1814	0.25
459	3.97900262	6.51E-04	0.25131926	0.33333333	4	7	FALSE	Wnk4	12.25	4	0	0	0.66899971	FALSE	0	Wnk4	868	0.48
553	3.49606299	0.00662318	0.28603604	0.16666667	4	6	FALSE	Mgam	12.75	4	0	0	0.72265967	FALSE	0	Mgam	3844	0.27840909
554	4.29133858	0.00555097	0.23302752	0.16666667	4	7	FALSE	Stbd1	3.75	4	0	0	0.63429571	FALSE	0	Stbd1	3186	0.29545455
647	4.12860892	9.94E-04	0.24221233	0.16666667	4	8	FALSE	Folr1	5.5	4	0	0	0.65237679	FALSE	0	Folr1	656	0.3125
729	4.51968504	0.01115805	0.22125436	0	4	7	FALSE	Ch25h	4.75	4	0	0	0.60892388	FALSE	0	Ch25h	16020	0.28846154
753	3.74540682	0.00297559	0.26699369	0.5	4	6	FALSE	Cryz	10	4	0	0	0.6949548	FALSE	0	Cryz	1734	0.3362069
755	3.34383202	0.00429939	0.29905808	0.16666667	4	6	FALSE	Pgam2	15	4	0	0	0.73957422	FALSE	0	Pgam2	4522	0.27358491
772	3.73753281	0.00296254	0.26755618	0.5	4	7	FALSE	Gjb2	10.75	4	0	0	0.69582969	FALSE	0	Gjb2	4248	0.30714286
838	4.34645669	8.17E-04	0.23007246	0.33333333	4	7	FALSE	Pm20d1	5.75	4	0	0	0.62817148	FALSE	0	Pm20d1	474	0.30263158
875	3.97900262	0.00107654	0.25131926	0.16666667	4	7	FALSE	Emilin1	9.75	4	0	0	0.66899971	FALSE	0	Emilin1	1380	0.38541667
905	3.75853018	0.01043297	0.26606145	0	4	6	FALSE	Fahd1	11.75	4	0	0	0.69349665	FALSE	0	Fahd1	5846	0.26875
928	3.50393701	0.00260808	0.28539326	0.16666667	4	7	FALSE	Acy3	11.25	4	0	0	0.72178478	FALSE	0	Acy3	2164	0.27564103
975	3.96587927	0.0204154	0.25215089	0	4	7	FALSE	Pax8	8	4	0	0	0.67045786	FALSE	0	Pax8	16678	0.25925926
980	3.65091864	5.21E-04	0.27390367	0.5	4	7	FALSE	S100a6	11.5	4	0	0	0.70545348	FALSE	0	S100a6	466	0.33088235
986	3.62992126	5.07E-05	0.27548807	0.66666667	4	6	FALSE	Aass	20	4	0	0	0.70778653	FALSE	0	Aass	148	0.44444444
996	3.65879265	0.00516132	0.2733142	0.16666667	4	7	FALSE	Ndrg1	10	4	0	0	0.70457859	FALSE	0	Ndrg1	5124	0.28787879
1010	4.09186352	0.0045087	0.24438743	0	4	7	FALSE	Nans	3.5	4	0	0	0.65645961	FALSE	0	Nans	2420	0.25
1019	3.66141732	0.00400064	0.27311828	0.16666667	4	6	FALSE	Tmem207	10.5	4	0	0	0.70428696	FALSE	0	Tmem207	3424	0.27777778
1020	3.79790026	7.84E-04	0.26330339	0.33333333	4	6	FALSE	Tmem174	10.75	4	0	0	0.68912219	FALSE	0	Tmem174	726	0.34677419
1179	3.45406824	7.66E-04	0.28951368	0.66666667	4	7	FALSE	Cxcl14	20.75	4	0	0	0.72732575	FALSE	0	Cxcl14	1540	0.38425926
1283	3.34383202	0.00133445	0.29905808	0.33333333	4	6	FALSE	Slc40a1	18.5	4	0	0	0.73957422	FALSE	0	Slc40a1	1546	0.2761194
1302	3.67454068	0.00111512	0.27214286	0.33333333	4	6	FALSE	Acsm2	17	4	0	0	0.70282881	FALSE	0	Acsm2	1084	0.32843137
1333	3.99475066	0.00212262	0.25032852	0	4	7	FALSE	Sgk2	3.25	4	0	0	0.66724993	FALSE	0	Sgk2	1398	0.25
1371	3.85564304	0.00260165	0.25936011	0	4	7	FALSE	Mettl7b	13.75	4	0	0	0.68270633	FALSE	0	Mettl7b	4054	0.30357143
1496	3.85301837	2.34E-04	0.25953678	0.33333333	4	7	FALSE	Slc7a12	11.75	4	0	0	0.68299796	FALSE	0	Slc7a12	322	0.34848485
1516	3.90813648	0.00650063	0.25587643	0	4	7	FALSE	Mep1a	6	4	0	0	0.67687372	FALSE	0	Mep1a	5118	0.26315789
1562	3.32283465	0.0066999	0.30094787	0.16666667	4	6	FALSE	Ppp1r1a	19	4	0	0	0.74190726	FALSE	0	Ppp1r1a	5232	0.27205882
136	3.63254593	7.41E-04	0.27528902	0.33333333	3	7	FALSE	Cubn	13	3	0	0	0.7074949	FALSE	0	Cubn	1126	0.42222222
194	4.48293963	4.24E-04	0.22306792	0.33333333	3	7	FALSE	Xylb	6.33333333	3	0	0	0.61300671	FALSE	0	Xylb	340	0.4
218	4.15748031	0.00698757	0.2405303	0	3	7	FALSE	Phyh	7	3	0	0	0.64916885	FALSE	0	Phyh	5788	0.33333333
274	4.94488189	0.00147011	0.2022293	0.33333333	3	8	FALSE	Papss2	2.33333333	3	0	0	0.56167979	FALSE	0	Papss2	1014	0.5
290	4.59055118	0.00415006	0.21783877	0.33333333	3	8	FALSE	Fut9	5.33333333	3	0	0	0.60104987	FALSE	0	Fut9	4064	0.38461538
373	3.72178478	3.63E-04	0.26868829	0.33333333	3	7	FALSE	Dse	13.66666667	3	0	0	0.69757947	FALSE	0	Dse	266	0.38095238
380	3.41732283	2.04E-04	0.29262673	0.33333333	3	6	FALSE	Hpn	23	3	0	0	0.73140857	FALSE	0	Hpn	496	0.41975309
463	4.23097113	0	0.23635236	1	3	8	FALSE	Kif21a	8.33333333	3	0	0	0.64100321	FALSE	0	Kif21a	0	0.49019608
477	4.19160105	0	0.23857232	1	3	8	FALSE	Adamtsl2	6.33333333	3	0	0	0.64537766	FALSE	0	Adamtsl2	0	0.57575758
549	4.17060367	0.00555136	0.23977344	0	3	8	FALSE	Grb7	5	3	0	0	0.6477107	FALSE	0	Grb7	5254	0.33333333
610	3.96062992	0	0.25248509	1	3	7	FALSE	Mettl7a1	12.33333333	3	0	0	0.67104112	FALSE	0	Mettl7a1	0	0.68518519
651	3.8976378	0.00462041	0.25656566	0	3	6	FALSE	Fzd2	7	3	0	0	0.67804024	FALSE	0	Fzd2	3292	0.33333333
787	4.19947507	0.00305885	0.238125	0	3	7	FALSE	Isyna1	7.33333333	3	0	0	0.64450277	FALSE	0	Isyna1	1928	0.33333333
798	4.01574803	2.18E-04	0.24901961	0.33333333	3	7	FALSE	Mut	10.33333333	3	0	0	0.66491689	FALSE	0	Mut	168	0.4
822	3.93963255	4.92E-04	0.25383078	0.33333333	3	8	FALSE	Olfml3	27.33333333	3	0	0	0.67337416	FALSE	0	Olfml3	806	0.57446809
963	4.167979	5.92E-05	0.23992443	0.66666667	3	7	FALSE	Aldh1a2	11	3	0	0	0.64800233	FALSE	0	Aldh1a2	104	0.52380952
1000	4.24146982	0.00196185	0.23576733	0	3	7	FALSE	Tbcd	6	3	0	0	0.63983669	FALSE	0	Tbcd	1132	0.38461538
1007	4.08136483	1.65E-04	0.24501608	0.33333333	3	7	FALSE	Echdc2	12.66666667	3	0	0	0.65762613	FALSE	0	Echdc2	222	0.42528736
1033	4.15748031	4.27E-04	0.2405303	0.33333333	3	7	FALSE	Fxyd5	10	3	0	0	0.64916885	FALSE	0	Fxyd5	332	0.43939394
1045	3.99212598	9.85E-04	0.2504931	0	3	8	FALSE	Colec12	16.33333333	3	0	0	0.66754156	FALSE	0	Colec12	778	0.34074074
1143	3.8976378	3.77E-04	0.25656566	0.33333333	3	8	FALSE	Il33	23	3	0	0	0.67804024	FALSE	0	Il33	246	0.4822695
1156	3.90288714	0.00110473	0.25622058	0.33333333	3	7	FALSE	Kap	11.66666667	3	0	0	0.67745698	FALSE	0	Kap	822	0.3908046
1222	4.30708661	0.00641152	0.2321755	0	3	7	FALSE	Hint2	5	3	0	0	0.63254593	FALSE	0	Hint2	6364	0.33333333
1251	3.37532808	0.00294025	0.2962675	0.33333333	3	6	FALSE	Cldn2	21.33333333	3	0	0	0.73607466	FALSE	0	Cldn2	3308	0.36842105
1253	4.4671916	0.00641141	0.22385429	0.33333333	3	7	FALSE	Sult1c2	5	3	0	0	0.61475649	FALSE	0	Sult1c2	4034	0.38888889
1276	4.35695538	4.23E-04	0.22951807	0.33333333	3	8	FALSE	Tubb6	11.66666667	3	0	0	0.62700496	FALSE	0	Tubb6	488	0.62962963
1336	4.28346457	0.0012995	0.23345588	0.33333333	3	8	FALSE	Gcnt1	10	3	0	0	0.6351706	FALSE	0	Gcnt1	1548	0.35802469
1419	3.93963255	3.35E-05	0.25383078	0.33333333	3	7	FALSE	L2hgdh	18.66666667	3	0	0	0.67337416	FALSE	0	L2hgdh	44	0.52380952
1483	4.27034121	0.0012453	0.23417333	0	3	7	FALSE	Atp1b1	10.33333333	3	0	0	0.63662875	FALSE	0	Atp1b1	1110	0.4057971
1531	4.08661417	0.00471617	0.24470135	0	3	7	FALSE	Litaf	8.33333333	3	0	0	0.65704287	FALSE	0	Litaf	2948	0.34920635
1603	3.51181102	0.00440595	0.28475336	0	3	7	FALSE	Mthfd1	14.33333333	3	0	0	0.72090989	FALSE	0	Mthfd1	3038	0.33333333
1837	4.95275591	0.01047106	0.20190779	0.33333333	3	8	FALSE	Emx2	2.66666667	3	0	0	0.5608049	FALSE	0	Emx2	8216	0.46666667
1877	3.62204724	0.0026421	0.27608696	0	3	7	FALSE	Dnajc12	15.33333333	3	0	0	0.70866142	FALSE	0	Dnajc12	1902	0.36752137
212	4.58267717	8.75E-04	0.21821306	0	2	8	FALSE	Kcne4	9	2	0	0	0.60192476	FALSE	0	Kcne4	398	0.5
273	5.38845144	0	0.18558208	1	2	8	FALSE	Bpnt1	3	2	0	0	0.51239428	FALSE	0	Bpnt1	0	0.75
315	3.83464567	4.47E-04	0.26078029	0	2	7	FALSE	Bdh2	8	2	0	0	0.68503937	FALSE	0	Bdh2	430	0.5
371	3.90813648	0	0.25587643	1	2	7	FALSE	Chst14	13	2	0	0	0.67687372	FALSE	0	Chst14	0	0.54166667
487	4.27821522	0.00265047	0.23374233	0	2	7	FALSE	Arhgap24	7.5	2	0	0	0.63575386	FALSE	0	Arhgap24	1632	0.5
496	4.17847769	2.91E-04	0.23932161	0	2	7	FALSE	Rragd	5.5	2	0	0	0.64683581	FALSE	0	Rragd	224	0.5
515	4.33333333	0.00388281	0.23076923	0	2	8	FALSE	Ninl	6.5	2	0	0	0.62962963	FALSE	0	Ninl	2484	0.5
525	4.2808399	0.00146566	0.23359902	0	2	7	FALSE	Esrrg	5	2	0	0	0.63546223	FALSE	0	Esrrg	1710	0.5
606	4.67979003	0.00524934	0.2136848	0	2	8	FALSE	H2afy2	3	2	0	0	0.59113444	FALSE	0	H2afy2	4158	0.5
687	3.9816273	5.87E-05	0.25115359	0	2	7	FALSE	Folh1	9.5	2	0	0	0.66870808	FALSE	0	Folh1	88	0.56666667
716	3.89238845	0.00132368	0.25691167	0	2	7	FALSE	Por	12	2	0	0	0.67862351	FALSE	0	Por	2066	0.5
730	5.51181102	0.00524934	0.18142857	0	2	8	FALSE	Dhcr24	2.5	2	0	0	0.49868766	FALSE	0	Dhcr24	7798	0.5
821	4.33595801	4.12E-05	0.23062954	0	2	8	FALSE	Tmem119	9.5	2	0	0	0.629338	FALSE	0	Tmem119	36	0.56666667
839	4.53018373	0	0.2207416	1	2	7	FALSE	Lgi2	7.5	2	0	0	0.60775736	FALSE	0	Lgi2	0	0.57692308
854	3.81102362	2.23E-04	0.26239669	0	2	6	FALSE	Nox4	12	2	0	0	0.68766404	FALSE	0	Nox4	304	0.52380952
857	4.32283465	8.35E-04	0.23132969	0	2	8	FALSE	Pdlim4	8.5	2	0	0	0.63079615	FALSE	0	Pdlim4	422	0.5
966	4.04199475	2.94E-04	0.2474026	0	2	7	FALSE	Enpep	7.5	2	0	0	0.66200058	FALSE	0	Enpep	208	0.5
982	3.92650919	2.46E-05	0.25467914	0	2	8	FALSE	Creb3l1	27	2	0	0	0.67483231	FALSE	0	Creb3l1	62	0.56521739
994	4.09711286	0	0.24407431	1	2	7	FALSE	Cyp2j11	14	2	0	0	0.65587635	FALSE	0	Cyp2j11	0	0.63636364
1046	3.75590551	3.87E-04	0.26624738	0	2	7	FALSE	Mmp19	19	2	0	0	0.69378828	FALSE	0	Mmp19	1018	0.51428571
1096	4.51968504	0.00524934	0.22125436	0	2	7	FALSE	Sephs2	3	2	0	0	0.60892388	FALSE	0	Sephs2	4526	0.5
1101	4.46456693	0	0.22398589	1	2	7	FALSE	Slc6a20b	12	2	0	0	0.61504812	FALSE	0	Slc6a20b	0	0.70588235
1105	5.94750656	0	0.16813769	1	2	9	FALSE	Pbx3	2.5	2	0	0	0.45027705	FALSE	0	Pbx3	0	0.83333333
1106	5.94750656	0	0.16813769	1	2	9	FALSE	Pknox2	2.5	2	0	0	0.45027705	FALSE	0	Pknox2	0	0.83333333
1118	4.31496063	0.00434674	0.23175182	0	2	7	FALSE	Efhd1	4.5	2	0	0	0.63167104	FALSE	0	Efhd1	3224	0.5
1121	4.12335958	0.00524934	0.24252069	0	2	7	FALSE	Abhd3	8.5	2	0	0	0.65296005	FALSE	0	Abhd3	4844	0.5
1135	3.60629921	4.33E-04	0.27729258	0	2	7	FALSE	Crlf2	21.5	2	0	0	0.7104112	FALSE	0	Crlf2	934	0.5125
1167	5	0.00246675	0.2	0	2	8	FALSE	Krtcap2	6.5	2	0	0	0.55555556	FALSE	0	Krtcap2	898	0.5
1169	4.81889764	4.44E-05	0.20751634	0	2	8	FALSE	Hlf	2	2	0	0	0.57567804	FALSE	0	Hlf	42	0.5
1195	4.41207349	0.00219504	0.2266508	0	2	7	FALSE	Ptgis	7	2	0	0	0.62088072	FALSE	0	Ptgis	2922	0.5
1208	1	1	1	0	2	1	FALSE	Esyt2	1	2	0	0	1	FALSE	0	Esyt2	2	0
1237	4.07086614	9.04E-04	0.24564797	0	2	7	FALSE	Rgs19	8.5	2	0	0	0.65879265	FALSE	0	Rgs19	492	0.5
1255	3.93700787	2.29E-04	0.254	0	2	7	FALSE	Pdzk1ip1	8.5	2	0	0	0.67366579	FALSE	0	Pdzk1ip1	180	0.5
1257	4.35170604	0	0.22979493	1	2	7	FALSE	Ifi30	13	2	0	0	0.62758822	FALSE	0	Ifi30	0	0.68421053
1274	4.95013123	0.0027533	0.20201485	0	2	8	FALSE	Ssr2	5	2	0	0	0.56109653	FALSE	0	Ssr2	1622	0.5
1298	4.52493438	0.00524934	0.22099768	0	2	8	FALSE	Stk32b	4	2	0	0	0.60834062	FALSE	0	Stk32b	3730	0.5
1350	4.24671916	0	0.2354759	1	2	7	FALSE	Pkhd1	12	2	0	0	0.63925343	FALSE	0	Pkhd1	0	0.63157895
1377	3.8503937	1.56E-04	0.2597137	0	2	6	FALSE	Rgs16	17.5	2	0	0	0.68328959	FALSE	0	Rgs16	204	0.515625
1381	3.88713911	0.00380049	0.25725861	0	2	7	FALSE	Srpx2	11	2	0	0	0.67920677	FALSE	0	Srpx2	3806	0.5
1389	4.09186352	0.00524934	0.24438743	0	2	8	FALSE	Spink3	6	2	0	0	0.65645961	FALSE	0	Spink3	4472	0.5
1397	5.07874016	0.00159649	0.19689922	0	2	8	FALSE	Chchd10	2.5	2	0	0	0.54680665	FALSE	0	Chchd10	1406	0.5
1399	4.33595801	0.00524934	0.23062954	0	2	7	FALSE	Alx1	7	2	0	0	0.629338	FALSE	0	Alx1	3446	0.5
1427	4.19685039	0	0.23827392	1	2	7	FALSE	Ptpn9	7	2	0	0	0.6447944	FALSE	0	Ptpn9	0	0.58333333
1449	5.09448819	5.40E-04	0.19629057	0	2	8	FALSE	Cabcoco1	2	2	0	0	0.54505687	FALSE	0	Cabcoco1	290	0.5
1480	4.66141732	6.03E-06	0.21452703	0	2	8	FALSE	Clca1	7	2	0	0	0.59317585	FALSE	0	Clca1	12	0.85714286
1511	5.43832021	5.08E-04	0.18388031	0	2	9	FALSE	Apoo	2.5	2	0	0	0.50685331	FALSE	0	Apoo	188	0.5
1527	4.56692913	0.00122911	0.21896552	0	2	7	FALSE	Celsr2	7	2	0	0	0.60367454	FALSE	0	Celsr2	774	0.5
1534	4.74540682	0.00524934	0.21073009	0	2	8	FALSE	Cgref1	3	2	0	0	0.58384369	FALSE	0	Cgref1	4402	0.5
1548	3.87139108	0.00524934	0.25830508	0	2	6	FALSE	Uroc1	17	2	0	0	0.68095655	FALSE	0	Uroc1	3062	0.5
1587	4.07874016	0	0.24517375	1	2	8	FALSE	Vgll3	23.5	2	0	0	0.65791776	FALSE	0	Vgll3	0	0.69117647
1589	4.7007874	5.18E-05	0.21273032	0	2	8	FALSE	Inmt	6	2	0	0	0.5888014	FALSE	0	Inmt	62	0.55555556
1610	4.41994751	0.00151894	0.22624703	0	2	7	FALSE	Epb4.1l3	6	2	0	0	0.62000583	FALSE	0	Epb4.1l3	856	0.5
1650	4.2808399	1.54E-04	0.23359902	0	2	8	FALSE	Crispld2	10	2	0	0	0.63546223	FALSE	0	Crispld2	166	0.5
1679	3.79527559	0	0.26348548	1	2	6	FALSE	Cideb	29	2	0	0	0.68941382	FALSE	0	Cideb	0	0.69047619
1734	4.70866142	0.00187916	0.21237458	0	2	7	FALSE	D10Jhu81e	3	2	0	0	0.58792651	FALSE	0	D10Jhu81e	1016	0.5
1799	4.29658793	1.87E-04	0.23274282	0	2	7	FALSE	Nnat	11	2	0	0	0.63371245	FALSE	0	Nnat	292	0.55555556
1841	3.58267717	0	0.27912088	1	2	6	FALSE	AI317395	19.5	2	0	0	0.71303587	FALSE	0	AI317395	0	0.55714286
1855	3.98425197	0	0.25098814	1	2	7	FALSE	Unc13a	10	2	0	0	0.66841645	FALSE	0	Unc13a	0	0.625
1862	4.34645669	0	0.23007246	1	2	7	FALSE	Nat8	9	2	0	0	0.62817148	FALSE	0	Nat8	0	0.5625
1874	4.29396325	9.18E-04	0.23288509	0	2	7	FALSE	Ccdc198	9	2	0	0	0.63400408	FALSE	0	Ccdc198	458	0.5
1911	4.1312336	4.07E-04	0.24205845	0	2	7	FALSE	ENSMUSG00000028536	7	2	0	0	0.65208516	FALSE	0	ENSMUSG00000028536	472	0.5
1918	3.9160105	3.39E-05	0.25536193	0	2	7	FALSE	BC089597	23.5	2	0	0	0.67599883	FALSE	0	BC089597	122	0.57692308
1930	4.86089239	1.88E-04	0.20572354	0	2	8	FALSE	Irx1	3	2	0	0	0.57101196	FALSE	0	Irx1	76	0.5
1946	3.62467192	6.36E-05	0.27588704	0	2	7	FALSE	Ripk4	23	2	0	0	0.70836979	FALSE	0	Ripk4	118	0.53658537
224	4.9160105	0	0.20341698	0	1	8	FALSE	Arhgef16	8	1	0	0	0.56488772	FALSE	0	Arhgef16	0	0
489	4.68503937	0	0.21344538	0	1	8	FALSE	Nab2	5	1	0	0	0.59055118	FALSE	0	Nab2	0	0
534	5.17847769	0	0.19310694	0	1	8	FALSE	Dtx4	8	1	0	0	0.5357247	FALSE	0	Dtx4	0	0
639	4.68766404	0	0.21332587	0	1	7	FALSE	Hsd11b2	7	1	0	0	0.59025955	FALSE	0	Hsd11b2	0	0
765	4.03674541	0	0.24772432	0	1	8	FALSE	Ptch2	14	1	0	0	0.66258384	FALSE	0	Ptch2	0	0
801	5.28871391	0	0.18908189	0	1	8	FALSE	Gabarapl1	4	1	0	0	0.52347623	FALSE	0	Gabarapl1	0	0
806	4.07086614	0	0.24564797	0	1	7	FALSE	Bach1	16	1	0	0	0.65879265	FALSE	0	Bach1	0	0
846	4.58005249	0	0.21833811	0	1	7	FALSE	Car4	9	1	0	0	0.60221639	FALSE	0	Car4	0	0
862	1	0	1	0	1	1	FALSE	Pard6b	1	1	0	0	1	FALSE	0	Pard6b	0	0
863	1	0	1	0	1	1	FALSE	Wwc1	1	1	0	0	1	FALSE	0	Wwc1	0	0
887	5.67716535	0	0.17614424	0	1	9	FALSE	Kdm2b	2	1	0	0	0.48031496	FALSE	0	Kdm2b	0	0
1050	1	0	1	0	1	1	FALSE	Pqlc3	1	1	0	0	1	FALSE	0	Pqlc3	0	0
1051	1	0	1	0	1	1	FALSE	Crip1	1	1	0	0	1	FALSE	0	Crip1	0	0
1103	4.69553806	0	0.21296814	0	1	8	FALSE	Slc16a14	10	1	0	0	0.58938466	FALSE	0	Slc16a14	0	0
1120	5.12073491	0	0.19528447	0	1	8	FALSE	Mettl26	2	1	0	0	0.54214057	FALSE	0	Mettl26	0	0
1209	1.5	0	0.66666667	0	1	2	FALSE	Tmem110	2	1	0	0	0.75	FALSE	0	Tmem110	0	0
1223	5.30446194	0	0.18852053	0	1	8	FALSE	Hrsp12	3	1	0	0	0.52172645	FALSE	0	Hrsp12	0	0
1285	5.17847769	0	0.19310694	0	1	8	FALSE	Rnf26	8	1	0	0	0.5357247	FALSE	0	Rnf26	0	0
1289	1	0	1	0	1	1	FALSE	Rell1	1	1	0	0	1	FALSE	0	Rell1	0	0
1290	1	0	1	0	1	1	FALSE	Ms4a4d	1	1	0	0	1	FALSE	0	Ms4a4d	0	0
1330	3.83727034	0	0.26060192	0	1	7	FALSE	Prrx1	26	1	0	0	0.68474774	FALSE	0	Prrx1	0	0
1390	5.08923885	0	0.19649304	0	1	9	FALSE	Cela1	2	1	0	0	0.54564013	FALSE	0	Cela1	0	0
1414	4.44619423	0	0.22491145	0	1	8	FALSE	Gpm6a	15	1	0	0	0.61708953	FALSE	0	Gpm6a	0	0
1462	4.31233596	0	0.23189288	0	1	7	FALSE	Prss8	14	1	0	0	0.63196267	FALSE	0	Prss8	0	0
1500	4.78740157	0	0.20888158	0	1	8	FALSE	Cwh43	8	1	0	0	0.5791776	FALSE	0	Cwh43	0	0
1522	4.22309711	0	0.23679304	0	1	7	FALSE	Emp1	17	1	0	0	0.6418781	FALSE	0	Emp1	0	0
1533	5.74278215	0	0.17413163	0	1	9	FALSE	Wfdc15b	2	1	0	0	0.47302421	FALSE	0	Wfdc15b	0	0
1545	4.50918635	0	0.2217695	0	1	8	FALSE	Ranbp3l	13	1	0	0	0.61009041	FALSE	0	Ranbp3l	0	0
1579	3.80052493	0	0.26312155	0	1	7	FALSE	Tmem45a	34	1	0	0	0.68883056	FALSE	0	Tmem45a	0	0
1625	1	0	1	0	1	1	FALSE	Cobll1	1	1	0	0	1	FALSE	0	Cobll1	0	0
1626	1	0	1	0	1	1	FALSE	Nt5dc2	1	1	0	0	1	FALSE	0	Nt5dc2	0	0
1635	4.8687664	0	0.20539084	0	1	7	FALSE	Cdo1	2	1	0	0	0.57013707	FALSE	0	Cdo1	0	0
1652	4.51706037	0	0.22138292	0	1	7	FALSE	Nipsnap1	10	1	0	0	0.60921551	FALSE	0	Nipsnap1	0	0
1655	4.50656168	0	0.22189866	0	1	8	FALSE	Igsf11	14	1	0	0	0.61038204	FALSE	0	Igsf11	0	0
1668	1.5	0	0.66666667	0	1	2	FALSE	Myadm	2	1	0	0	0.75	FALSE	0	Myadm	0	0
1677	5.51706037	0	0.18125595	0	1	8	FALSE	Chpt1	2	1	0	0	0.4981044	FALSE	0	Chpt1	0	0
1688	4.32545932	0	0.23118932	0	1	8	FALSE	Tinag	13	1	0	0	0.63050452	FALSE	0	Tinag	0	0
1716	5.33333333	0	0.1875	0	1	8	FALSE	Pou3f3	2	1	0	0	0.51851852	FALSE	0	Pou3f3	0	0
1718	5.52230971	0	0.18108365	0	1	9	FALSE	Plscr2	2	1	0	0	0.49752114	FALSE	0	Plscr2	0	0
1753	4.58005249	0	0.21833811	0	1	7	FALSE	Car12	9	1	0	0	0.60221639	FALSE	0	Car12	0	0
1755	4.48818898	0	0.22280702	0	1	8	FALSE	Htra3	17	1	0	0	0.61242345	FALSE	0	Htra3	0	0
1763	4.90551181	0	0.20385233	0	1	8	FALSE	Lxn	4	1	0	0	0.56605424	FALSE	0	Lxn	0	0
1768	4.16010499	0	0.24037855	0	1	7	FALSE	Dclk1	11	1	0	0	0.64887722	FALSE	0	Dclk1	0	0
1771	5.167979	0	0.19349924	0	1	9	FALSE	Ptprf	3	1	0	0	0.53689122	FALSE	0	Ptprf	0	0
1805	4.30971129	0	0.2320341	0	1	8	FALSE	Gas2	7	1	0	0	0.6322543	FALSE	0	Gas2	0	0
1858	4.91338583	0	0.20352564	0	1	9	FALSE	Adap2	6	1	0	0	0.56517935	FALSE	0	Adap2	0	0
1932	5	0	0.2	0	1	8	FALSE	Irf2	10	1	0	0	0.55555556	FALSE	0	Irf2	0	0
1965	4.44094488	0	0.2251773	0	1	7	FALSE	Marcksl1	12	1	0	0	0.61767279	FALSE	0	Marcksl1	0	0
1992	5.96587927	0	0.16761989	0	1	9	FALSE	Egflam	5	1	0	0	0.44823564	FALSE	0	Egflam	0	0
2030	6.50918635	0	0.15362903	0	1	9	FALSE	Elovl7	2	1	0	0	0.38786818	FALSE	0	Elovl7	0	0
