# Supplementary material for: Identification of fibroblast activation-related genes in two acute kidney injury models
Source: PeerJ. 2021 Mar 18;9:e10926. doi: 10.7717/peerj.10926 (PMC7982076; doi:10.7717/peerj.10926)
Supplement: Supplemental Information 3 [file peerj-09-10926-s003.tsv]

logFC	AveExpr	t	P.Value	adj.P.Val	B
Fcrls	4.32053965754629	6.16642193206843	5.97769920581633	0.000136178871928775	0.13591800974451	1.28528454471564
Ccl8	3.40662888509919	4.5832152801806	5.91641017194385	0.000147839917425237	0.13591800974451	1.21694665638035
Mrc1	2.14242754071123	9.64771862171056	5.41294575369993	0.000296089554229314	0.13591800974451	0.630918983364245
Sct	2.36271176664499	2.59470450017125	4.75747956835407	0.000771776492506632	0.15399519579328	-0.199125790295779
Cenpf	1.79205064244903	4.53462422806891	4.63361822857674	0.000931363430670986	0.163973242293337	-0.364492687347779
Slfn1	3.15961851995469	5.38536628098242	4.48963258003836	0.001161981923443	0.169669883765687	-0.560056419773499
Ube2c	2.57355228876509	6.48749652680155	4.30340946269215	0.00155359043713092	0.183729723627516	-0.818178993955744
Kcns1	1.80371519791153	2.69306802371735	4.27436919616958	0.00162627634471027	0.187012794689501	-0.858947301332837
Cdt1	2.05435749562067	6.11551388341485	4.14272647439894	0.00200370876435101	0.206653804109481	-1.04545130423049
Cx3cr1	1.80539898878869	7.70858055418532	4.07169833335565	0.00224469234003848	0.220470057816472	-1.14720857303317
4921525D07Rik	1.81867509126597	3.02975224363718	4.06631181247361	0.002264169735912	0.220470057816472	-1.15495701640308
Tnfrsf13b	1.93844947894223	7.41119824757927	4.06481932527096	0.00226959785539813	0.220470057816472	-1.1571047198683
Ptplad2	2.29762510548258	7.29686642518302	3.99159682398795	0.00255342140083855	0.231379438025451	-1.26288350099068
Pprc1	1.73027598120247	6.32570479306776	3.98221645980491	0.00259238697205373	0.231379438025451	-1.27649211157489
8030474K03Rik	1.62091265787388	2.47501300665868	3.9387360405869	0.0027813187549563	0.240208998197761	-1.33973915489163
Bex6	2.6369170663498	2.74480756817731	3.9200179360298	0.00286704554618816	0.244568385239182	-1.36705066583495
Dlx1as	1.32953103105125	2.86865935900756	3.88255273548293	0.00304704951626084	0.253685154525812	-1.42186538980488
Cenpe	2.05338678477739	5.61533639236903	3.86317853834257	0.00314473686626182	0.255618783387274	-1.45028862389394
Fpr2	1.82492942262616	8.05794485887181	3.86280435865732	0.00314665546273689	0.255618783387274	-1.450838082919
3200001D21Rik	1.56282058191029	2.6295360766739	3.86045439590299	0.00315873285686819	0.255618783387274	-1.45428929576129
Mb21d1	2.16771718434575	7.17233812750696	3.85855628358228	0.00316852340318615	0.255618783387274	-1.45707746660164
Slc37a2	2.76866490611247	5.60957418325618	3.84783688983693	0.00322441338214482	0.258126692830624	-1.47283268479205
Plcl2	1.80726060586345	7.45323328009815	3.83922369890126	0.00327006834215742	0.259570110369076	-1.48550365244237
AI853106	1.74414062175555	3.89853778864933	3.83194236839006	0.00330919067345228	0.259570110369076	-1.49622320007931
Slco1c1	1.58812428939005	2.90707361501728	3.79489443389371	0.00351596299708702	0.271616600773615	-1.55087592711596
Aurka	2.007216673503	5.50147914321511	3.78036409278427	0.00360070424861983	0.271616600773615	-1.57236094622909
Ccl12	2.48026115692506	6.45192607841119	3.75523589290562	0.00375232078894552	0.275727139088447	-1.60958173392864
Pf4	1.79150942607618	8.83507286692309	3.74148547566189	0.00383809235311831	0.275727139088447	-1.62998404254212
F2	1.85027874257929	2.55723012130379	3.70742437031581	0.00405947662778707	0.278857909342443	-1.68062648513664
4833447I15Rik	1.54142493088318	2.68063179752768	3.66329426012028	0.00436625763451991	0.28491776841011	-1.74645510646638
9130409J20Rik	3.01768217902922	3.31859532628126	3.65554358269294	0.00442258317590611	0.286001094458772	-1.75804131412472
Gas2l3	1.76483535969981	5.91872352650182	3.65527631510194	0.00442453888804289	0.286001094458772	-1.75844097192684
Ms4a7	1.72593871579373	7.17760526200082	3.64543669697406	0.00449716949523802	0.288671312614131	-1.77316057963711
Tmem141	1.53731968871757	5.60353194691552	3.6351597390815	0.00457435351049895	0.289393902636854	-1.7885467555463
Tmem39b	1.44386473373328	6.54529965926622	3.60005521807012	0.0048485518641182	0.299459224034885	-1.84119711249263
Satl1	1.58475097601021	2.73943083843055	3.59347624391686	0.00490181184213933	0.301852993142864	-1.851080225951
Lig1	3.68097364115414	6.94667974882443	3.58752403352767	0.00495052144674448	0.303309018035547	-1.86002604887111
H2afy2	1.59004245807726	6.10368599698643	3.54860271026435	0.00528166974124344	0.31409335426926	-1.9186204533427
2310011J03Rik	2.10765348857212	3.86971919722659	3.54166885550428	0.00534303566330052	0.315529319606135	-1.92907660948938
Als2cr11	2.35220793961213	3.16301332236427	3.52937357725989	0.00545367571419211	0.317093861354795	-1.94763049992569
Top2a	1.84138278417988	5.78570695434362	3.51956608093463	0.00554363085320285	0.31984104473815	-1.96244186512258
Brca1	1.37391915621278	4.57498789095916	3.49500600121314	0.00577570770951922	0.325617419278149	-1.99957713039494
H2bfm	1.33843444524491	2.49750304394456	3.487432094737	0.00584928865596412	0.325617419278149	-2.01104161867893
Ddx31	2.16097826300964	6.32386940614341	3.48234547885083	0.00589924964067595	0.325617419278149	-2.01874442893316
8030456M14Rik	2.59171829976316	4.95158670003537	3.48085462114101	0.00591397647353002	0.325617419278149	-2.02100257626184
Mcm3	1.97651766621165	6.50379755744445	3.47932413713283	0.00592913432816462	0.325617419278149	-2.02332097825607
Prc1	2.06324585718373	4.95378511273022	3.4351144808252	0.00638478685292984	0.340718716036562	-2.0903909531047
Tmem198b	1.4674171301671	7.91476420359275	3.42115364146945	0.00653608032920035	0.343540343363576	-2.11161013769325
Nme4	2.35768595170646	3.12862400935704	3.41545085855635	0.00659894248170009	0.345970752680367	-2.120283123862
Fcgr1	1.70040702069983	7.95737684947867	3.41073194599779	0.00665143142893452	0.346107234404608	-2.12746209810957
Atp13a2	1.41564185810046	5.49775467422887	3.40709549012675	0.00669217416019889	0.346494808384029	-2.13299571635495
Dok1	1.443646516678	5.31844671036632	3.39433141822431	0.00683723363460524	0.352252922947211	-2.15242848174425
Slc7a3	1.37858243080365	3.97505511787881	3.39126568943892	0.00687255561098369	0.353198450585221	-2.15709812935454
Coro2a	3.07077632471516	7.24643372571899	3.38690796180673	0.0069230878483589	0.354047052765951	-2.16373717460141
Nyx	1.56548574060908	2.80258339264629	3.34782322443642	0.00739381481677918	0.366416337134385	-2.22335778659856
Ahrr	1.83961638246658	2.23943795452669	3.30252995468333	0.00798081559772029	0.383556326692502	-2.29260915066035
Mcm5	1.77930072154107	7.10216548171462	3.28561911335723	0.00821209662764137	0.388469498199381	-2.31850663495249
Bard1	2.79619501702221	4.39342487572387	3.27935338846639	0.00829953025963025	0.390951102836652	-2.32810754672651
Ifi202b	1.49007789623348	8.75364039241101	3.27916862579671	0.00830212296789661	0.390951102836652	-2.32839070128152
Reg1	1.30800644681836	2.64091997009678	3.27115547449528	0.00841537350673363	0.393493023620823	-2.34067353155176
Cdca2	1.870764689583	4.90929888459687	3.25310549005538	0.00867632845394639	0.403012122265549	-2.36835822420507
Heatr1	1.57230223425742	8.18131309643771	3.2392795152196	0.00888182764256497	0.407545791111824	-2.38957975950874
Sag	1.74709587372129	2.85241678915261	3.23898932458256	0.00888619397258276	0.407545791111824	-2.39002531517967
Ccl2	2.32987958507062	7.60353495055512	3.23395138832181	0.00896234904494356	0.407545791111824	-2.39776142109824
Mrap2	1.26949333052963	3.16175381792801	3.23376676220702	0.00896515260395613	0.407545791111824	-2.39804496009459
Adra2a	1.14840759666453	3.59971948917753	3.23233723544959	0.00898689054502389	0.407545791111824	-2.40024042908502
Erp27	1.25280443813297	2.31557932873803	3.2223301527927	0.00914058460068048	0.41088421028402	-2.41561313357325
Ncapg2	2.34688207335019	5.39973585633833	3.22128510357745	0.00915678978408405	0.41088421028402	-2.41721890098426
Ung	1.72903728359917	7.03156527474406	3.21889867820087	0.00919390577003692	0.41088421028402	-2.42088602349834
Bax	1.40227551814862	6.54655075157275	3.21675136667133	0.00922743472697817	0.41088421028402	-2.42418602593782
Pilrb1	1.76529808505899	7.25473691355972	3.21587449173565	0.00924116263477687	0.41088421028402	-2.42553369890014
Cep76	1.32294739430123	3.89083019033657	3.18901100643991	0.00967203003712089	0.421829169715282	-2.46684382921992
Snip1	1.26349464939048	5.326356591355	3.17921547069604	0.0098342180771979	0.425549719456959	-2.48191817986864
Tead3	1.35069296572672	3.00213740016344	3.17009794680663	0.00998768305706939	0.428689728848257	-2.49595419194658
Gpsm3	1.57830902061675	7.3689192326585	3.16300694261505	0.0101087315763762	0.428689728848257	-2.50687375552901
Trip13	2.21411624080167	5.26879703082421	3.15398447157296	0.0102649255329052	0.429024417754797	-2.52077167396435
Cep128	1.7371132157877	5.01219609363202	3.15134714414519	0.0103110468865853	0.429902260640276	-2.52483496809669
Htra3	2.09813371126048	4.23054205956166	3.14696387203884	0.0103881706874519	0.431575618140964	-2.53158904338941
Cnga4	1.40065534187103	2.40796280911035	3.14318759144698	0.0104550875263137	0.432628611874143	-2.53740864034021
5330409N07Rik	1.34056560989539	2.4452420884597	3.1270434799757	0.010746173691288	0.440093271149151	-2.5622965402309
Mphosph10	1.23603582354385	6.18381101239424	3.12481906998046	0.0107869253082365	0.440093271149151	-2.5657267425322
Dnajc5g	1.03551419043214	1.98775761829088	3.116803027799	0.0109350953062959	0.440093271149151	-2.57809007623008
4932702M13Rik	1.45948348869114	3.1864730471423	3.11570604843356	0.010955533218051	0.440093271149151	-2.5797822155521
Tirap	1.42159280940684	6.49587511895942	3.11502103100388	0.0109683156222087	0.440093271149151	-2.58083891449401
9430053O09Rik	1.59309369629532	4.68730838220709	3.11192847153678	0.0110262126040815	0.440093271149151	-2.58560973390174
Igf1it	1.82655480708649	2.7085975094797	3.11097832173291	0.0110440633358124	0.440093271149151	-2.58707559858669
Psmc3ip	1.1996239772623	5.82348080867208	3.10921218281488	0.0110773227501195	0.440093271149151	-2.58980046107225
Bub1b	1.59755065008339	4.21344277995031	3.10764778015545	0.0111068685569142	0.440093271149151	-2.59221419914393
Emr1	1.16104471879323	9.10455518044763	3.10492914278446	0.0111584051984263	0.440093271149151	-2.59640909110663
Wee1	1.28920836971524	5.7866289264645	3.10255562700214	0.0112035990758376	0.440093271149151	-2.60007173344705
Dhx35	1.57156653748922	5.08439830439852	3.09205145294696	0.0114058625410895	0.44374135127147	-2.61628407659508
Psapl1	1.25587515442028	2.71901240180318	3.08904058549447	0.0114645228607728	0.445191378403218	-2.62093200278943
Gucy2c	1.6777969180727	2.64658929865486	3.0834920653818	0.0115734315948008	0.447619560714462	-2.62949836400281
1700021F07Rik	1.30075896530676	2.52415833099311	3.07474468280786	0.0117472770288602	0.449796607766301	-2.64300606584257
Aurkb	2.03904158136307	3.96272880843275	3.07360818805543	0.0117700583956985	0.449796607766301	-2.64476126998278
Musk	1.65191189550051	2.60613522710401	3.07171268376873	0.0118081546096582	0.450135014669795	-2.64768880504464
Lemd3	1.43609938938186	6.52805043835022	3.07064229937968	0.0118297229280474	0.450135014669795	-2.64934203686816
Rasgrp4	1.368001658557	5.58863494495138	3.04611710941545	0.0123350621602736	0.456778878838839	-2.68723373000669
Klrb1f	1.77699405322798	5.36067498607518	3.04514885812942	0.0123554582870312	0.456778878838839	-2.68873014097214
1700010I14Rik	1.5996717894677	3.97533494063835	3.03940059627863	0.0124772541605351	0.459783261655691	-2.69761462186173
Crlf2	1.43303658408134	7.76943394315275	3.03687539856439	0.0125311446404407	0.459783261655691	-2.70151790919431
Pbx3	2.00974620287421	4.99911173741923	3.03647982760022	0.0125396080016268	0.459783261655691	-2.70212937658739
2810019C22Rik	1.49286566180152	2.81737056029964	3.03442742530305	0.012583613292946	0.459783261655691	-2.70530203134514
Vcan	1.78076232576085	5.51759444804455	3.03438256778625	0.0125845768307906	0.459783261655691	-2.70537137477114
Matn4	1.41137165940748	2.11674893277503	3.02959295911514	0.0126878907866933	0.459868849397263	-2.71277581547088
Nagpa	1.45550688161354	5.38751829243338	3.02928990065062	0.0126944568590969	0.459868849397263	-2.71324435016765
Nuf2	1.36846900805891	5.72450769999016	3.01310706065735	0.0130501438815258	0.469129006476818	-2.73826748683459
Mcm6	1.40332421677927	6.93105074686852	3.00822921413762	0.013159331460216	0.472238491401613	-2.74581150332647
Cfp	2.29824640769009	7.86266671114504	3.00337975285575	0.0132688045966254	0.473491349224717	-2.75331227793123
Myc	1.70844053928676	7.75814307479327	3.00327888566554	0.0132710914050432	0.473491349224717	-2.75346829837106
5031420N21Rik	1.30825687123535	2.49900364247123	3.00218969714387	0.0132958104568721	0.473491349224717	-2.75515306255692
AU014973	1.61045314211578	5.92208863935904	2.9989612783889	0.0133693544928984	0.474054079071869	-2.76014698791536
Ccdc23	1.45978473248974	6.99387684605812	2.9927176519287	0.0135127607609094	0.474676306389343	-2.76980579608596
Espl1	1.40175246233883	6.32822157315117	2.98777236827972	0.0136274547853356	0.474676306389343	-2.77745677548193
H2-DMb2	1.74234467912218	8.34819448525259	2.98739045590493	0.0136363533640262	0.474676306389343	-2.77804766685332
Cdca5	1.66296143673136	4.88267563741144	2.98569506789752	0.0136759273135998	0.474676306389343	-2.78067079763385
Ect2	1.95030021738286	4.20462010414216	2.98562464948543	0.013677573549739	0.474676306389343	-2.78077975156661
Tmem97	1.82958064729551	4.58304381437486	2.98152350287569	0.0137737978768674	0.474676306389343	-2.78712539349778
Wdfy4	1.07263514329498	7.59101081657955	2.97711712014459	0.0138779502769991	0.474676306389343	-2.79394374688012
Cct6b	1.56480980776263	2.89227670690222	2.97652965740367	0.0138918962531522	0.474676306389343	-2.79485280793767
BC147527	1.75830464947597	5.76319335213895	2.97353645188901	0.0139631742284273	0.474884817631512	-2.79948471742021
AI462521	2.26615643921719	3.99652448147692	2.96763138851259	0.0141048836866291	0.478141773702767	-2.80862320101194
Gins1	2.02888233495219	4.82022707572637	2.96295024866749	0.0142182581081216	0.479699201837488	-2.81586807472199
Ppp1r18	1.31114143779265	7.79841482482006	2.96287995157146	0.0142199676916369	0.479699201837488	-2.81597687485056
Batf2	1.85905969368509	3.44226232619572	2.95321654106142	0.0144569720778479	0.485671900044671	-2.83093397433655
5330403D14Rik	2.27467103086163	5.34895529976469	2.95259045532803	0.0144724649436601	0.485671900044671	-2.83190309107889
Ambp	2.18633318587787	4.63496982935043	2.94968604529849	0.0145445568430919	0.485671900044671	-2.83639890641238
Cck	1.40083659484923	2.60051079706183	2.9452336990342	0.0146557785749901	0.485671900044671	-2.84329107815818
Arl14	1.33808104672104	2.67166596642145	2.94481630656912	0.014666249348175	0.485671900044671	-2.84393721187154
Klhl23	1.69235726493416	4.27021302960472	2.93834928732657	0.0148294544695116	0.486079157997502	-2.85394864468144
Otop1	1.42151564368672	2.67413924620092	2.93308007748241	0.0149637911799248	0.486485586743136	-2.8621062098488
Dclre1c	1.68454614771637	6.53824268544619	2.92953829204296	0.0150547801597391	0.488084414711541	-2.86758965172568
5430410E06Rik	1.92927432882162	3.36703962561545	2.92282912436721	0.0152286790791312	0.492954473332871	-2.87797728554976
D7Ertd661e	1.28454824004439	3.77996864166666	2.92148260067467	0.0152638248352135	0.493324922546793	-2.88006213366119
Ska1	1.7880932020905	3.71359947604935	2.91819139799988	0.0153500750046166	0.493812150148517	-2.88515804296568
Tpx2	1.08234872068856	4.68361288168754	2.911454540561	0.0155281649495315	0.498770409351156	-2.89558932418772
5830462O15Rik	1.39784653653007	4.85509379988455	2.9101867612141	0.0155619120280542	0.499084186366595	-2.89755238447526
AU019157	2.35108387950881	5.29417759805701	2.90084520118489	0.0158128747071178	0.503812716424957	-2.91201744839361
Dse	1.09797847447495	8.45813638008432	2.90019923321926	0.0158303793860825	0.503812716424957	-2.91301772738121
Tdrkh	1.35983163199678	5.17946178018339	2.89771991246989	0.0158977471372117	0.505184288418205	-2.91685696836638
Itsn1	1.18037743510128	5.86143208315337	2.88288163943739	0.0163070348240949	0.509332252065317	-2.939834675912
Mrpl14	1.77514677280744	4.1286394069446	2.88133859421701	0.0163502039363275	0.509332252065317	-2.942224186552
Capg	1.43429115537181	8.16655265832175	2.88084194718121	0.0163641229730901	0.509332252065317	-2.94299327923802
Ppp1r3fos	1.20783619029024	2.87375922184212	2.88025740021107	0.0163805208379646	0.509332252065317	-2.94389849163532
Mlycd	1.39330803064312	2.21387966644545	2.87944860703341	0.0164032367039793	0.509332252065317	-2.94515096600863
B930025B16Rik	1.48948977510269	7.26049275697892	2.87431884165004	0.0165480550307838	0.509332252065317	-2.95309479179792
Cks1b	1.16651175263647	8.24242326433104	2.8700578913478	0.016669327557717	0.510249485909879	-2.9596931976247
Mettl7a2Higd1c	1.28916273999084	2.61758351935418	2.86687670264005	0.0167604535745386	0.510249485909879	-2.96461950263094
Ccne1	1.24285210451848	4.46178342340014	2.86471464976771	0.0168226731766181	0.510249485909879	-2.96796759284081
Ccl7	3.20579549918113	4.97401764382504	2.86322245516278	0.016865751579633	0.510249485909879	-2.97027835553323
Arhgap19	1.50886002609036	4.57126879643287	2.86299268328725	0.0168723947899712	0.510249485909879	-2.97063417215313
Dcakd	1.53130461378053	3.34988448283065	2.86255029307789	0.0168851927056356	0.510249485909879	-2.97131924167873
Gtf3c3	1.33254229611087	4.20757053509126	2.85857633557461	0.0170005957730745	0.512493220758198	-2.97747314560138
Pilra	1.41858809706109	7.83692903519151	2.85811088776888	0.0170141642905696	0.512493220758198	-2.97819391542755
4930429F11Rik	1.88747476871331	3.28713433353039	2.85624490839688	0.0170686703021302	0.513392057324476	-2.98108347269814
4930515G13Rik	1.50080270469176	2.36437769569193	2.85533916937007	0.0170951908119504	0.513447765598754	-2.98248604771268
Uts2r	1.74653585313499	2.54911371949211	2.85031527927986	0.0172430498449881	0.514794767294446	-2.99026568875527
C76798	1.25997277007056	5.27031254712463	2.84731830455934	0.01733186822725	0.514867526707268	-2.99490653207022
Asf1b	1.54571737787045	6.07134708927861	2.84703276977199	0.0173403543875178	0.514867526707268	-2.99534868272643
Tlr1	1.88465739725424	6.14212245033386	2.84391625334593	0.0174332509939636	0.516153180922273	-3.00017457657706
Clcc1	1.14066261061767	6.44708227443309	2.84150764171879	0.0175053902923501	0.517552831740023	-3.00390424369201
Dcun1d3	1.36823873164784	5.20006396210039	2.83908978708429	0.0175781092570596	0.518965625640339	-3.00764818180714
Poli	1.3584375053635	4.67206784635487	2.83415401043265	0.0177275038873869	0.52042350622295	-3.01529086526613
AU015247	1.62825745040616	3.02893027864292	2.83214538373571	0.0177886663056034	0.520523519001706	-3.01840101474741
N4bp2l2	1.11603981835323	3.82785268105113	2.82974954413959	0.0178618975727711	0.520696829243219	-3.02211067418891
Sgol2	1.64915142705946	3.89822359250542	2.82602673637207	0.0179762923957905	0.521870126550121	-3.02787486602305
Aif1	1.13741002430567	10.3168029555618	2.82547851702005	0.0179932003978313	0.521870126550121	-3.0287236866916
Cldn26	1.17643976184973	2.83928895827784	2.82213144747434	0.0180967777960611	0.523147684787801	-3.03390596007278
2900011O08Rik	1.45047294442722	2.81134340549964	2.81336624851085	0.0183708784383526	0.527408915608098	-3.04747649767104
Ppy	1.21999232707397	2.67271407718891	2.80992352726785	0.0184796777163881	0.527907459128858	-3.05280634306774
Agr2	1.76649386887965	4.18133697668515	2.80681755411119	0.0185783914858067	0.529713206007645	-3.05761470644836
AA409749	1.47402313295709	6.05211395803953	2.80469394122014	0.018646189373605	0.530918995379226	-3.06090219254974
Anxa9	1.66194619342911	4.42876719265512	2.80371070242455	0.018677664288662	0.53108866735548	-3.06242428428078
Nup205	1.19979656742764	5.61205324177446	2.79889932214254	0.0188324564408322	0.533103678147426	-3.06987226269542
Pyhin1	1.154387687331	6.96960449950911	2.79832621153296	0.0188509804514512	0.533103678147426	-3.07075940773648
D930050J11	1.50289432467391	8.1556497901892	2.79470673504026	0.0189683930076824	0.53569624431737	-3.07636203537172
Wdr41	1.55034147245992	7.19977566171716	2.79091885233535	0.0190920565189691	0.537054909068098	-3.08222508917835
Ccnc	1.17659655458797	5.20697861933663	2.78813244717688	0.0191835420823258	0.538121623856508	-3.08653783971724
Naa60	1.16824615093473	7.5505276307439	2.78714003336138	0.0192162322108221	0.538313132215413	-3.08807384469224
E2f2	1.22712324304608	6.37253505082648	2.78073430355401	0.0194285890214255	0.540120210207677	-3.09798781307111
Sh3bp1	2.67039178778686	6.30412364761301	2.77848632645318	0.0195036698435603	0.541080497773052	-3.10146674082481
Haus8	1.50490377012931	4.72713214210196	2.77527462401161	0.0196114446944148	0.541080497773052	-3.10643692049889
4930478L05Rik	1.92872007170311	5.26936613559644	2.77307087153947	0.0196857419124953	0.541080497773052	-3.10984714154359
4933430L12Rik	1.82529205084727	3.0059403579877	2.77299796884761	0.0196882045784211	0.541080497773052	-3.10995995371689
Cyp2a12	1.41929875181546	2.13389068102443	2.77173387881819	0.0197309550211274	0.541080497773052	-3.11191603121613
D2Ertd112e	2.71884025769842	7.40209508138468	2.75749803029898	0.0202188863754901	0.550112288914315	-3.13394216426922
Casc5	1.56993217475631	4.88068447329488	2.75522346799519	0.0202979617049951	0.550976570594039	-3.13746094976463
2310039F13Rik	2.08904253126436	5.30030618225192	2.74951022811987	0.0204979548737989	0.554077617171439	-3.14629879498034
B130040O20Rik	1.855713023745	5.68404563767137	2.74794314493336	0.0205531557666679	0.554077617171439	-3.1487227631397
Gspt2	1.39047180441414	4.65202318118652	2.74649746886751	0.0206042123422069	0.554077617171439	-3.15095887496345
LOC102634000	1.38483833408493	2.53017132870911	2.74480959317624	0.020663983673478	0.55436866998639	-3.15356953300191
Eldr	1.71108190560069	5.49456956578319	2.74369284581996	0.020703625712293	0.55436866998639	-3.15529677302722
Mki67	1.62733674998131	9.26249752808062	2.74357848515244	0.020707689565016	0.55436866998639	-3.15547364915991
Cdc20	1.33209195139447	5.30348161383626	2.74001670236575	0.0208346603309048	0.554618810382594	-3.16098228709504
Adipoq	1.02929834205773	3.01270322824654	2.73993704499029	0.0208375088747568	0.554618810382594	-3.16110548037743
Wdr83	1.66115705948356	5.46439408706396	2.73544121229777	0.020998914388182	0.555309455090981	-3.16805813947656
Ccnb2	2.1541056869511	5.33419103442401	2.73416873452071	0.0210448250222768	0.555309455090981	-3.17002586760462
1700008F19Rik	1.37310698950004	4.08731471533559	2.7307923784007	0.0211671313817451	0.555309455090981	-3.17524672415911
AK076947	1.62271415487215	2.65110233795682	2.72974205334668	0.021205323871195	0.555309455090981	-3.1768707636731
1810065E05Rik	1.31713746150582	2.99081166296874	2.72729344412914	0.021294629982609	0.556817121178422	-3.18065672127412
E2f1	1.27103067663148	5.66877271278874	2.72510632424926	0.0213747177056094	0.557510494141045	-3.18403819915734
A930037O16Rik	1.10769529224559	2.30294684742407	2.71984772143899	0.0215685141835811	0.559544711709017	-3.19216777048512
1700018C11Rik	1.9590620102999	2.93272517396142	2.71934523800632	0.0215871242193879	0.559544711709017	-3.19294453629043
Camk1d	1.24759375418014	8.41791635834765	2.71853739494041	0.0216170773178018	0.559624188175032	-3.19419332416432
Commd7	1.59393767982445	5.97873274051032	2.71029657104694	0.0219250180301893	0.563319812707313	-3.20693085216459
Rasgrp1	1.18158700368198	6.90908528631126	2.70710363311775	0.0220455081524969	0.564079034511505	-3.21186535895138
Exoc2	1.43301109655643	4.75937497295905	2.70412191509198	0.0221586260947517	0.565207896490394	-3.21647307505077
Lysmd3	1.39227053621866	7.11809602777558	2.69959663615748	0.022331413270193	0.567170979847729	-3.22346540700095
Adamtsl4	1.7895589610334	6.32583877909739	2.69830652524475	0.0223809196710949	0.567170979847729	-3.22545869580896
4833403I15Rik	1.14167661956954	4.06495510295903	2.69712555960325	0.0224263340258807	0.567170979847729	-3.22728328878152
2810404F17Rik	1.23069766774515	3.09025387624848	2.69329315088357	0.0225743463698822	0.568762320462927	-3.23320395897525
Dolpp1	1.54980535204081	3.08594709972427	2.69266857914129	0.022598560537275	0.568762320462927	-3.2341687976144
Tfdp1	1.04254358017419	8.87103666018091	2.68788949127877	0.0227847040449747	0.570686919364746	-3.24155097377033
Opn1sw	1.11603372695892	3.26380388610782	2.68604129815619	0.0228571008619513	0.571812136226747	-3.24440557681065
Tnnt1	1.71094441960257	4.22475353327138	2.67964574220716	0.0231094050323311	0.575357842515478	-3.25428256088012
AI662270	1.1665212120418	8.01963651050523	2.67769691968597	0.0231868378929854	0.575726603420846	-3.25729185294344
Dct	1.3054815334217	2.68607846108515	2.67250007149234	0.0233945949600291	0.576937321680149	-3.26531573716674
Tdp1	1.40729958483295	5.29929987179078	2.67149243033905	0.0234350927072623	0.577252094211784	-3.26687137578859
Cdkn2c	1.14886990945775	5.29246344051485	2.66960859549535	0.023510993191415	0.578437130361835	-3.2697795865501
Zmynd19	1.47384123158195	5.06736563500531	2.66298225789833	0.0237799270508571	0.582473068437142	-3.28000774452282
Ccnb1	2.23781922490867	2.78485641865353	2.66008477940039	0.0238984861281146	0.583842478886925	-3.28447948417521
2310043L19Rik	1.61086055757204	4.74527359529929	2.6596856172432	0.0239148652339402	0.583842478886925	-3.28509548579088
Slc25a2	1.59402108433764	4.56543135123469	2.65805296355758	0.0239819758137342	0.583842478886925	-3.28761497075498
Asb4	1.16735802097912	4.77856194321629	2.65772919319287	0.0239953067835752	0.583842478886925	-3.28811459153289
Rasa4	1.49011960561961	4.93824167734763	2.65358813174425	0.0241664651419716	0.584142900101842	-3.29450431547117
C3ar1	1.19108208726004	7.85482226989627	2.6523294249128	0.0242187310645259	0.584142900101842	-3.29644634013234
D4Ertd571e	1.8876047937163	3.06077829807208	2.65162389229053	0.0242480765680788	0.584142900101842	-3.29753485020496
Mroh2b	1.28042279937441	2.94323706448918	2.64366738486848	0.0245814806770488	0.588333860172053	-3.3098084366957
Cep55	1.56972143315375	4.89652335855494	2.64286878354304	0.0246151961905569	0.588333860172053	-3.31104015372324
Pdia4	1.10838113062229	7.40759763113819	2.64253472697826	0.0246293131348487	0.588333860172053	-3.31155537286506
D830044I16Rik	1.66385393050371	3.40723076331442	2.63998498910281	0.0247373291801199	0.589110720314664	-3.31548765454362
Fcnb	1.6026921633317	2.57422176221639	2.63662028353569	0.0248805934013028	0.591169715815885	-3.32067623705511
Stbd1	1.76783660024038	4.86911555506027	2.6355495682461	0.0249263561383404	0.591230467200386	-3.32232720905144
Serpinb6c	1.24960273582169	2.03961527606564	2.63429183812612	0.0249802191242285	0.591511127248797	-3.32426646047361
Rab29	1.4299099537212	6.99157637326151	2.63146600503528	0.0251016604671815	0.592455100906606	-3.32862317891708
Ptpn18	1.02597959944138	6.7337778556077	2.62980146685131	0.0251734698466074	0.592455100906606	-3.33118925421811
Figf	1.41966801061323	5.10910859316226	2.62893083086349	0.0252111112074205	0.592455100906606	-3.33253137310007
Zc2hc1b	1.59169091625699	4.36746742809611	2.62874081025034	0.0252193340733762	0.592455100906606	-3.33282429116327
Bub1	2.01309120931183	4.40853574377232	2.62706990256763	0.0252917553265769	0.593486578768176	-3.3353999133466
Alg9	1.1325805512315	4.73399157271022	2.62537140239339	0.0253655848549827	0.593820038916131	-3.33801789529706
6030419C18Rik	1.23703003231329	1.91005981292446	2.62477510178544	0.0253915554259324	0.593820038916131	-3.33893696124533
Bnip1	1.90933000784464	5.11776807966338	2.62204648950189	0.0255107324635429	0.593937791382754	-3.34314223815953
4930426I24Rik	1.71972703040373	3.85995881233784	2.61458298889434	0.0258395674430317	0.597583063065847	-3.35464245655745
BC030867	1.69359468121831	4.58629782988386	2.61079415435517	0.0260081113540756	0.600813351524673	-3.3604791727807
Prl7a1	1.05991701567919	2.13324879494141	2.60891028223887	0.0260923210239487	0.602090432142427	-3.36338094076922
Cdca8	1.03019927099616	7.83247403994852	2.60650542685838	0.0262002131540403	0.602468696660436	-3.36708485324359
Nans	1.25921784423808	6.12602837170567	2.60596555622544	0.0262244950117399	0.602468696660436	-3.3679162994121
Cd248	1.43359599010658	4.76270233199973	2.60333047599751	0.026343335186454	0.603865835430456	-3.37197426713993
Gli3	1.04012688853556	3.5433658524462	2.60155757965393	0.0264235928149422	0.604374352582645	-3.37470422906599
2310058N22Rik	1.20858501947999	5.08866081897805	2.5998262786116	0.0265022021521285	0.605506954549289	-3.37736993698624
Rap2b	1.33726580867631	7.86046216156623	2.59722809969232	0.026620608492286	0.606027592368296	-3.38137000677946
Krtap4-1	1.17611559811765	1.96351311688723	2.59677185396613	0.0266414551271736	0.606027592368296	-3.38207237989937
Rp1l1	1.50434119716538	2.99457051661038	2.59512594548924	0.026716794443004	0.606676389402048	-3.38460607506635
1600015I10Rik	1.37715361827498	3.57450105374646	2.59487560946422	0.0267282717921436	0.606676389402048	-3.38499142348324
Ankrd37	1.66618156236224	4.98873611427771	2.59363768010476	0.0267851001895025	0.607304003643033	-3.38689693485624
A230059L01Rik	1.05772123243336	2.22694801557163	2.59107140875351	0.0269032903307793	0.60738782242005	-3.39084678732804
Mospd4	1.87354379696597	5.85015651622586	2.58749807067337	0.0270687249726591	0.609195852590069	-3.39634588551232
Nkx2-1	1.51644679508858	2.19619169097361	2.5831619865209	0.0272708305286462	0.611721219700743	-3.40301756954172
Cklf	1.07856687129618	7.09409878194879	2.58099899052399	0.0273722078268937	0.612607670654802	-3.40634513957854
Panx1	1.3951657529299	7.23994975641713	2.57778271731766	0.0275236436061747	0.613977490169918	-3.41129244663353
Cacna1e	1.66950472095773	5.37058389565168	2.57719498013435	0.0275514065445711	0.613977490169918	-3.41219642806159
Oas1a	1.17584661239395	8.32622451231483	2.57432939208161	0.0276871671308029	0.615120556119048	-3.41660353763039
Rsph6a	1.25042898752988	2.07933128164538	2.57130402797914	0.0278312180870416	0.615120556119048	-3.42125570559363
Tll1	1.78962983607944	3.4757176940986	2.57117212825238	0.0278375153133006	0.615120556119048	-3.42145851493636
Zfp184	1.29626677155852	1.81850966372125	2.56997343062774	0.0278948090367296	0.615120556119048	-3.42330157477789
Racgap1	1.21425127805141	4.14829518166308	2.56980581613099	0.0279028297689301	0.615120556119048	-3.42355928205854
Ms4a6b	1.03384651337991	8.74422974418053	2.56928460743961	0.0279277854104209	0.615120556119048	-3.42436062670721
4930471E19Rik	2.05986882537574	4.38222460141347	2.56500162594566	0.0281336966082029	0.616075097909336	-3.43094480866634
LOC269472	1.56833049118052	4.23894824467493	2.564283892353	0.0281683498767329	0.616075097909336	-3.43204803426056
Wdr4	1.63129542145572	4.66211476473889	2.56263818762524	0.0282479669584879	0.616075097909336	-3.43457748932049
Ms4a4c	1.10276111283779	8.91884786995104	2.5605879306739	0.0283474681334103	0.616075097909336	-3.4377284461741
Tcl1	1.9027961446198	2.98589120936512	2.55932083435414	0.0284091354236032	0.616075097909336	-3.43967562962184
Lrrn3	1.54367567864016	4.17224700621118	2.55736832419674	0.0285044211458123	0.616075097909336	-3.442675859104
Snhg10	1.35051613440654	4.39145881878741	2.55713405756585	0.0285158750193576	0.616075097909336	-3.44303581310389
Scara5	1.03473872577404	3.29478862201605	2.55641510093645	0.0285510550882657	0.616075097909336	-3.4441404727864
4921511H03Rik	1.21819066522114	2.5451893247384	2.55485117232509	0.0286277301280332	0.616829787665509	-3.4465432687027
Mbd4	1.32819420142321	4.67157916560716	2.5520480530832	0.0287656704757123	0.617245505560818	-3.45084944471479
Arhgap25	1.0333446618549	8.03468484667344	2.551945830007	0.0287707132652256	0.617245505560818	-3.45100646865479
Lgals1	1.0034757869913	10.960833821753	2.55024772503394	0.028854611170879	0.617245505560818	-3.45361478775722
Trbv1	1.2311139533059	3.10612057751456	2.54855887607778	0.0289382922885885	0.617765759686852	-3.45620865547526
Lrp1	1.2761221587503	7.79036106842163	2.54553720187216	0.0290886144142706	0.619603339211063	-3.46084899495181
5830477G23Rik	2.21765029597281	4.48450582357915	2.54443887968016	0.0291434452333829	0.619603339211063	-3.46253548401163
Hephl1	1.31313321361161	2.57895402420306	2.54130879853929	0.0293002686165503	0.619772145309835	-3.46734121352353
2210402A03Rik	1.45583270995291	6.94994753987885	2.53967509057519	0.0293824524287283	0.620101858575648	-3.46984917803552
Dck	1.12523218368292	7.2463027724255	2.53691671167896	0.0295217314171427	0.621863755121181	-3.47408315105922
Gm14005	1.05523090239755	6.54453485532135	2.53331533807571	0.0297045602743848	0.621863755121181	-3.47961009660952
Tbxas1	1.16946478431641	7.07663791961881	2.53079128491969	0.029833365168678	0.621863755121181	-3.48348303360691
4930528D03Rik	1.59370115404733	3.79187922945681	2.53045109739001	0.0298507674989966	0.621863755121181	-3.484004978871
Zbtb25	1.0487709092121	4.09644995473617	2.52825056694682	0.0299635788411005	0.621863755121181	-3.48738097860677
Clec4n	1.48217998172595	8.26762440009465	2.52729056639898	0.0300129258725455	0.621863755121181	-3.48885365424427
Ear1	1.05939696337103	2.78629450955466	2.52718792966023	0.0300182064789334	0.621863755121181	-3.48901109790147
Ppp2r5d	1.41856600325707	4.53635003072289	2.52660074548146	0.0300484344791021	0.621863755121181	-3.48991181420374
Ndst2	1.28322066488217	5.37137307262462	2.52642307022054	0.0300575870636762	0.621863755121181	-3.49018435470002
Nusap1	1.17704082196858	5.65937270211858	2.52538279137975	0.0301112303302218	0.621863755121181	-3.49178000798997
Chil4	1.7436387511594	3.29113395412522	2.52095238111781	0.0303407527104211	0.624641371824633	-3.49857460169663
Slc8a3	1.66214427909715	2.98844558394204	2.51787064330547	0.0305014253921108	0.626091388670015	-3.50329979170725
Snhg3	1.53205749852944	5.05005989824988	2.51420060781704	0.0306938682690816	0.628698165249603	-3.50892587995663
Agk	1.6287480587611	5.09876784107553	2.50364710764217	0.0312539681754028	0.634374585779011	-3.52509719590467
Mapkapk2	1.29682615387867	4.9591108196155	2.50333474881602	0.0312706988089394	0.634374585779011	-3.52557566860519
Tecpr2	1.031078868331	4.77614068318764	2.4997293239584	0.031464455034626	0.636069854797537	-3.53109779793906
AU015680	1.37867189291029	5.74723933445709	2.49950584455365	0.0314765038167322	0.636069854797537	-3.53144004155272
Tacc3	1.87609521167125	6.11745406295058	2.49668234901537	0.0316291242478304	0.636697947404645	-3.53576361717409
Supt3	1.29297242185293	6.15234056713824	2.49513928565447	0.0317128411533881	0.636697947404645	-3.53812615834533
Mtr	1.43254224728335	5.96807779215171	2.49498526822014	0.0317212091699958	0.636697947404645	-3.53836195734224
Cpne9	1.31065090355409	3.93987395990193	2.49143807189748	0.0319145385303789	0.636697947404645	-3.54379202995406
B930068K11Rik	1.59572672630131	5.91566355980805	2.49021508338818	0.031981463163167	0.636697947404645	-3.5456639007491
Mak	1.43009111815351	2.65597012704368	2.48947270050216	0.0320221555421299	0.636697947404645	-3.54680009794895
Icam5	1.23238347654883	1.95452246365992	2.48850895509368	0.0320750577493868	0.636697947404645	-3.548275002586
Ccdc105	1.52639232973303	3.21435211670533	2.48787201196303	0.0321100683590699	0.636697947404645	-3.54924972189776
LOC102632764	1.49864066261539	2.70175680134845	2.48664037389985	0.0321778743430109	0.636697947404645	-3.5511343923894
Erp29	1.01021181486056	9.45589324344879	2.48450234082653	0.0322959162319865	0.636697947404645	-3.55440567911584
4930406D18Rik	1.05651426374645	1.97405754080573	2.48426161198506	0.0323092337262653	0.636697947404645	-3.55477397614116
E130309D14Rik	1.13157995096327	2.8829304751883	2.48399220736729	0.0323241440340656	0.636697947404645	-3.55518613798753
Ncapg	1.87685899974323	5.0027572653556	2.48342855896266	0.032355361347408	0.636697947404645	-3.55604843929338
Tmem201	1.1773978761476	5.40271512975914	2.48281453456962	0.0323894025543031	0.636697947404645	-3.55698777192935
Rbm43	1.15186598238941	6.46431202413437	2.47890653851064	0.0326068894228358	0.639130740965459	-3.56296531053375
LOC102643054	1.10960579997954	4.80314368385457	2.47879589389352	0.0326130679132866	0.639130740965459	-3.56313452600411
LOC102634450	1.53248179183489	5.26763486384457	2.47505080652731	0.0328228790885386	0.639607658866459	-3.56886136752311
Utp14b	1.32667277220582	6.36375870060099	2.4740217497574	0.0328807627071736	0.639607658866459	-3.57043470599537
Aff3	1.75443022926192	4.10355038627149	2.4733655919396	0.032917723591763	0.63971046144807	-3.57143785664062
Elane	2.00696965729896	4.32718061845742	2.47179871151352	0.033006150575753	0.640037587504336	-3.57383316068035
AU022680	1.59220149074539	2.96341693810879	2.47090634299804	0.0330566160549227	0.640037587504336	-3.57519721714134
Slx4ip	1.06967151182998	6.23014144310629	2.47001527410225	0.0331070839262266	0.640419000781115	-3.57655920332108
C80068	1.19666864448973	6.61367070031482	2.46735847194642	0.0332580096159973	0.642144909227614	-3.58061958912146
6430547I21Rik	1.21411756004347	2.81161144558997	2.46524389950074	0.0333786171067954	0.643876308119407	-3.5838507496068
4930405G09Rik	1.26305482733766	4.28755098309039	2.46338913608275	0.0334847607395882	0.645323932011059	-3.58668451628734
AK039862	1.43761507008444	4.92944972999347	2.46081018165272	0.0336329008802706	0.646209960325144	-3.59062410918592
Camkk1	1.37987574644948	4.88742214145322	2.45992089021654	0.0336841330366456	0.646209960325144	-3.59198241764276
Bmyc	1.03175530750887	5.88462625379124	2.45923934809083	0.033723448755819	0.646209960325144	-3.59302335051473
Catsper1	1.45955749099906	4.02178189111632	2.45896906647036	0.0337390528445724	0.646209960325144	-3.59343614301414
Plagl2	1.15678741427893	6.24862459716671	2.45810521524194	0.0337889730071986	0.646209960325144	-3.59475542201486
Nts	1.04441982177611	4.23190949441777	2.45624316069055	0.0338968247543675	0.646209960325144	-3.59759888577358
Sh3gl1	1.17575193677902	4.38126931209846	2.45524079170342	0.0339550230747748	0.646209960325144	-3.59912940294369
D5Ertd615e	1.08774019263384	3.4356465675688	2.45430751665645	0.0340092981822864	0.646209960325144	-3.60055432107975
Gm19990	2.24124203161946	3.52384499304889	2.45122081687572	0.0341894159089339	0.646209960325144	-3.6052663871235
4930456J16Rik	1.75634108716655	4.21130451776399	2.44972717655097	0.0342769108583089	0.646209960325144	-3.6075461544349
a	1.23989654320904	2.86155548817323	2.44879077181608	0.0343318762225632	0.646209960325144	-3.60897527686244
Gas7	1.08305019779873	6.89067417982818	2.4483433664885	0.0343581687666822	0.646209960325144	-3.60965806333847
Ifi30	1.03105463246171	10.0941132233268	2.44817434841217	0.0343681065606121	0.646209960325144	-3.60991599643147
Emp3	1.05090382660947	9.86282567750255	2.44722285364033	0.0344241046167937	0.646209960325144	-3.61136798230352
2510017J16Rik	1.59044612294588	6.25326560374139	2.44716225680698	0.0344276739446587	0.646209960325144	-3.61146044992851
Slc38a1	1.19694024595715	8.13237151292703	2.44484077398458	0.0345646904971624	0.647551276334777	-3.61500260014031
Cog3	1.17302889201734	7.58842202676492	2.44221012271818	0.0347206029727381	0.649593939864926	-3.61901574497868
Tep1	1.2045049147247	8.41932403480916	2.44142362094955	0.0347673512544214	0.649593939864926	-3.62021542601675
Ifi27l2a	1.18668971125851	9.26055761181483	2.4384211572648	0.0349463823153024	0.651768818557979	-3.62479454561737
Naif1	1.21643224925436	5.43087080822045	2.43632258938256	0.0350720537620296	0.651947501007917	-3.62799449784423
Prr11	1.4814214865876	5.90218533177149	2.43620787216064	0.0350789363261981	0.651947501007917	-3.62816940701419
Hmox1	1.56371483749028	8.18009374185543	2.43556860847174	0.0351173138568399	0.651947501007917	-3.62914406337651
A230058F20Rik	2.79694765579644	4.05781681779793	2.43490555308834	0.0351571633063833	0.651947501007917	-3.63015494364664
Mlh3	1.64265213595214	5.46423962341639	2.43389887107528	0.0352177496158091	0.651947501007917	-3.6316896118967
Dgki	1.00682039957973	3.08698338866239	2.43353491773625	0.0352396790916243	0.651947501007917	-3.63224442296175
Ltf	1.16890435170563	4.25253180607626	2.4334713070153	0.0352435132402451	0.651947501007917	-3.63234138965909
Chst3	1.5543676103418	3.17660994845459	2.43311279521479	0.0352651302782154	0.651947501007917	-3.63288788782287
Spc24	1.08454674376465	6.29233205765902	2.43032313170055	0.0354337832800759	0.654126546186703	-3.6371398016972
Uhrf1	1.54076619880525	6.16793011621562	2.42630197331748	0.0356782835177259	0.654279993954139	-3.64326710297565
Antxr2	1.37233046616556	7.15675012429122	2.42372363744652	0.0358359264906072	0.655458893769916	-3.64719486859255
2810408B13Rik	1.10080789610905	2.33809096762958	2.41995374325346	0.0360676551030533	0.657850720452047	-3.65293638353862
Kcnab2	1.72691049640585	5.6716350309612	2.41923030086354	0.0361122917855551	0.657850720452047	-3.65403798329839
Krtap4-16	1.13856402527066	2.46169832046453	2.41891823450977	0.0361315631443184	0.657850720452047	-3.65451315317313
Runx1	1.02256569560817	7.63472512847702	2.41749003515259	0.0362198891543642	0.657897341618729	-3.65668765907347
Actl7b	1.06017166715349	4.69719756543334	2.41689448629912	0.0362567830604343	0.657897341618729	-3.65759433891923
Zfp605	1.2701726292408	5.01957735296293	2.41647246381792	0.0362829494402868	0.657897341618729	-3.65823681124294
Fgf5	1.01161420609764	3.74098975994722	2.41542855701104	0.0363477537664721	0.658435288855832	-3.65982592495586
Tbc1d23	1.62458553201567	5.63316680264728	2.41375685095503	0.0364517677426997	0.659304000675843	-3.66237044350243
Ncf1	1.11914501425127	8.43297956420969	2.41363980286394	0.0364590614383538	0.659304000675843	-3.66254859055682
2900078I11Rik	1.20570195543756	3.44508238249911	2.41277901152753	0.0365127445188132	0.659701618415432	-3.66385866204694
Defa3	2.08836574387945	3.57046038353181	2.41201110824826	0.0365607001167518	0.659952351712607	-3.66502728640355
Abhd16b	1.24400636695782	4.52997824550104	2.41154184229598	0.0365900362196766	0.659952351712607	-3.66574139723027
Cxcl10	1.58250221726802	7.53971455840692	2.40770391020162	0.0368308325656446	0.663308808702562	-3.6715807872886
1700042B14Rik	1.59355007374722	3.48833891021464	2.40642923162961	0.0369111507774205	0.663308808702562	-3.67351979608656
D130062J21Rik	1.99893724698956	7.88304695918925	2.40419720347783	0.0370522061281973	0.66368433454973	-3.67691460919538
Taf7l	1.89398488152732	3.83622387058166	2.40356361259451	0.0370923428095653	0.66368433454973	-3.67787815760814
C85395	1.13639052683392	2.51178247705133	2.40319340210559	0.0371158146159261	0.66368433454973	-3.67844114052932
Copz2	1.31706764260182	6.65773730459519	2.39839862290107	0.037421128544487	0.666121909764407	-3.68573103783532
Olfm1	1.03286727528802	8.9287942098891	2.39694036162062	0.0375144725890889	0.666508102963833	-3.6879475699973
Vps13c	1.21312411579537	6.6237800281012	2.39534760486732	0.0376166865273066	0.667264915878874	-3.69036822052985
Ccr5	1.030538540944	9.12374666148318	2.39420433335302	0.0376902233179845	0.667264915878874	-3.69210554755164
9030404E10Rik	1.09768633907554	2.36480144736878	2.39377761066059	0.0377177067950018	0.667264915878874	-3.69275395635568
Gm16845	1.84239109773623	3.04360814762986	2.39122316791178	0.0378826391801202	0.667264915878874	-3.69663495977269
Suv39h2	1.23040156269688	6.31729293707528	2.38976822851803	0.0379768957028277	0.667264915878874	-3.69884509109064
4930568D16Rik	1.18470828018756	3.42116322639065	2.38654766194362	0.0381863540990872	0.66869630109222	-3.70373631828656
Ska2	1.36287743834382	5.02528746639198	2.38634941969193	0.0381992842317022	0.66869630109222	-3.70403735359587
Mtbp	1.33401549098039	4.15225204081925	2.38508352268796	0.0382819521346811	0.668967660498857	-3.70595952417496
Mcm4	1.09700811520251	7.85250850808547	2.38414511568528	0.0383433467365781	0.668967660498857	-3.70738428859478
Asgr2	2.04731925279928	6.55956604926549	2.38097815108491	0.0385512556310734	0.671056635136273	-3.71219176269604
Rasal3	1.45443227452789	6.43320039188799	2.37718821933813	0.0388015127208132	0.672122336078816	-3.71794314106311
Abcc3	1.06974611363647	8.80735752059257	2.37585566629306	0.0388898812075021	0.672122336078816	-3.71996488568555
Gm5602	1.03018452011251	3.58310016032049	2.37585263113226	0.0388900827093389	0.672122336078816	-3.71996949034625
Tbc1d32	1.24595192127607	5.83579208258107	2.37520988501988	0.0389327771199927	0.672122336078816	-3.72094457621918
Ggt5	1.38406786623016	4.21061985654694	2.3733940824765	0.0390536397419199	0.672122336078816	-3.72369895869457
Ms4a6d	1.14155670624985	9.09162156642897	2.3714830094259	0.0391812401759532	0.672122336078816	-3.72659737138033
Pfkfb4	1.21877052797511	6.55956502415982	2.37142826560981	0.03918490136786	0.672122336078816	-3.72668039077013
Slamf6	1.61901386898844	4.58405945301513	2.36926222983984	0.0393300317516534	0.672122336078816	-3.72996486978937
Phf6	1.04231079101913	5.85609697202248	2.36799039600023	0.0394154929611018	0.672122336078816	-3.73189312072126
AF366264	1.76323899047566	3.21523187185203	2.36766781970092	0.0394371974150163	0.672122336078816	-3.73238214918346
Otog	1.12568708691628	2.91785763894906	2.36636147701556	0.0395252138696834	0.672122336078816	-3.73436242894115
Cdk5r1	1.34654650700251	4.23237069994805	2.36446137617439	0.0396535784606979	0.672122336078816	-3.73724236212026
Yod1	1.17525255252772	7.41435707615361	2.36403503079725	0.0396824368947387	0.672122336078816	-3.73788849372568
Epgn	1.5519024011389	2.69241356013094	2.36391933852031	0.0396902714059003	0.672122336078816	-3.73806382241178
Ms4a6c	1.22694595002586	9.40604214991051	2.36277147335605	0.0397680851192609	0.672122336078816	-3.73980328156649
Sva	1.15691993683081	2.23274776155899	2.36264540834738	0.0397766401416968	0.672122336078816	-3.73999430754375
Mael	1.5230189866214	2.28729791630455	2.36240687499743	0.0397928324120945	0.672122336078816	-3.74035575042552
BC027072	1.34648754239922	4.26586616523132	2.36235272160102	0.0397965093842013	0.672122336078816	-3.74043780643711
Banp	1.76580957811232	3.77104536153873	2.35991801362113	0.039962167633438	0.672122336078816	-3.74412657663297
Lyl1	1.19832733407416	7.6389810632662	2.35690475438381	0.0401681239893034	0.672122336078816	-3.74869074140361
Gm3556	1.360279758675	5.70629349429951	2.35686208810958	0.0401710476641706	0.672122336078816	-3.74875535852585
H2afy3	1.59870080180928	6.24531352002489	2.3546291955891	0.0403243454555642	0.672198997294825	-3.75213666395963
Commd2	1.30603778595326	6.3964908898893	2.35256906396843	0.0404662892096866	0.672198997294825	-3.755255725025
Bysl	1.31339200941022	5.52144421748583	2.35163204030561	0.0405310118002332	0.672737224569422	-3.75667418798276
C030015A19Rik	1.43505849410145	2.83022358306252	2.34631433468335	0.0409002382480959	0.674104718250091	-3.76472171786231
Ppp1r3g	1.06992216171595	2.1873362865623	2.34330384046555	0.0411107206536612	0.674104718250091	-3.76927582106913
Eya4	1.14194780808974	3.25046018635124	2.34328177441737	0.0411122673246306	0.674104718250091	-3.76930919644236
Htt	1.09980310005261	5.84719920000347	2.34266680797947	0.041155394892192	0.674104718250091	-3.77023931777563
4930485B16Rik	1.24382775038401	3.73177453734222	2.34172003062927	0.0412218786645774	0.674104718250091	-3.77167118652916
Blnk	1.20716221050649	6.4227041785337	2.33991068329617	0.041349224702371	0.674104718250091	-3.77440720603276
Cenpa	1.29189373526719	6.30143441607094	2.33856381998961	0.0414442691707754	0.674104718250091	-3.77644356344205
D9Ertd241e	1.04086340127275	3.07944338941321	2.33770220562154	0.0415051826897779	0.674104718250091	-3.77774611989184
B230213L16Rik	1.02944846157959	5.60912859603346	2.33668659675856	0.0415770952965495	0.674225291275866	-3.77928133829722
Il16	1.28872758125005	5.90085188598391	2.33646995367431	0.0415924509463924	0.674225291275866	-3.77960880131393
St6galnac4	1.2178395140942	5.57028091645515	2.33316360437326	0.0418274923018226	0.67508331783299	-3.78460558816977
Olfr558	1.0679714695019	2.26809537045984	2.33158112182418	0.0419404454445712	0.675656680714632	-3.78699656876847
Lgals3	1.16719640339012	9.5202747642856	2.32579572475001	0.0423559270461984	0.680693304844433	-3.79573454335922
Alpk3	1.04490784260897	2.73595871946904	2.32416486111982	0.0424737714205292	0.68108557653844	-3.7981968013087
Lca5	1.10716407557131	3.40453822143304	2.32150044946049	0.0426669864285713	0.682113146175469	-3.8022186232601
Myof	1.11614194065842	5.76863553750102	2.31901728462185	0.0428478286301234	0.682162772205906	-3.8059658791848
Pik3cg	1.09356807041222	6.66614008672615	2.31439937770477	0.043186125290626	0.682162772205906	-3.81293206309944
Nrn1l	1.34233518302883	2.46566418546615	2.31417537919289	0.0432026008411243	0.682162772205906	-3.8132698840027
AI747448	1.04768156439572	2.16876259352879	2.31193770859696	0.0433675223319399	0.682162772205906	-3.81664417198831
Ttk	1.70010048448552	3.86223271113093	2.31183385023817	0.0433751917959802	0.682162772205906	-3.81680076581936
Uck2	1.19831001493622	5.58710092223999	2.31075339157728	0.0434550570619468	0.682309475564703	-3.81842974140742
LOC102643160	1.78573221892061	3.04624879721769	2.30960887468099	0.0435398134743591	0.682309475564703	-3.82015509551232
Gm20559	1.15045460235438	5.66802156361211	2.30564004956991	0.0438349699759244	0.683464407156198	-3.82613647906765
Prrt3	1.40671839545492	4.33704371183211	2.30281231182741	0.044046451810263	0.683464407156198	-3.83039661288121
BC017158	1.13492653018882	6.77044305651473	2.30224172042006	0.044089245562954	0.683464407156198	-3.8312560836588
Stambpl1	1.20368792498476	6.90874787649052	2.30077955995121	0.0441990906966216	0.683464407156198	-3.83345826949403
E130012A19Rik	1.19087294349257	2.4748722311983	2.30014512704731	0.0442468353560119	0.683464407156198	-3.83441369337401
Suv39h1	1.14824946295556	4.78165915023475	2.29977488257198	0.0442747215125893	0.683464407156198	-3.83497123292333
Klk1b11	1.14244616445852	2.48429894068069	2.29935364053847	0.0443064694960702	0.683464407156198	-3.83560554125805
Htr2b	1.28668583911941	4.86599624930403	2.29550647013576	0.0445974472890081	0.684390514176477	-3.8413973031796
Slc15a3	1.3659615182986	6.07605000641955	2.29521105043537	0.0446198677686883	0.684390514176477	-3.8418419466183
Osm	1.10476669162604	8.63613714665693	2.29429410330802	0.0446895280274807	0.684636682249135	-3.84322197583451
Sertad4	1.70402738670553	3.15371845246826	2.2941339820493	0.0447017032370796	0.684636682249135	-3.84346294844497
Mdga2	1.06619107597807	2.61648732036819	2.29247085236777	0.0448283541210772	0.686071590203015	-3.84596560864991
C130015C19	1.2332010915688	5.14956633151208	2.28822203747868	0.0451534956239927	0.686180163114692	-3.85235712358409
Kif2a	1.0995761794293	6.56495850806896	2.28811551823866	0.0451616763984918	0.686180163114692	-3.85251732288538
B930053N05Rik	1.23437851912595	6.39786275250947	2.28492082278114	0.0454077020379927	0.686857492891556	-3.85732110372273
Thyn1	1.08446678256871	6.44947771306132	2.28224084195131	0.0456150925693683	0.688493500173192	-3.86134961412755
1700105P06Rik	1.35352604794912	2.90042032025829	2.27923049871634	0.0458491448576767	0.690523951568511	-3.86587328947384
2700099C18Rik	1.02919408721397	5.242978736927	2.27693880724438	0.0460281034318747	0.692217445687167	-3.86931601814477
Ruvbl2	1.75019818991358	6.80268540460463	2.27608415141477	0.0460950170306302	0.692723237888474	-3.87059971107774
Fbxo4	1.48421286522659	6.78167293200849	2.27311269733501	0.0463283964920354	0.694710008424133	-3.87506187130534
Tex11	1.21151471684339	3.24435194897708	2.27097756308875	0.0464967982748311	0.694710008424133	-3.87826722270987
LOC102631817	1.06166390425614	3.83244198862342	2.27078321097296	0.0465121566146007	0.694710008424133	-3.87855895344334
Izumo1	1.12836392505807	3.0000189389327	2.27076927568811	0.0465132580153937	0.694710008424133	-3.87857987064614
Cox6a2	1.18790262289522	6.09556584911885	2.27058767199489	0.0465276137091977	0.694710008424133	-3.87885245918556
Stk11ip	1.67523050507101	5.46686569040839	2.26816428837065	0.0467195928553186	0.695930959413227	-3.88248943556814
A930024E05Rik	1.81997004747047	3.68049774721116	2.26525923572181	0.0469507418942548	0.696967043691405	-3.8868479616065
Sfxn5	1.08422576470309	6.11517505514764	2.26461866039181	0.047001860131975	0.696967043691405	-3.88780883723917
Tab1	1.42376228385919	5.24190688018321	2.26447124412943	0.0470136316586304	0.696967043691405	-3.8880299544815
Ormdl1	1.03010549090039	6.32262206916003	2.26197523228499	0.0472133782427903	0.697939811608975	-3.89177327850913
AI195470	1.05842421904354	2.51137424064568	2.26133244772114	0.0472649509359649	0.69820630857429	-3.89273710120065
Igf1	1.27000466315483	5.63832734246756	2.25903845219415	0.0474494510480838	0.698640921431457	-3.89617624239636
Kctd14	1.46206101926612	4.63880263009769	2.25732333989755	0.0475878487408234	0.699798551275635	-3.89874692391033
Pcdhb2	1.07395613171102	2.65926496061945	2.25633412173843	0.0476678495204417	0.699798551275635	-3.90022937007365
Timp1	1.43789472606301	4.29467377956482	2.25520890693609	0.047759007081	0.699798551275635	-3.90191541172239
Pnpla1	1.26044158987938	2.50475609872232	2.25444632388798	0.0478208825419004	0.699798551275635	-3.90305795249672
2610202C22Rik	1.38233585046351	4.52768358287145	2.2518389317491	0.0480330315530109	0.699798551275635	-3.90696370226962
Zfp740	1.33577735357693	7.42630176705703	2.25051304435847	0.0481412608622338	0.699798551275635	-3.90894935551842
Zfand2a	1.038262138112	7.43870630079968	2.24881127168689	0.0482805188638326	0.699798551275635	-3.9114974764426
C79242	2.0460492522818	5.46173265608659	2.24589521751108	0.048520049851405	0.701316887227183	-3.91586257628174
4631405K08Rik	1.27533754954685	4.48872068237211	2.24439870428193	0.0486434227912128	0.702612215111938	-3.91810214344049
Ddx11	1.04100303140272	4.04588276858731	2.24346934417456	0.0487201921943951	0.703233065418959	-3.91949274932203
Doc2a	1.55438263084474	6.09028108002772	2.2407567287807	0.0489449375652887	0.704522773502019	-3.92355075444774
Kctd13	1.11605594162037	3.85407675657213	2.23898945644489	0.0490918985691965	0.705175139281751	-3.92619383088756
Ptpn9	1.18427499882865	7.07368760445143	2.23744562754658	0.0492206278207363	0.705933998342204	-3.92850226634705
Gjb5	1.24601787552855	2.01211205071493	2.23575828603129	0.0493616968956094	0.705977592345877	-3.9310247926766
Rbx1	1.39310999300345	6.20470333288916	2.23289829566102	0.0496016976574499	0.706645951432007	-3.93529920043722
