# Supplementary material for: Identification of fibroblast activation-related genes in two acute kidney injury models
Source: PeerJ. 2021 Mar 18;9:e10926. doi: 10.7717/peerj.10926 (PMC7982076; doi:10.7717/peerj.10926)
Supplement: Supplemental Information 4 [file peerj-09-10926-s004.tsv]

logFC	AveExpr	t	P.Value	adj.P.Val	B
Slc22a30	-3.6849966806608	4.10459770912437	-8.75556265514324	5.30189254845235e-06	0.110353591503487	3.77892574480917
Nat8	-4.32215553530768	5.90257747337835	-6.97626232267353	3.82637185082383e-05	0.13591800974451	2.31130062025817
Sod3	-3.40543641738155	5.55137244376532	-6.84645625995511	4.48098251002387e-05	0.13591800974451	2.18690667829933
Grb7	-3.19954106444531	6.0867597710348	-6.6380622312273	5.79902768273871e-05	0.13591800974451	1.98174353270495
Wfdc15b	-2.48369595643251	6.42879804762268	-6.60591884450018	6.03721166500491e-05	0.13591800974451	1.94948988059823
Clrn3	-4.95932735899224	4.72369831909108	-6.59649826412328	6.1090050445406e-05	0.13591800974451	1.9400058299912
Slc5a8	-2.86565521023768	4.56993271024628	-6.57975378662039	6.23889923826349e-05	0.13591800974451	1.92311359431646
Slc10a2	-4.1920148615086	5.0405798477525	-6.25057761010124	9.50390655521927e-05	0.13591800974451	1.58181851715017
Cwh43	-3.20079268914509	4.06061020952889	-6.22922458018138	9.77171165705004e-05	0.13591800974451	1.55906496142036
Kng1	-3.30293155358307	5.45394078256821	-6.20930037393353	0.000100289414190924	0.13591800974451	1.5377655011116
Proc	-3.80435696068808	5.11385172843452	-6.12091137930562	0.000112613643167209	0.13591800974451	1.44247513999474
Tmigd1	-4.2743166432116	5.61533845538076	-6.05328678654187	0.000123142268879318	0.13591800974451	1.36868312463946
Kcnj1	-2.294846282983	6.9799064798841	-5.94524347564646	0.000142225545487033	0.13591800974451	1.24917614408976
Dnase1	-3.61634592671461	7.12105791536412	-5.85025011637721	0.000161643746422794	0.13591800974451	1.14245414756058
Prkaa2	-3.35639756578741	4.35994432502586	-5.80547024128232	0.000171769430176086	0.13591800974451	1.09160629248537
Glod5	-3.95481818144435	4.49042732765431	-5.79311571499829	0.000174681521507357	0.13591800974451	1.07751659910917
Ugt3a2	-3.10662125432491	9.69238461448239	-5.77772119036402	0.000178384603771063	0.13591800974451	1.05992293463449
BC089597	-4.05218928832596	6.59029890200614	-5.77598853720847	0.000178806635723348	0.13591800974451	1.05794019538829
Slc17a3	-3.62759606496893	6.56024752088365	-5.77322678088527	0.000179481550825071	0.13591800974451	1.05477873849154
Cyp2j5	-3.32235954250865	6.46690576130791	-5.77152388232551	0.000179899066803558	0.13591800974451	1.05282872499164
Slc22a6	-3.56917569482175	6.90302945073273	-5.75500150678687	0.000184004610290183	0.13591800974451	1.03388257751326
Sugct	-3.85857463919994	4.45465047784503	-5.75218260376415	0.00018471505568246	0.13591800974451	1.03064541667225
Slc6a20b	-3.14957496966934	4.74862711129794	-5.71678681518026	0.000193890940724999	0.13591800974451	0.989880112066514
Tmem52b	-2.69698767337769	5.82806279269999	-5.71540686004035	0.000194258446866122	0.13591800974451	0.988286401451929
Mep1a	-3.5236627247179	6.30073975820979	-5.69405784274816	0.000200040363929464	0.13591800974451	0.963588122631921
G6pc	-4.85513511686804	5.24618979525369	-5.67563498978238	0.00020517837640715	0.13591800974451	0.94221114919978
Hpn	-2.76579027385986	6.97744623189659	-5.67467953476738	0.000205448681772874	0.13591800974451	0.941100869505219
Map7	-2.26827246520697	5.35312343282698	-5.66873107692255	0.000207140165184012	0.13591800974451	0.934184918679738
Cyp2d26	-4.61878947091098	4.89335735950414	-5.61752054613019	0.000222335782197134	0.13591800974451	0.874389166966441
Cgref1	-3.25087874570022	6.15720986820146	-5.59580356569997	0.000229137159348972	0.13591800974451	0.848892679786108
Ddah1	-3.0246894657557	6.89078217962698	-5.59432266768341	0.000229609009101067	0.13591800974451	0.847151040197842
Fxyd2	-2.35324128412224	8.60602447268513	-5.55418430926586	0.000242803266822539	0.13591800974451	0.799798788636831
Sh3gl2	-2.46663275691915	3.47346975844872	-5.54514675026864	0.000245884818018503	0.13591800974451	0.78909787500266
Abcc2	-4.54295556832795	5.45962380954594	-5.53024519470175	0.000251057759608446	0.13591800974451	0.771422303789902
Slco1a6	-3.23022536029359	4.03537748791687	-5.52804164126585	0.000251832552520764	0.13591800974451	0.768805226493073
Gys2	-3.48026904065729	3.84626340491823	-5.51369294672295	0.000256940810782066	0.13591800974451	0.7517428994705
Mme	-2.46798824998554	4.12545664269777	-5.50964648814284	0.000258401379403522	0.13591800974451	0.746924612750774
Fmo1	-4.07498206858853	5.42159748713321	-5.44283771960734	0.000283846904052705	0.13591800974451	0.666954916680478
Lrp2	-4.1308830973213	6.23204588037148	-5.40972565669364	0.000297441742704398	0.13591800974451	0.627027596390317
Slc2a2	-3.88822833693338	5.10593921797205	-5.39439334427632	0.000303971429949265	0.13591800974451	0.608473791406143
Slc27a2	-3.58622535518777	9.05046850788188	-5.37477974884768	0.000312549014218232	0.13591800974451	0.584678451160727
Me3	-2.60883878432037	4.51536686736603	-5.36254193384302	0.000318031957886465	0.13591800974451	0.569796914806203
Slc22a12	-2.94462340284888	7.53344646577658	-5.35510279074361	0.000321415180156066	0.13591800974451	0.560737725900538
Ggt1	-2.72031763047558	9.49057455400722	-5.32919880898062	0.000333499783584097	0.13591800974451	0.529115953479979
Kcnj15	-3.8047057928591	5.78551574180514	-5.30104078680008	0.000347189486819915	0.13591800974451	0.494607534148173
Acsm2	-2.87017570168783	8.86585081777787	-5.29839786034124	0.000348504927101099	0.13591800974451	0.49136132998213
Akr1c21	-4.52330822852734	6.88279720864223	-5.28858478093762	0.00035343594040329	0.13591800974451	0.47929745141928
Tfcp2l1	-2.31532863152198	4.14492873542742	-5.28744238718146	0.00035401481739613	0.13591800974451	0.477891918549942
Cyp2d12	-4.16470844055399	4.25950251000566	-5.28393360651111	0.000355799145605527	0.13591800974451	0.473573475568057
Pth1r	-3.34066639938797	4.90530280650477	-5.27253705887433	0.000361661318880897	0.13591800974451	0.459532050959263
Ugt3a1	-3.02096022815022	8.26476576822928	-5.27000372434521	0.000362978398846215	0.13591800974451	0.456407653082257
Wwc1	-2.271966541866	7.65751904830988	-5.2666057409352	0.000364753068771001	0.13591800974451	0.45221508090357
Them7	-3.34223410420364	5.69158282294123	-5.26482468453833	0.000365686967699269	0.13591800974451	0.45001672055574
Hrsp12	-2.82867171900395	8.83133495284507	-5.23837117650117	0.000379863009517741	0.138126341203453	0.417298756144875
AI317395	-3.16781050147011	3.66333234566594	-5.22466434065613	0.000387438350934395	0.138126341203453	0.400297085291554
Folr1	-2.80550058904522	6.24250474628396	-5.2173668976458	0.000391537144758513	0.138126341203453	0.391231866887802
Klf15	-3.47591258031963	3.04172722531864	-5.17743713624727	0.000414800644065117	0.141759106232227	0.341461649775364
Slc12a1	-2.45568296638145	6.91929176672783	-5.17634685508627	0.000415456206407506	0.141759106232227	0.340098699194001
Hgd	-3.01984144792041	6.371146770713	-5.13499338344368	0.000441156614935782	0.146492429578673	0.288247052302594
Hao2	-3.55291904729227	6.80170509844749	-5.11616446859731	0.000453416219148377	0.146492429578673	0.264537405853522
Apoh	-3.03831102658347	3.37668741740652	-5.11366957050895	0.000455067755802922	0.146492429578673	0.261391064413582
Cyp2j11	-3.35624702727836	4.96989902813705	-5.11004144059559	0.000457480922581615	0.146492429578673	0.256813618155781
Abca13	-4.03998969081258	4.95859270383746	-5.09467263646362	0.000467855655275378	0.146852671204705	0.237397548872041
Aadac	-4.02041602412178	3.84297685372639	-5.08277409640204	0.000476060177335937	0.146852671204705	0.222336780297585
Mfap3l	-2.54383538150724	5.41802007410146	-5.07746226859364	0.000479772347550683	0.146852671204705	0.215605125652997
Car2	-2.09113820614889	8.57669722271756	-5.06740026885487	0.000486889114685807	0.146871159899571	0.202839856775956
Gabrr1	-1.75810454171573	2.28051872838628	-5.04293741796966	0.000504665525267658	0.147329564479717	0.171729767620959
Ldhb	-2.23992146986048	9.78700864270513	-5.04165970451914	0.000505612827464124	0.147329564479717	0.17010194313281
Slc12a3	-2.7784783309684	6.65877096222349	-5.03005531991416	0.000514303713684806	0.147329564479717	0.155304525977384
Bdh1	-2.14865789048485	4.67020831165264	-5.02571889169191	0.000517592175717873	0.147329564479717	0.149768761067928
Slc7a9	-3.49643589930055	5.7297471340172	-5.01761136016103	0.000523800700081629	0.147329564479717	0.139409955302527
Hykk	-2.54715632147054	6.15483644895935	-5.00510121849083	0.000533536935388356	0.148067170308976	0.123403149387096
Tmem229a	-2.28429297386612	7.3084481412036	-4.97765973682667	0.00055557606858874	0.150315852971154	0.0881943625215147
Fcamr	-2.32132896751505	3.56545287644232	-4.977041740222	0.00055608343801186	0.150315852971154	0.087399904771253
Treh	-2.78293216720014	5.67318226524219	-4.95664625512591	0.000573108115032323	0.152931696234395	0.0611427705470948
Irx1	-3.66192597572544	4.53305457658497	-4.94648570199386	0.000581795909670499	0.153284810935212	0.0480345820180963
Fut9	-3.39579371857337	4.39674989378064	-4.90703443677287	0.000616882247217799	0.15399519579328	-0.00303492120740056
Bicc1	-3.0604985785228	5.7817061664197	-4.90559696487624	0.000618202487808701	0.15399519579328	-0.00490091999633169
Aldob	-3.03373910307279	9.66444531753841	-4.88213624652454	0.000640180528394766	0.15399519579328	-0.035407145918974
Elovl2	-3.24136733479087	3.86791320279112	-4.87258034385686	0.000649369618857431	0.15399519579328	-0.0478606422529646
Acsm5	-2.96541753900558	4.04442637626734	-4.85907560947426	0.000662596138743083	0.15399519579328	-0.0654878264995693
Slc26a1	-2.57294826196258	3.84021322490777	-4.85578994024595	0.000665857294125129	0.15399519579328	-0.0697813414495645
Pck1	-2.37108298563246	8.56412512899293	-4.84817758116211	0.000673478673241526	0.15399519579328	-0.0797360247729308
BC038268	-4.67160715794412	5.66916185536785	-4.84529875327038	0.000676385057715024	0.15399519579328	-0.0835033291525384
Cldn2	-3.19810058784822	7.7904879056899	-4.84321752760648	0.000678494516038906	0.15399519579328	-0.0862277809625027
Paqr9	-3.02370774946303	4.97962683152743	-4.83604718288779	0.000685815899229858	0.15399519579328	-0.0956200420486253
Slc18a1	-3.01886157931116	4.86739997820904	-4.83304878254571	0.000688902342413291	0.15399519579328	-0.0995502580179775
Pank1	-2.23999339463923	6.56761506547072	-4.82903986626089	0.000693052082160054	0.15399519579328	-0.104807500932549
Ces1f	-3.65166907085041	5.50713639262015	-4.80903248141835	0.000714163574143536	0.15399519579328	-0.131087194594591
Agxt2	-2.98585437450386	3.64307942696269	-4.80897954329521	0.00071422033257081	0.15399519579328	-0.131156822145841
Sult1d1	-4.25232930461663	5.8065721022864	-4.80854482221058	0.00071468660701585	0.15399519579328	-0.131728613300904
Slc6a18	-3.65648592185211	7.71242764699802	-4.79861438504701	0.000725426471183492	0.15399519579328	-0.14479921546562
Ehhadh	-3.50816522139394	4.98651683942432	-4.78614868255879	0.00073915178780263	0.15399519579328	-0.161231282993774
Slc4a1	-1.86820722074384	5.60532808901158	-4.77478888487782	0.000751900057994123	0.15399519579328	-0.17622930559665
Acaa1b	-4.77864631671611	6.5849330243475	-4.76951685041201	0.000757895706940363	0.15399519579328	-0.183197509992625
Fbp1	-4.2168380226965	7.02500691458434	-4.76334905582584	0.000764974640097684	0.15399519579328	-0.19135584745084
Gjb2	-3.46559407317329	5.10578605751334	-4.76324563237239	0.000765093939255959	0.15399519579328	-0.191492705725255
Gpam	-2.35385459510638	6.59925273615289	-4.75604883480083	0.000773444223004625	0.15399519579328	-0.201020688829154
Acy3	-2.96824576363839	9.25441031944357	-4.75589052458503	0.000773628992084966	0.15399519579328	-0.201230380764975
Inmt	-3.6955266142998	5.8636297779517	-4.7542394399262	0.000775558826080753	0.15399519579328	-0.203417608641493
Defb1	-1.95529683217715	8.60225599730184	-4.75313147929651	0.000776856709824847	0.15399519579328	-0.204885615697264
Lrrc19	-3.84690576582401	6.28365148375302	-4.73796634365155	0.000794855312676961	0.156076589415644	-0.225000440959366
Mettl7b	-3.59489817769258	4.51319102911156	-4.72129805954852	0.000815150258602098	0.158565770864898	-0.247155372910501
Slc13a1	-2.97467789475349	5.51775075044761	-4.7111530724978	0.000827771507594646	0.159529964435879	-0.260663486410153
5430404G13Rik	-2.53906520037769	3.65382441808456	-4.7024610341366	0.000838750298602256	0.160162832248691	-0.272251258471164
Celsr2	-2.34162540078634	6.52169432777464	-4.69337013653537	0.000850398518678164	0.160910861525157	-0.284384844586888
Pdzk1ip1	-3.22970441778897	6.93315371047741	-4.6620997656343	0.000891794946313356	0.163973242293337	-0.326230996825534
Glyat	-2.99850175633126	5.55319040525122	-4.65328768807094	0.000903843121158194	0.163973242293337	-0.338054008579733
Pdzk1	-3.82993927045232	7.218786463088	-4.64506464280523	0.000915241850127858	0.163973242293337	-0.349098859922536
Umod	-1.89874844916594	9.85042047885583	-4.62805935319545	0.000939301220325758	0.163973242293337	-0.371976769386047
Uroc1	-2.69246178745266	4.72669676408157	-4.6259053419239	0.000942396305933011	0.163973242293337	-0.374878214961766
Cyp4a14	-4.5070942184558	4.4486651072645	-4.6228302173998	0.000946833696861691	0.163973242293337	-0.379021785221173
Wnk4	-1.8804462271182	8.47072146168638	-4.61203176755027	0.000962592218231795	0.163973242293337	-0.39358506103986
Stard10	-2.59857278123827	6.74451969910518	-4.59640392474341	0.00098589293523367	0.163973242293337	-0.414697064779554
Cldn10	-2.33594043411915	5.27982875256602	-4.59546903697323	0.00098730565950825	0.163973242293337	-0.415961358556356
Calb1	-2.47959491558018	5.46253697197426	-4.59427200257004	0.00098911765267423	0.163973242293337	-0.417580385364944
Ces1e	-2.33836312779437	5.21915339868621	-4.59067716524679	0.000994580513596215	0.163973242293337	-0.422443997624546
Oplah	-3.05174948286681	3.37877397213668	-4.59062725919566	0.000994656577640078	0.163973242293337	-0.422511533337054
Slc47a1	-4.40926425307748	6.63372505237079	-4.58881422831997	0.00099742408589193	0.163973242293337	-0.424965320360095
Pm20d1	-2.39887710206336	4.41220721136639	-4.58620165356807	0.00100142643012357	0.163973242293337	-0.428502217387907
Ephx2	-2.62711332064907	5.63126331768221	-4.58242444528216	0.00100724307392032	0.163973242293337	-0.433617865731771
Slc30a2	-3.21045063857392	4.33531670661792	-4.58091313333789	0.00100958041558296	0.163973242293337	-0.435665391962179
9130007G19Rik	-2.72851632451939	2.99053074706332	-4.57209399519951	0.0010233349647811	0.163973242293337	-0.447621383943668
Folh1	-2.89409765965839	3.80611647570231	-4.57135170218004	0.00102450169318433	0.163973242293337	-0.448628309839066
Slc22a8	-4.13120615949718	5.43642141993315	-4.56810122112277	0.00102962739752598	0.163973242293337	-0.453038723735515
Kl	-2.61926901148845	5.65742355625992	-4.56658888897351	0.00103202146345859	0.163973242293337	-0.455091348343122
Tmem174	-4.101588535509	7.32060977076423	-4.55347089052614	0.0010530368839041	0.164213123405371	-0.472912289442275
Mgam	-2.63887791918574	7.06531838623498	-4.55075850981829	0.00105743851376833	0.164213123405371	-0.476600761673013
Rab17	-2.89207297354515	3.54772743172237	-4.55041215054098	0.00105800198517198	0.164213123405371	-0.477071854194467
Car4	-3.65115892290546	6.14584746341511	-4.54607219135461	0.0010650894426696	0.164213123405371	-0.482976487144401
Dao	-3.21715634465844	5.08372841321625	-4.53988948035439	0.00107527325901528	0.164564247155472	-0.491393791870431
Angptl7	-2.39941702726215	7.39640812632561	-4.524672375657	0.0011007800107788	0.166229301928338	-0.512138539642561
Slc6a13	-4.04779040937913	5.23708542980501	-4.52387997085309	0.00110212566859377	0.166229301928338	-0.513219868170001
Cyp2j13	-2.03808434686016	4.74573511824568	-4.50952251438698	0.00112681162163784	0.168542114526267	-0.532830795780112
Ppargc1a	-2.34526019189552	6.26576697195227	-4.50560128802406	0.00113365504149502	0.168542114526267	-0.538192912879205
Dleu7	-2.395202337487	2.79380666893291	-4.4901914431338	0.00116097800311732	0.169669883765687	-0.559290524130359
0610005C13Rik	-4.65409546767064	5.34656494430565	-4.48288901381615	0.00117416852560652	0.169669883765687	-0.569302329661125
Ttr	-4.03404348953057	6.237645252058	-4.48019826738022	0.00117906879474627	0.169669883765687	-0.572993682635778
Slc4a4	-2.80943008031442	7.4006102570944	-4.47835030380058	0.00118244676144062	0.169669883765687	-0.575529556717938
Atp1b1	-1.53454906354466	10.0102838312383	-4.4741564132981	0.0011901510055631	0.169669883765687	-0.581286778219058
Kcp	-2.42057607802637	4.84875067280654	-4.45898042787315	0.00121847650711424	0.17252632666038	-0.602144636765352
Slc22a1	-4.09121274137626	5.23368307101203	-4.44934397741883	0.00123683228982744	0.17394207621938	-0.615409113473684
Pou3f3	-2.23795078785219	5.63862074322667	-4.43967548328274	0.00125554340937989	0.175281058496445	-0.628733394769166
St8sia1	-2.12857403835798	6.43178739874375	-4.43298797338665	0.00126866057712518	0.175281058496445	-0.637958725918104
Cryz	-3.07675825184016	6.16877074159684	-4.43149071713376	0.00127161717271852	0.175281058496445	-0.640025198883054
Amn	-2.96009693134932	4.32995067060857	-4.40319879650258	0.00132887601587778	0.180802638825178	-0.679143474732112
Tmem27	-3.6417086974721	8.5847357824545	-4.39468289845895	0.00134664000424573	0.180802638825178	-0.690944282043557
Ndrg2	-1.92551690314881	7.7080870609358	-4.39327500733	0.0013496009366949	0.180802638825178	-0.692896414232014
Fmo2	-3.21140830841018	6.59584528405452	-4.39135488198456	0.00135365024563688	0.180802638825178	-0.695559323967723
Slc9a3	-1.79054511697325	5.21281616588259	-4.39013743399743	0.00135622434544914	0.180802638825178	-0.697248049202177
Pter	-2.39282509327735	6.36559647353675	-4.38481210093774	0.00136754487869093	0.180802638825178	-0.704637728623028
Ghr	-2.97478988470605	6.9838334405958	-4.3811577834459	0.00137537093941558	0.180802638825178	-0.709711355011162
Rragd	-2.24045135022426	5.13704258082499	-4.37245410214458	0.00139420192109745	0.180802638825178	-0.721804403037687
Fggy	-3.86749009084474	4.07644397582614	-4.35909745815895	0.00142363157958758	0.180802638825178	-0.740386760811792
Mtfp1	-2.15492871101908	5.84153301847045	-4.35345754139526	0.00143625484446432	0.180802638825178	-0.748242119274
Akr1c19	-2.25125979995263	3.96494317640736	-4.35279508551346	0.001437745294953	0.180802638825178	-0.749165142085593
Slc44a4	-2.26175347296443	4.21201332735429	-4.35246333672005	0.001438492305955	0.180802638825178	-0.749627406421874
Sult1c2	-2.46973970533135	6.05937519318632	-4.35167103098681	0.00144027802936559	0.180802638825178	-0.750731491986134
Slc6a19	-3.14080149677609	4.55841700175786	-4.34947054013037	0.00144524985815882	0.180802638825178	-0.753798439962011
Col9a3	-1.63000514881915	3.16710882480498	-4.34911261720524	0.00144606026839718	0.180802638825178	-0.754297372784522
AI746446	-2.82014561003603	2.83320017419997	-4.34708504888239	0.00145066016545617	0.180802638825178	-0.757124135167069
Abcd3	-1.72308232546522	8.1387285209161	-4.33642287860499	0.0014751048253297	0.182754951395312	-0.772000087001655
Leprel1	-3.06247963856255	5.41899238652716	-4.3229455398075	0.00150662773677508	0.183729723627516	-0.790830519866804
Ces1d	-3.31327632210296	5.94629416372923	-4.31903349976861	0.00151591043914493	0.183729723627516	-0.796301969794279
Spp2	-3.70562321976992	6.03259986447843	-4.31320882114894	0.0015298435949201	0.183729723627516	-0.804453112505568
C1qtnf3	-3.05911439265601	3.00280221108603	-4.31081073599034	0.00153561925947461	0.183729723627516	-0.807810641297221
Slc5a12	-3.27889695469538	6.39711841099188	-4.31060374002431	0.00153611887658329	0.183729723627516	-0.808100497803514
Spink3	-3.64671942522282	8.95824312880978	-4.30786267807837	0.00154275106196312	0.183729723627516	-0.811939467622171
Cth	-2.79530149186671	3.39252657437841	-4.30375384175689	0.00155274933841048	0.183729723627516	-0.817696359238353
Egf	-3.38519651135883	7.52162249968016	-4.29834175668696	0.00156602337180876	0.183756603877542	-0.825283435330405
Cubn	-3.04037789440147	5.54352085090112	-4.29389373217831	0.00157702253776999	0.183756603877542	-0.831522590107771
Kcnj16	-3.11439194119132	8.45581191031125	-4.28967689847671	0.00158752530706771	0.183756603877542	-0.837440431216251
Miox	-2.99371322054063	6.86492704588767	-4.28903450382788	0.00158913177178618	0.183756603877542	-0.838342212020274
Enpp2	-3.332595709838	6.1672379147217	-4.26565173977183	0.00164878916706598	0.188559877600611	-0.871212037555704
Igsf11	-2.89843231878621	5.32740874516567	-4.25132999676226	0.00168649152640795	0.19181767557735	-0.891388181965197
Pah	-3.99168911335474	7.09040001686406	-4.24673743211235	0.00169877322171351	0.19216448824318	-0.897865079110776
Pvalb	-3.05342581342093	6.54782370852857	-4.23908030924464	0.0017194604742791	0.193453244927812	-0.908671462290164
Ptprd	-2.45436475322145	5.27105936192535	-4.23449989573854	0.00173196218788895	0.193608276333797	-0.915140228954233
Cutal	-2.26949863487761	4.643424717615	-4.23172161689771	0.00173959183590619	0.193608276333797	-0.919065538502617
Kif21a	-2.5616030382449	5.30589396081392	-4.22840584939955	0.00174874391999394	0.193608276333797	-0.923751859900418
Prss8	-3.30051496463309	5.50768618840924	-4.21525350646601	0.00178554953443984	0.195889896252356	-0.942357956575409
Lgr4	-1.70696276217363	5.84254240377503	-4.21432614934582	0.00178817528048177	0.195889896252356	-0.943670893403675
Adra2b	-3.67098766998189	4.89021348136579	-4.20702990288744	0.00180897655997368	0.196292702126499	-0.954005574803289
Tln2	-2.30272796571196	5.96545745718967	-4.20172159131703	0.00182427045017438	0.196292702126499	-0.961529789140645
Dpep1	-3.85021085830224	6.40848808654341	-4.20014289117338	0.00182884511141411	0.196292702126499	-0.963768365459254
Ttc36	-2.97494409017948	5.37445809600679	-4.19989122574864	0.00182957548825506	0.196292702126499	-0.964125260313302
Ddo	-2.04948420568949	4.20062231783223	-4.18732040948283	0.0018664520043647	0.199222215481266	-0.98196511084244
Mia2	-2.83321261194883	4.68916668200581	-4.17850383156	0.00189278197547037	0.200707832324536	-0.994492048186214
Cyp4b1	-3.23270576605749	8.68445203711511	-4.17622327483579	0.00189965614336185	0.200707832324536	-0.997734347966784
Cckar	-3.26499920459865	6.88849048778905	-4.1547403217637	0.00196571604710565	0.20581439580405	-1.02831709408664
Gnai1	-2.41175998217408	7.18087991111583	-4.15408614006895	0.00196776519482108	0.20581439580405	-1.02924951079192
Defb29	-2.65389333021148	5.66170877590651	-4.14777828369721	0.00198763956047832	0.206653804109481	-1.03824364237596
Xylb	-4.25966062464242	6.75771372071445	-4.14214207882255	0.00200557645960004	0.206653804109481	-1.04628534659347
Car12	-2.10676176107073	7.07019124701015	-4.13563383980837	0.00202650065928409	0.207230928109772	-1.05557742133317
Aqp3	-1.64391383742183	7.06677788274426	-4.13421580121913	0.00203109009966337	0.207230928109772	-1.05760288638735
Anks4b	-3.28490413310818	3.83266352931314	-4.12618439783235	0.00205729067908631	0.208880235095134	-1.06908048889219
Espn	-2.76885297257768	5.20531559616562	-4.12048803235393	0.00207608910216777	0.209765624138447	-1.07722717250522
Gpd1	-2.48094647598994	5.09572665233011	-4.10282015335474	0.00213555219996134	0.214731321207706	-1.10252685629851
4632428C04Rik	-1.58799941110552	1.69821398018672	-4.09643135067657	0.00215749297952088	0.21589451382571	-1.11168719216934
Tfap2b	-2.09376418476855	3.9246725428476	-4.0822120918463	0.00220718057447343	0.219809839603302	-1.13209737654537
Abhd14b	-3.19342710512534	5.9575939685802	-4.07712951271995	0.00222523163458198	0.220470057816472	-1.13940035470756
Guca2b	-3.24703705292948	4.55802312206881	-4.06899520793909	0.00225444460794283	0.220470057816472	-1.15109643459074
Slc22a5	-2.8450518223384	5.4737310582273	-4.0592298919217	0.00229004819803615	0.220470057816472	-1.16515096768226
Hpd	-4.06492215323462	5.24066285594052	-4.05846287287551	0.00229286959828504	0.220470057816472	-1.16625549613564
Fgf1	-2.29976397612666	5.75679011996601	-4.05506897039063	0.00230539761238251	0.220470057816472	-1.17114387640071
Cda	-2.6989020000508	3.95258637277875	-4.05405847273282	0.002309141568367	0.220470057816472	-1.17259967486837
Hsd11b2	-3.18206313223244	6.7012642329489	-4.04884737822012	0.00232855064100231	0.221308004757178	-1.18010961368399
L2hgdh	-1.78469752339608	7.89649223537097	-4.04230875830038	0.00235314683635148	0.221505043659097	-1.18953849582387
Clec2h	-3.00197612951773	5.48399797542728	-4.04050655917684	0.00235997398806559	0.221505043659097	-1.19213845035596
Nmrk1	-1.86868506429655	5.28068553532261	-4.03982792744281	0.00236255019180934	0.221505043659097	-1.1931176093904
Kap	-3.59671804767867	8.87199684376044	-4.03153584923374	0.00239426792069453	0.223472163683121	-1.20508735558146
Ldhd	-2.62492439685481	7.43498568602724	-4.02038305148856	0.00243763475529787	0.226504150878437	-1.22120281806346
Aadat	-3.31605655305936	5.24158413056911	-4.01429598590331	0.0024616509431694	0.227719123249457	-1.23000627044043
Sfrp1	-2.34164135629042	5.38495195519419	-4.00813819288152	0.00248619898799548	0.228597732763042	-1.2389176155879
Acsm3	-2.03023975582486	5.82361220069134	-4.00641497399942	0.00249311450644809	0.228597732763042	-1.24141240555303
9130221J18Rik	-2.2067655751015	3.51076101740005	-3.99410350701071	0.00254311312782576	0.231379438025451	-1.25924910873244
Arhgap24	-2.69266672591198	6.13066026408265	-3.988062936501	0.00256802837545067	0.231379438025451	-1.26800878835248
Nudt19	-2.10022068316046	7.45752712761994	-3.98056722900709	0.00259930201292912	0.231379438025451	-1.27888607623592
Chchd10	-2.63953036203983	8.25808106247667	-3.98051892477813	0.00259950483852861	0.231379438025451	-1.27895619894064
Lactb2	-2.27848951035912	7.4118169182972	-3.9800992246936	0.00260126782444295	0.231379438025451	-1.27956548720786
Bnc2	-2.84070641729814	5.29003658913244	-3.97265510256141	0.00263274671434242	0.233182936648183	-1.29037657274786
Nr1h4	-2.14052193357181	4.92841330397675	-3.95810995847484	0.00269541182246725	0.237721617257769	-1.31152377833097
Phldb2	-2.89459961999278	5.87484485840151	-3.95295600074024	0.00271799023724931	0.238701471721971	-1.31902449657361
Susd2	-3.27567416118841	4.64830237722158	-3.9491285050631	0.00273488591695769	0.239176115443519	-1.32459725951649
Hadh	-2.05574509665836	8.8545639697453	-3.93958421749152	0.00277749837991806	0.240208998197761	-1.33850277237461
Galnt14	-2.71452612552048	4.04576738129758	-3.93906091604153	0.00277985479440778	0.240208998197761	-1.33926557362275
Amacr	-3.52308775618457	5.94192222641423	-3.92652176945738	0.00283694916793831	0.244001074303587	-1.35755526924636
Chpt1	-2.96894785614892	6.47372909872003	-3.92276074859719	0.00285431265299694	0.244484212178923	-1.36304550831895
Aspg	-2.70189589517246	3.88222365324455	-3.91172429850218	0.00290591005335942	0.246110833086859	-1.3791678567951
Pcbd1	-3.01576294486037	7.02292517414859	-3.91111730139111	0.00290877606127449	0.246110833086859	-1.38005507680679
4833406M21Rik	-2.62585255615338	4.66479035571151	-3.90411544426373	0.00294205095181785	0.247918415024845	-1.39029314473441
Cisd1	-2.48959962451806	7.2742057971143	-3.89916729830552	0.00296580616530434	0.248912457760664	-1.39753246832626
Pipox	-2.20826080746355	6.62014847250686	-3.89504842992769	0.00298573327278218	0.249578523452564	-1.40356115932251
Gsta4	-2.5082338972759	6.022024550152	-3.87127226627299	0.00310353460611845	0.255618783387274	-1.43840824459423
Slc5a1	-2.1443100863805	5.84439790368755	-3.86169916936476	0.0031523294433462	0.255618783387274	-1.45246109595616
Hnf4a	-2.28974826566769	6.88355922919038	-3.86133253528967	0.00315421408530509	0.255618783387274	-1.45299954949188
Ptprf	-2.08046899503244	6.10641839865204	-3.85920900667294	0.00316515305349324	0.255618783387274	-1.45611861400453
Selenbp1	-1.88757221169577	8.12477649782407	-3.84797239126468	0.00322370049288011	0.258126692830624	-1.47263342815226
A330001L22Rik	-2.05141007575034	2.36152132937373	-3.84448759639601	0.00324208690599494	0.258547114411412	-1.4777586645449
Slc22a2	-4.3829363186772	6.26283069547369	-3.8319056997812	0.00330938892596801	0.259570110369076	-1.49627720171992
Lhx1os	-2.73162259601352	3.8535673030258	-3.83078588804882	0.0033154492824067	0.259570110369076	-1.49792642968966
Enpp6	-2.28058150924301	4.60323131848392	-3.83044995465682	0.00331726959537687	0.259570110369076	-1.49842121636291
Sardh	-2.77473982318672	4.56753839258928	-3.80222241417142	0.00347401852464443	0.270817309258237	-1.54005116890344
Enpep	-2.65448764394391	5.45840620861069	-3.78866987022349	0.00355200696720275	0.271616600773615	-1.56007634331948
Keg1	-4.11447020218616	7.73727604636543	-3.78430380611897	0.00357751915747755	0.271616600773615	-1.56653280525783
Fam13a	-2.38290668677358	4.2313960326078	-3.77846982512962	0.00361190773951461	0.271616600773615	-1.57516392321766
BC048562	-1.91906817093277	2.57017372917606	-3.77624375685288	0.00362512015679238	0.271616600773615	-1.57845847361721
Pecr	-2.23863034683159	5.85783200553966	-3.77590523941513	0.00362713377913652	0.271616600773615	-1.57895953177749
Klk1	-1.99912720186193	8.65051899809695	-3.77473711414881	0.0036340911734172	0.271616600773615	-1.58068865331069
Gprc5c	-1.89151398539511	4.88644245200382	-3.7744117198009	0.00363603171265291	0.271616600773615	-1.58117035131561
Klk1b7-ps	-2.0121499585631	2.17416627523218	-3.77435181118703	0.00363638910475297	0.271616600773615	-1.58125903863448
2310030G06Rik	-2.5785306742748	5.12823072988165	-3.77377487792894	0.00363983274723933	0.271616600773615	-1.58211314130066
Prepl	-1.75924814878186	5.83894955625566	-3.77146709961029	0.00365364165932637	0.271616600773615	-1.585530055166
Cideb	-3.2967352908072	5.14254241689794	-3.77142101814794	0.00365391795025523	0.271616600773615	-1.5855982908263
Efhd1	-1.80638755430157	8.96945757015604	-3.76155693395201	0.00371356487928456	0.275068111734622	-1.60021103145859
B3gat2	-1.78406264354993	2.71024078451179	-3.7485746542624	0.00379361943215512	0.275727139088447	-1.619462364913
S100g	-2.26128302302288	8.328256350384	-3.74790927616379	0.0037977706358905	0.275727139088447	-1.62044963645275
Hint2	-1.55214335512027	9.88735762281664	-3.74688858774788	0.00380414778285652	0.275727139088447	-1.62196421950246
Ggact	-2.83392186176155	6.06659436196183	-3.74686668545211	0.00380428474828248	0.275727139088447	-1.62199672143576
Arhgef16	-2.08870951498097	6.48416684833701	-3.74422766967638	0.00382082546457123	0.275727139088447	-1.62591334329963
Mdk	-1.88658611609835	6.13388255372028	-3.74120369797885	0.00383987123903186	0.275727139088447	-1.63040238717914
Gstz1	-2.4930345189879	6.47298590336835	-3.74091624151233	0.00384168686151867	0.275727139088447	-1.63082917338409
Tinag	-3.11719855333577	5.12460693527269	-3.73493707572865	0.00387965590995717	0.277495388693637	-1.63970883154267
Aass	-2.69667839214367	7.6153393746398	-3.73180119992076	0.0038997256428432	0.277794286217254	-1.64436774652772
Slco1a1	-2.73578762625029	5.92564079034732	-3.72794812183398	0.00392453379550197	0.277794286217254	-1.65009391160515
Pvrl3	-1.75810570395931	5.83927870785111	-3.72611491785236	0.00393639463398448	0.277794286217254	-1.6528189490019
Cryl1	-2.10639400295793	6.69640646864305	-3.72598743549637	0.00393722083377005	0.277794286217254	-1.65300846597848
Ranbp3l	-2.34942018133516	4.68571544021512	-3.72173256761319	0.00396490013383019	0.278802133059262	-1.65933499148991
Gpx3	-1.65330563261049	11.7874943665241	-3.7126713870861	0.00402452403004573	0.278857909342443	-1.67281560484392
Sord	-2.12818144695045	7.2636570612762	-3.70985909071687	0.00404321875952922	0.278857909342443	-1.67700165146423
Scp2d1	-2.27057872400952	3.85800930785642	-3.70938476862687	0.00404638072062951	0.278857909342443	-1.67770776818881
Ak4	-2.18620729874932	6.74367352541943	-3.70873868103316	0.0040506918630954	0.278857909342443	-1.67866963522178
AK085625	-2.20700226000939	3.73444542089102	-3.70833038233673	0.00405341878143682	0.278857909342443	-1.6792775194943
Ptger3	-1.96941719276557	6.36592515526295	-3.70822119389402	0.00405414834607752	0.278857909342443	-1.67944008524101
Ddc	-2.92162958500283	4.21885733280463	-3.70322551879	0.00408767470604007	0.279125990860803	-1.68687951614592
Aldh6a1	-3.34644996314977	7.15127318279509	-3.70285093015939	0.00409020021199889	0.279125990860803	-1.68743746959547
Cml1	-3.62917183682596	5.75961380005629	-3.70060895779958	0.00410534978205515	0.279233050616933	-1.69077727532839
Ugt2b34	-2.71837311220167	4.78335345650216	-3.69865507939901	0.00411860029496485	0.279233050616933	-1.69368842596767
D7Ertd481e	-1.54036963282542	1.90375536780376	-3.686222014122	0.0042039671739511	0.28409536609941	-1.71222397426675
Acsm1	-3.81013471893486	7.05979137107911	-3.68358518113182	0.0042223076266136	0.284284186738622	-1.7161574903924
Acot1	-3.18941908589651	4.85054697831936	-3.68030310338117	0.00424525251807864	0.284284186738622	-1.72105474976452
Col4a3	-3.18728410333521	5.60045740828505	-3.67994893590022	0.00424773623886382	0.284284186738622	-1.72158328979195
Rab3ip	-1.50761254809801	8.57350352850433	-3.6759027599051	0.00427621903856355	0.28491776841011	-1.72762267053749
Elovl7	-1.97500444948537	6.05050086500682	-3.67079378347741	0.00431246761955342	0.28491776841011	-1.73525126082184
Pex11a	-1.92627067572062	6.36388462049817	-3.67047881531597	0.00431471278331438	0.28491776841011	-1.73572166719897
Cdh16	-2.54668886847226	7.86532794947562	-3.66777887364091	0.00433400855801592	0.28491776841011	-1.7397545374678
Col4a4	-1.75388809703634	5.44423530744229	-3.66592864577868	0.00434728349501369	0.28491776841011	-1.74251871191148
Acss2	-3.28445456787075	5.48519579225271	-3.66410494183115	0.00436040954407658	0.28491776841011	-1.74524366691001
Slc1a1	-3.06735591188787	5.41930844071102	-3.66323115837545	0.00436671317972639	0.28491776841011	-1.7465494056893
Steap2	-2.22196072779499	4.1481339201534	-3.66125029765966	0.00438103861772195	0.284959180591452	-1.74950984805847
Fam184a	-1.8423530890903	3.85999914250695	-3.6493900387317	0.00446784019475016	0.28790596227099	-1.76724517242708
Tmem207	-2.78570989393106	7.31323518325749	-3.6440565930749	0.00450745539538737	0.288671312614131	-1.77522607607237
Sycp3	-3.06961222729351	5.01820793194989	-3.64041097250529	0.00453474402244655	0.289225528118728	-1.78068328961898
Me1	-2.86546359301277	5.66326161639672	-3.63919280702866	0.00454390062913539	0.289225528118728	-1.78250714175122
Vnn1	-3.1032933702367	5.81778064081147	-3.63650283636094	0.00456418855330448	0.289393902636854	-1.78653522193778
Itgb6	-2.24230767516349	4.04374777362339	-3.62426098966843	0.00465771398349381	0.291975999573861	-1.80487749185869
Pgam2	-2.70618914623077	5.19691656135623	-3.62314452221805	0.00466634214719344	0.291975999573861	-1.80655119983155
Tpd52l1	-1.78019281260249	4.38070088803509	-3.62282167669242	0.00466884022279613	0.291975999573861	-1.80703520811766
Dclk3	-2.28513112067371	5.43589373008507	-3.62250662603137	0.00467127932440163	0.291975999573861	-1.80750754214194
Plekhh1	-2.02527787884996	5.15073280034798	-3.61907661270232	0.00469792012969011	0.292762004728652	-1.81265067842158
Zfp354c	-1.46591059421159	3.52485170861108	-3.6136680502705	0.00474024953144577	0.294518070888096	-1.82076333770533
Wfdc2	-3.23368311399677	7.46663551653144	-3.61141023167004	0.00475803713889248	0.294743407764607	-1.82415099411452
Tmem150cos	-1.57127885851937	2.14437967967112	-3.587028278408	0.00495460104410907	0.303309018035547	-1.86077132117392
4833439L19Rik	-1.86007383936761	7.97103148259306	-3.58358610130108	0.00498302335625907	0.304154393364154	-1.86594673829124
Coasy	-1.56477937397569	8.53164348359636	-3.58155248289794	0.00499989459869112	0.304173302053389	-1.86900497387564
Stradb	-1.98430170585441	5.1487310479605	-3.5800303944069	0.00501256090152361	0.304173302053389	-1.87129425561148
Slc6a3	-1.39630976913317	2.88214173197999	-3.57292883804741	0.00507209943108303	0.3061559714277	-1.88197871908928
2900009J06Rik	-1.84897462984269	4.50475805766151	-3.57262629421051	0.00507465216405094	0.3061559714277	-1.88243402907687
Abhd3	-2.55026281501973	4.50897469862679	-3.56795343608495	0.00511424950234353	0.307198479058484	-1.88946769210274
Pard6b	-2.86310058433284	4.71345445593293	-3.56710767848056	0.00512145057333017	0.307198479058484	-1.89074100028519
Papss2	-2.21846859524491	7.08067279222326	-3.56002597826366	0.00518216107185795	0.309946840659918	-1.90140578165739
Epb4.1l5	-2.1320489989062	5.38049161143947	-3.55555836024938	0.00522084510055823	0.311365816398335	-1.90813670068153
Zfp827	-1.87926789156784	3.39101778785688	-3.54554325928681	0.00530865585053758	0.314798754624186	-1.92323341824643
Pcolce	-2.52070756079804	5.19019219783172	-3.5407419513133	0.00535129479297424	0.315529319606135	-1.93047476354334
Prodh	-2.21902099688139	5.15291911026453	-3.53679605245563	0.0053866029261799	0.316713992388442	-1.93642784689418
Aspa	-3.028698028234	5.28784913030633	-3.53122576308323	0.0054368578764612	0.317093861354795	-1.94483446451907
Aldh4a1	-2.86344270315868	4.54120469774554	-3.53110950098395	0.00543791195255942	0.317093861354795	-1.94500996145235
Pxmp2	-2.56564719494962	4.67666841053793	-3.52933767623518	0.00545400222758799	0.317093861354795	-1.94768469926829
Mapk4	-1.61291895655323	4.07346821151836	-3.52303572232212	0.00551163251821226	0.319551864161755	-1.95720081376416
Xrcc5	-1.60921636598166	5.89712518410294	-3.51712926047426	0.00556621916756118	0.31984104473815	-1.96612355528501
Zfp697	-2.15106945089752	5.46898388822021	-3.51671961890635	0.0055700257294064	0.31984104473815	-1.96674252718498
B130024G19Rik	-2.86797579783615	3.53729868240303	-3.5158530839372	0.005578086828094	0.31984104473815	-1.96805192723098
Gpc4	-2.72732345019399	7.6044694885127	-3.5115116339367	0.00561865634091714	0.321282178790795	-1.97461337741744
Cyp4a12a	-3.57612912345764	7.12042023440398	-3.50961986849849	0.00563642982238864	0.321415480337526	-1.97747311601218
Fahd1	-2.81484480664814	5.02478148627861	-3.50776958691775	0.00565386990661492	0.321529093541757	-1.9802705067982
Mccc1	-1.61228155467578	7.45835436875802	-3.50488238467385	0.00568119538519298	0.322202726832171	-1.98463630409783
Gm11992	-2.14687051208603	2.57365179710596	-3.49479548592878	0.00577773987387851	0.325617419278149	-1.99989570409088
Nox4	-2.78341970801829	5.31352483312097	-3.49138210997882	0.00581079370020649	0.325617419278149	-2.00506181667101
Tmem150a	-1.80771647728791	2.67057504803935	-3.49058265027724	0.00581856362415535	0.325617419278149	-2.00627196430092
Slc13a2	-1.94010256466852	3.73288066733616	-3.48796379669908	0.0058440916023345	0.325617419278149	-2.01023659913013
Enpp3	-1.97447575054746	3.79400468729421	-3.48252917149467	0.00589743773604401	0.325617419278149	-2.01846621204003
Fn3k	-1.69909599469267	3.73475624538143	-3.48243626870168	0.00589835403715193	0.325617419278149	-2.01860692016681
Slc34a1	-4.2773914694223	8.77840407658798	-3.48220413678542	0.00590064420061041	0.325617419278149	-2.01895850488969
Ank3	-1.48681025194926	5.74890970195634	-3.47560175040739	0.00596616877149393	0.326789044236512	-2.02896069758331
4930533K18Rik	-1.59710225667862	3.75203269150463	-3.47299072820706	0.00599228892137031	0.327358271940687	-2.0329174416497
Adh1	-3.81366816045009	6.98798417258262	-3.46911750576904	0.00603125404587514	0.328624402384411	-2.03878818377929
Slco1a4	-2.16866747137707	2.87185145353708	-3.46431092224315	0.00607997373518744	0.329989093869547	-2.04607572757599
Rnf152	-3.56624352640272	4.59576061417343	-3.46352204359168	0.00608800865023091	0.329989093869547	-2.04727201234815
Ugt2b5	-3.11054860090915	3.47971247458731	-3.44637571692461	0.00626538852605846	0.338721550081508	-2.07328848429483
Mttp	-1.90054167980566	2.83431227509937	-3.43743025827182	0.00636004291917455	0.340718716036562	-2.08687297912089
Slc17a1	-3.62280424534242	5.72546823790428	-3.43516375320185	0.0063842593460227	0.340718716036562	-2.09031609646352
Irf6	-2.99605423900406	5.59336398955199	-3.43287944996907	0.00640876238041418	0.340718716036562	-2.09378674876991
Id4	-2.35881482024054	7.0833400871999	-3.43063479781426	0.00643293478004628	0.340718716036562	-2.09719764207513
Mettl7a1	-1.3090976602415	9.54356511266803	-3.43043593398667	0.0064350808603306	0.340718716036562	-2.09749985157499
Reep6	-2.81907199316153	5.372680934776	-3.42987970155969	0.00644108748796522	0.340718716036562	-2.09834516716178
LOC102637568	-1.86440231839137	2.9919061116591	-3.42911052398157	0.00644940320939839	0.340718716036562	-2.09951414742264
Ppcs	-1.91539588363308	6.65188550556071	-3.42908700613056	0.00644965763997336	0.340718716036562	-2.09954989025369
Hlf	-1.9609901060049	5.90201789262919	-3.42703131524267	0.00647193749508097	0.341030144361052	-2.10267436694064
Marveld3	-1.48199624601508	3.58720598384863	-3.41235220184468	0.00663336071648812	0.346107234404608	-2.12499693811136
Rassf7	-2.99235735226317	5.24500941608638	-3.41167223167925	0.00664093824080794	0.346107234404608	-2.1260314582239
Gabarapl1	-1.82585646090589	8.93451396926566	-3.40822460322242	0.00667949609878856	0.346494808384029	-2.13127740708849
Dpyd	-1.99368746431188	3.58931746018225	-3.39594656844856	0.00681870000471446	0.35216978138493	-2.14996866353107
Haao	-2.02860260636993	5.72565790732764	-3.38710267447971	0.0069208217954132	0.354047052765951	-2.16344049141368
Glis2	-2.25774556780626	5.03926465782951	-3.38486086248795	0.00694695824394	0.354215506279143	-2.16685653943522
Epb4.1l3	-2.10669172370148	4.94666131210493	-3.38243455879981	0.00697536040850043	0.354215506279143	-2.17055421862326
Cyp24a1	-3.08151744582734	4.5966924812325	-3.38133450243562	0.00698827705200452	0.354215506279143	-2.17223087345095
Adtrp	-3.04188961110008	4.34946483064434	-3.37988233571247	0.00700536590671681	0.354215506279143	-2.1744443628301
Hnf1b	-1.67313503086547	5.42451422769291	-3.37889441444113	0.00701701623632558	0.354215506279143	-2.17595032499528
Lad1	-1.67159140808177	4.2290333525896	-3.37694171557636	0.00704010280583705	0.354215506279143	-2.17892722321396
Hoxd8	-2.04262354181648	7.62283214266991	-3.3753183701093	0.00705935510510774	0.354215506279143	-2.18140227640787
Dcst2	-1.53470728101746	2.76970195271979	-3.37482933945024	0.00706516547324833	0.354215506279143	-2.18214792829468
Oxct1	-1.30080575161346	9.90822685875829	-3.37362086165391	0.00707954504718572	0.354215506279143	-2.18399065074288
1700052M18Rik	-1.57983974504812	2.36165558939682	-3.37177982254628	0.0071015094658056	0.354462393336398	-2.18679816719356
Hoga1	-2.14103008367068	6.71285551293377	-3.36628038568518	0.00716753970752027	0.356902324096476	-2.19518636527005
Gcnt1	-1.44202728856844	8.70320690048245	-3.35901066480301	0.00725579821104432	0.360434806598273	-2.20627876540094
D630029K05Rik	-2.82235648636982	4.93116167538788	-3.34393114783327	0.00744246240282932	0.36781105573957	-2.22930200445948
6720427H10Rik	-1.77418518128559	7.80002926696749	-3.34274918449569	0.00745730112050056	0.36781105573957	-2.23110742226817
Pdk4	-2.85946113745992	7.06180700420025	-3.3404355584989	0.00748643536946096	0.368375096406526	-2.23464176198998
Decr1	-2.09351053402871	6.84469905755044	-3.33842212204999	0.00751188492437393	0.36875559626396	-2.23771788835174
Pacsin3	-1.47155652817737	4.18568398130963	-3.33572308863489	0.00754614022362697	0.36956555909311	-2.24184199551524
Lrrc66	-2.21855876829112	3.82544713850915	-3.33172482414388	0.00759718098631202	0.371191842838259	-2.24795242285992
Fads2	-1.46988171969308	7.48058475253491	-3.32534155302839	0.00767940630895764	0.374072041653667	-2.25771049278731
Acot12	-2.55438007272368	5.73768418513199	-3.32436438227929	0.00769207426865424	0.374072041653667	-2.25920458016975
Cadm4	-1.65018154402012	5.0944679512799	-3.32243312390642	0.00771717427037558	0.374417867747313	-2.2621576878498
2610528J11Rik	-2.77562977667499	3.6752442930257	-3.3205031406584	0.00774234195912545	0.374765361714505	-2.26510914584398
Igsf5	-2.05713532684829	4.9368235739424	-3.31883807122771	0.00776412297578459	0.374947692849143	-2.26765572040292
Dusp28	-2.83510830893115	3.66130243504551	-3.31375687325933	0.00783098168355561	0.377301048059089	-2.27542832653908
Lzts3	-2.15815665061624	6.9857691138164	-3.30128086862521	0.00799766723285029	0.383556326692502	-2.29452126621816
Cystm1	-1.42808385977739	6.639925748177	-3.29977036150805	0.0080180946615186	0.383652005252524	-2.29683372969667
Pdzrn3	-1.85167349400279	4.2152638294734	-3.29749289165468	0.00804899569226327	0.3842472393091	-2.30032068391007
Slc25a13	-1.98809413494467	5.91841484633668	-3.29350964559419	0.00810333578312374	0.385956134988415	-2.30642025070088
Kcnq1	-2.85366002227588	4.75797650794924	-3.28755156783397	0.00818532216962449	0.388469498199381	-2.31554614701991
Ndrg1	-2.16173603198528	9.33970733980638	-3.28627998989147	0.00820292996128013	0.388469498199381	-2.31749415150386
Lamb1	-1.52306978620393	5.96228241871964	-3.27230424233383	0.00839904086107715	0.393493023620823	-2.33891237139651
Glyctk	-2.21510260001087	5.01087910651835	-3.27034297314696	0.00842694497788085	0.393493023620823	-2.34191922439829
Acox2	-2.37847919839811	4.92773296731504	-3.27000779416386	0.00843172328888666	0.393493023620823	-2.3424331207297
Cldn12	-2.02302876093778	7.41197307153055	-3.25252961186214	0.00868478966310443	0.403012122265549	-2.36924187612512
Esrrg	-1.76551965165667	5.67034190978672	-3.25191800580221	0.00869378509163216	0.403012122265549	-2.3701803759002
2310061A09Rik	-1.70737305151875	3.63365212968314	-3.24815575593465	0.00874933068743729	0.404685708729599	-2.37595406422316
Ugt2b38	-3.70951552458733	5.56831729212262	-3.24070762641869	0.00886037175109434	0.407545791111824	-2.38738713623436
Abat	-2.5555314934588	4.69250548886476	-3.23874705996877	0.00888984087522055	0.407545791111824	-2.39039729013049
Hoxb5os	-2.03436363982724	6.25716296961428	-3.23515913230722	0.00894403156034031	0.407545791111824	-2.3959066886117
Cgnl1	-1.41903154198713	8.03491890965253	-3.23230448681139	0.00898738916692261	0.407545791111824	-2.40029072609321
Slc7a13	-3.03898431653864	5.65076116131255	-3.22523481193645	0.00909569751182327	0.41088421028402	-2.4111503642767
Itih1	-1.74495388664539	3.87542127165426	-3.22325238874348	0.00912630827573392	0.41088421028402	-2.41419613397913
Lrfn3	-1.31122992351148	2.74875884077469	-3.21977526472663	0.00918025435204974	0.41088421028402	-2.41953896562524
Emc9	-2.52549888847226	5.60683398117328	-3.21599364796426	0.00923929595630982	0.41088421028402	-2.42535056425134
Rhbg	-2.20505565272705	4.21207234311478	-3.21477424634156	0.00925841715303187	0.41088421028402	-2.42722474106085
Magi1	-1.39724788630653	4.83882192712889	-3.20167688257419	0.00946637131611484	0.419042381448842	-2.44736089487224
Aqp11	-2.18887326615817	4.40344929999001	-3.20067280591892	0.00948250992900955	0.419042381448842	-2.44890502798552
Hoxa10	-2.15816433382737	4.21519320115996	-3.1989847614663	0.00950970560924067	0.419353840149863	-2.4515011513685
Plau	-1.16890696932229	9.369870234079	-3.19754842639847	0.00953290900870232	0.419488304666237	-2.45371029769955
Tsr3	-1.59577673637475	3.52008681373566	-3.19250320378672	0.0096148733774829	0.421829169715282	-2.46147107493338
Usp2	-1.40329934721107	5.95859961945631	-3.19160045333526	0.00962961540723894	0.421829169715282	-2.4628598880105
Osbpl6	-1.9701638881466	4.97055330906844	-3.18907646036379	0.00967095556006043	0.421829169715282	-2.46674312142412
2210416J07Rik	-2.0083219332148	3.27003586500582	-3.18743134561379	0.00969799852759518	0.421829169715282	-2.4692743828411
Cyp2e1	-3.76270972758864	7.17317645938814	-3.18684201297101	0.00970770502035264	0.421829169715282	-2.47018120101646
Tcn2	-1.40428623907266	9.51934142572112	-3.18323395483145	0.0097673482521285	0.423536638582922	-2.47573344559235
Actg2	-1.33914142020167	1.59469091997512	-3.1696513343858	0.00999526308018638	0.428689728848257	-2.49664185430632
Pla1a	-2.20820760595086	5.21358370308109	-3.16908067504052	0.0100049570317968	0.428689728848257	-2.497520531928
Sema5a	-1.65680243180105	3.93531875228422	-3.16693522299291	0.0100414886326063	0.428689728848257	-2.50082417565767
Spsb4	-2.72680299724201	5.63638660809835	-3.16636278077812	0.0100512589287539	0.428689728848257	-2.50170568669087
Khk	-2.11446447768479	7.6180085534021	-3.16454071872173	0.0100824222467748	0.428689728848257	-2.50451162617045
Aifm1	-1.68923949541548	8.47397485371662	-3.16449876538324	0.0100831409520312	0.428689728848257	-2.50457623567999
Cpox	-1.36822841598482	6.59991236571576	-3.16348194452585	0.0101005762207763	0.428689728848257	-2.50614220315172
D7Ertd316e	-1.98278997994263	2.48988576979161	-3.16156713475434	0.0101334929834142	0.428689728848257	-2.50909128644474
Acbd4	-1.8732847321639	6.67608686665616	-3.16063626954586	0.0101495347724843	0.428689728848257	-2.51052502693427
Fdx1	-1.25804546932297	9.29725785195442	-3.16031288044855	0.0101551138835505	0.428689728848257	-2.51102312968922
Fhl1	-2.11149390210354	6.44579028924556	-3.15831487606548	0.0101896531382292	0.428689728848257	-2.51410070095104
Ccr10	-1.3746635666669	2.09577669168167	-3.15799874645522	0.0101951290371811	0.428689728848257	-2.51458766271642
Tmem178	-1.9874513908093	5.82664167779264	-3.15606473304363	0.010228695045723	0.429024417754797	-2.51756691033235
Slc16a9	-2.46700455511564	5.881524009258	-3.15466525232743	0.0102530544094226	0.429024417754797	-2.51972286569324
Rapgef3	-1.84750095053045	8.33745245321534	-3.15042416330875	0.0103272379321677	0.429902260640276	-2.52625708074829
Dnase2a	-1.62377449696913	8.68544208916822	-3.14479761298011	0.0104265037051049	0.432305275135564	-2.53492735639992
Kctd17	-1.35953779663269	6.6610582467012	-3.14198431534768	0.0104765024365975	0.432654606578057	-2.53926315770401
4921504P13Rik	-1.51866210315795	4.33641837069769	-3.13940631389898	0.0105225347061886	0.43369512351408	-2.54323668871818
Tacc2	-2.11794365191317	6.66137943320751	-3.13820685291385	0.0105440224889102	0.433721905304697	-2.54508556236248
Sesn2	-2.24886751677106	5.79048583897235	-3.12956781331251	0.010700117976678	0.439274665811788	-2.55840413261199
Pcsk6	-1.73938084024668	4.53439094580606	-3.12543914556402	0.0107755495532762	0.440093271149151	-2.56477051615966
Rdh13	-1.60425421104548	6.27500156404939	-3.12064015526463	0.010863911396704	0.440093271149151	-2.57217159256306
Ptgfr	-1.39590786942688	4.01285882277628	-3.11982345175875	0.0108790225878169	0.440093271149151	-2.57343123730481
1600022D10Rik	-1.20685357299505	4.03872407629728	-3.11642914270594	0.0109420568107265	0.440093271149151	-2.57866680409493
Tpk1	-1.6416444053469	4.65999962255177	-3.11620165062101	0.0109462947851122	0.440093271149151	-2.57901772006418
Rab11fip3	-2.43372403185517	5.44054557652728	-3.11170250707008	0.0110304551894497	0.440093271149151	-2.58595834174554
Cep170b	-1.60776641151662	5.58293563662397	-3.10762899481651	0.0111072238313969	0.440093271149151	-2.59224318398879
Pantr1	-1.93671481611038	4.35750978048028	-3.10657965043016	0.0111270878175594	0.440093271149151	-2.59386229619691
Cabyr	-1.7819236739489	5.353447847774	-3.10611878762512	0.0111358233667803	0.440093271149151	-2.59457341208629
Casc4	-2.33126198850986	4.07579214523847	-3.10372191896684	0.0111813685179906	0.440093271149151	-2.59827196170445
Bsnd	-1.39630615967804	4.75956326712453	-3.10279759769303	0.011198983192959	0.440093271149151	-2.59969832956128
Mpc2	-1.24837977497512	8.75694767581981	-3.10241029820961	0.0112063723315581	0.440093271149151	-2.60029600294527
Eva1a	-2.22180840330822	3.73701700188634	-3.09724939801045	0.0113053115998187	0.442430079610251	-2.60826085484082
Clmn	-1.54873219428918	5.06497684162507	-3.09708962972608	0.0113083886976388	0.442430079610251	-2.60850744535101
D7Ertd715e	-1.71298904157951	3.94779184965132	-3.09517929752241	0.0113452475180681	0.442765049694018	-2.61145598932528
Pkhd1	-2.69328324124227	4.22031691908895	-3.09444255211074	0.0113594953654562	0.442765049694018	-2.61259317823688
Morn2	-1.82062562853199	5.86994768387763	-3.08764892304638	0.0114917403766805	0.445417289013459	-2.62308046741451
Trpv6	-1.83449410744964	2.53297353534037	-3.08230336010658	0.0115969009782743	0.447619560714462	-2.63133377567477
Gpm6a	-1.72492683035598	6.05572275708474	-3.08054224642333	0.0116317610772139	0.447619560714462	-2.63405311889753
Gng12	-1.60283228041361	7.74884621915152	-3.08039998838268	0.0116345816443992	0.447619560714462	-2.63427278578281
Sgk2	-3.26900843445945	8.91272826626511	-3.07479170690133	0.011746335386641	0.449796607766301	-2.64293344288824
Hdac6	-1.90901421004635	5.60816082466467	-3.07323201168997	0.0117776088802073	0.449796607766301	-2.64534224876787
Repin1	-1.90208474041259	6.0778658595295	-3.06744784647538	0.0118943305009038	0.450996439514624	-2.65427620794774
D630045J12Rik	-2.18269229132725	3.60766795875358	-3.06738045377855	0.0118956973812592	0.450996439514624	-2.65438030743046
Oas1f	-1.43243091958507	2.16557745476145	-3.063877409067	0.0119669682024743	0.452080671826027	-2.65979159899175
Gm7325	-2.78907875716908	4.22064658484793	-3.06383980312253	0.0119677356671539	0.452080671826027	-2.65984969295404
Sall2	-1.98986491021105	5.11058124580902	-3.06022163566781	0.0120418105856722	0.453044294220229	-2.66543931964157
Spns2	-2.49834601139992	4.30742347768205	-3.05690357266235	0.0121101521816575	0.453044294220229	-2.67056575655049
Stk36	-1.13001656467699	2.88944476174924	-3.05611110902307	0.0121265328169758	0.453044294220229	-2.67179018071575
Aqp7	-2.04631795340365	4.08113235825471	-3.05607297173028	0.0121273217038335	0.453044294220229	-2.67184910668503
Slc26a4	-1.94156449692091	4.5945755767611	-3.05580275907544	0.0121329126708438	0.453044294220229	-2.67226661406979
Errfi1	-1.53447539531108	8.60527909336745	-3.05542752073362	0.0121406810796287	0.453044294220229	-2.67284640182245
Pax8	-1.86691021235335	4.60210981248655	-3.05518958940235	0.0121456095020125	0.453044294220229	-2.67321403664653
Pdk2	-2.06098903495764	7.77075249643759	-3.05285362856869	0.0121941041256375	0.453337088743356	-2.67682351004428
Slc25a39	-1.35512561221184	8.63691197705098	-3.05271348482012	0.012197019779777	0.453337088743356	-2.67704006330873
Prdx5	-1.25865126725019	10.1982541752742	-3.04817844375495	0.0122917544819824	0.456043810673762	-2.6840480933036
Pafah2	-3.83227708020584	6.74883474684146	-3.03541139462639	0.0125624965492189	0.459783261655691	-2.70378096955925
1700080O16Rik	-1.40060782447153	2.23676551631032	-3.0330505695049	0.0126132223592202	0.459783261655691	-2.70743048731773
Pigr	-2.20798532651491	5.14765468529174	-3.03294312312704	0.0126155359577422	0.459783261655691	-2.70759658930321
Map9	-1.45209464747187	5.13260243535737	-3.03201517768973	0.0126355350085066	0.459783261655691	-2.70903112126071
Slc16a12	-2.05977356009566	4.41293378117051	-3.02884189425413	0.012704169712858	0.459868849397263	-2.71393698276207
Gas1	-2.43444238679188	4.36683158137675	-3.02146356049327	0.0128652256338159	0.464890288788618	-2.7253450366994
Acat1	-1.16396095422565	9.32740357678863	-3.0186905199211	0.0129262919726606	0.465526681969066	-2.72963302261153
Slc25a10	-2.62830823986578	4.9410998353611	-3.01863266989821	0.0129275690486269	0.465526681969066	-2.72972247926162
Dsp	-2.21843379728993	5.46932949459023	-3.00210949303325	0.0132976325322847	0.473491349224717	-2.75527712407549
Zfp503	-2.35418180691738	7.05669513582736	-3.00165392660801	0.0133079868980715	0.473491349224717	-2.75598180770542
Mb21d2	-1.74638295750026	5.46507068016486	-3.00055435217813	0.0133330124108783	0.473572218976143	-2.75768268470974
0610011F06Rik	-2.4974637481306	7.68376529005894	-2.99710613197521	0.0134118020356639	0.474676306389343	-2.76301677097104
Hmgcs1	-1.14865663810385	8.88984170855353	-2.99460355613332	0.0134692804929694	0.474676306389343	-2.76688822263592
Eci3	-3.19006593597637	6.0478421509719	-2.9937709902937	0.0134884580734267	0.474676306389343	-2.76817622615919
Slc25a15	-2.20574037639296	6.2437727544706	-2.99205272823718	0.0135281248244985	0.474676306389343	-2.77083448228013
Bdh2	-2.39279060580871	6.06928405746272	-2.98944823224283	0.0135884767505182	0.474676306389343	-2.77486393526902
C1ql3	-1.76232792724343	3.76414047491566	-2.9866564147135	0.0136534731420562	0.474676306389343	-2.77918337849104
Arhgap42	-1.78691492889308	6.86840269850969	-2.98470239637988	0.0136991525013764	0.474676306389343	-2.78220670588959
Bphl	-1.48738468782226	5.41127388817477	-2.98401356566137	0.0137152923746067	0.474676306389343	-2.78327251080832
1700011H14Rik	-1.86157210506226	5.75623914093775	-2.98307686041966	0.0137372711475409	0.474676306389343	-2.7847218613654
Lag3	-1.54984764231695	2.99162604831145	-2.98225842374543	0.0137565041582113	0.474676306389343	-2.78598823316658
Cish	-2.01728953912408	5.96497087622447	-2.97874272631907	0.0138394335127168	0.474676306389343	-2.79142826447862
Gsta2	-3.04447106148803	5.76096573487662	-2.97776159819198	0.0138626671464866	0.474676306389343	-2.7929464669238
Dzip1l	-1.77627317727665	4.94062212728685	-2.97658270666179	0.0138906363146662	0.474676306389343	-2.79477071729257
Abhd17c	-2.68921741553464	6.6444591840345	-2.97588399054116	0.0139072403713982	0.474676306389343	-2.79585194477423
Akr1c14	-2.6103430328241	6.72152288252327	-2.97555581971905	0.0139150458670074	0.474676306389343	-2.79635977597829
Mut	-1.26116899599641	7.33814310988074	-2.97474972137091	0.0139342376863596	0.474676306389343	-2.79760719068457
Igfbp5	-2.40702906151364	8.37345344934062	-2.96981005317579	0.0140524310219769	0.477140781878349	-2.80525148774847
Apba2	-1.3313320036833	1.78241021211925	-2.96405169018491	0.0141914989240833	0.479699201837488	-2.81416336536573
Acat2	-2.23872649175272	8.61631899534783	-2.95537811368006	0.0144036118481716	0.485108053410751	-2.82758813213308
Nudt4	-1.41113966557104	7.92133387608676	-2.95161900336213	0.0144965374445266	0.485671900044671	-2.83340681248422
Slc37a4	-2.24368520683323	5.26651680483931	-2.95062505915187	0.0145212093316615	0.485671900044671	-2.83494536610864
Slc15a2	-2.64865369201744	5.68539200596567	-2.94572970106831	0.0146433456437566	0.485671900044671	-2.84252325838153
Adm	-1.35946826727942	8.78283332515803	-2.94526136651857	0.0146550847720164	0.485671900044671	-2.84324824831178
Otub2	-1.597668515003	4.70970670690335	-2.94492530931346	0.0146635141566577	0.485671900044671	-2.84376847270919
Dnajc12	-2.66857926997827	5.83017738595051	-2.94274763967148	0.0147182563019214	0.485671900044671	-2.84713959749137
Thrb	-1.31230256043286	3.94522748892716	-2.94234711840526	0.0147283471184671	0.485671900044671	-2.84775962906096
1700009P17Rik	-1.46375301063083	4.84009197864818	-2.94127401216816	0.0147554177619239	0.485671900044671	-2.8494208751459
6030451C04Rik	-2.42899827289079	5.36759478911385	-2.94098399717139	0.0147627424595522	0.485671900044671	-2.84986984221364
C77949	-1.3132025634035	4.7787057335798	-2.94058758197746	0.014772760391874	0.485671900044671	-2.85048352749843
Fuom	-1.94528188239173	5.61824353875927	-2.93976003466397	0.0147936958118728	0.485671900044671	-2.85176465014186
Cdo1	-1.8781635025506	7.0187887848994	-2.9370924197207	0.0148613864757015	0.486359902681212	-2.85589443947475
Pcx	-1.12813876315209	4.98359364977882	-2.93376947601887	0.0149461453180873	0.486485586743136	-2.86103889171539
Rhcg	-1.79182975144308	3.33611943622341	-2.93283225201674	0.0149701396835834	0.486485586743136	-2.86248989160167
Myo6	-1.92887749031681	6.04384716818072	-2.93248181801917	0.0149791213511167	0.486485586743136	-2.86303243254075
C76411	-1.16052829058837	2.12426122118352	-2.93236596364157	0.0149820919142092	0.486485586743136	-2.86321179830772
Gramd1c	-2.10628694117546	3.95965277539529	-2.91891580183057	0.0153310488165139	0.493812150148517	-2.88403640841806
Cypt12	-1.94873774186418	2.29806958981783	-2.91827776737415	0.0153478052914557	0.493812150148517	-2.8850243122153
Bpnt1	-1.37953112433805	7.65766869991228	-2.90869353514339	0.0156017555043442	0.499542510549515	-2.89986454830524
Slc16a2	-1.50980899686873	5.6684147937438	-2.90785393871393	0.0156242036306205	0.499542510549515	-2.9011646165075
Cyp2c44	-2.35343101467276	3.99283752362609	-2.90576466096833	0.0156802062190508	0.50056412920755	-2.90439976901693
Kcnk5	-1.85543425250766	4.68001546199138	-2.89536471218587	0.0159620108750259	0.50645319261096	-2.92050403832595
AW495222	-2.1291856174308	3.55409512149758	-2.8944532537453	0.0159869512889775	0.506472456817013	-2.92191545537034
Cd300lg	-1.67526053444067	3.73739151472187	-2.88523613491408	0.0162413860177584	0.509332252065317	-2.93618858905603
Gnmt	-2.06207494214485	4.64883343900036	-2.88508642763277	0.016245552240243	0.509332252065317	-2.93642041996064
Osbpl3	-1.53279818870173	5.68068504260768	-2.88346581456665	0.016290721686669	0.509332252065317	-2.93893004217379
Dnpep	-1.5523294139513	8.5726032461059	-2.88106608524686	0.0163578397943755	0.509332252065317	-2.94264618570879
Adck3	-1.24922398339182	8.01413151722771	-2.8803551485042	0.0163777776213782	0.509332252065317	-2.94374712144124
Pm20d2	-1.33016077001124	2.59131481881833	-2.87947418834884	0.0164025177366609	0.509332252065317	-2.94511135148897
Sema3c	-1.96781267616113	4.27598308600817	-2.87849669708667	0.0164300129522754	0.509332252065317	-2.94662506808677
AI844685	-1.77465953005334	2.83788242290137	-2.87818807061343	0.0164387037761359	0.509332252065317	-2.94710299894812
Plekha6	-2.03587629241549	3.23140361123765	-2.87801412954021	0.016443603948465	0.509332252065317	-2.94737235957611
Nqo1	-1.57995779512606	5.37415647214692	-2.87581844052594	0.0165055867531877	0.509332252065317	-2.95077254879419
Cela1	-3.29688037197115	4.82618462162988	-2.87577723110404	0.0165067523212981	0.509332252065317	-2.95083636470823
Gas2	-1.67647996250296	5.83009949474735	-2.87448883436149	0.0165432353354822	0.509332252065317	-2.95283154510868
Emx1	-1.3562031131821	3.38099986577055	-2.87352817660374	0.0165704909052606	0.509332252065317	-2.95431919703187
Ak3	-1.39713785547328	7.53951506198074	-2.8729648929788	0.0165864933583384	0.509332252065317	-2.95519148477795
Gon4l	-1.67347118487115	6.8864479521468	-2.87280265332588	0.016591105356985	0.509332252065317	-2.95544272527668
Mtmr11	-1.8937964147792	4.39220148742969	-2.86928526769837	0.0166914134591472	0.510249485909879	-2.96088966320769
Sfxn1	-1.34521427510142	7.64126145226787	-2.867372789026	0.0167462100012088	0.510249485909879	-2.9638512771059
Scp2	-1.38127823406071	8.11933825752181	-2.86641683196931	0.0167736682545151	0.510249485909879	-2.96533164519426
Pdzd3	-2.12748200687265	5.87666105807019	-2.86370697041551	0.0168517518332464	0.510249485909879	-2.96952805192057
Slc13a3	-1.80765018653262	7.57170131700051	-2.86236190660748	0.0168906455170514	0.510249485909879	-2.97161097003205
Lace1	-1.95964364496529	5.53707369557102	-2.8516649296106	0.017203201711899	0.514794767294446	-2.98817572720886
Cmbl	-2.09093879723836	6.1312654569649	-2.85073718143696	0.0172305832782748	0.514794767294446	-2.98961236548789
Serpinf2	-1.42171663341155	5.3000337493214	-2.84962778186616	0.0172633838498704	0.514794767294446	-2.9913302892083
Trim2	-1.83110486397683	6.21543369451629	-2.8496169437334	0.0172637046013031	0.514794767294446	-2.99134707220586
Nfia	-1.56220963656549	6.31283646934382	-2.8487285985007	0.0172900153800658	0.514841745523163	-2.99272268487165
Degs2	-1.61089949617878	4.83277420063799	-2.84520987048152	0.0173946302744592	0.515743354035034	-2.99817143101639
Glb1l	-1.54820742734568	6.74166562392677	-2.83608411811566	0.0176689321185423	0.52042350622295	-3.0123022608871
Mccc2	-1.91158358684099	4.96549271184453	-2.83473148106903	0.0177099592531259	0.52042350622295	-3.01439670541814
D930016D06Rik	-1.04168042664018	5.43631364700925	-2.83429339492586	0.0177232675229269	0.52042350622295	-3.01507504154204
Cdk18	-2.3441396431129	4.52800618645478	-2.83302371964117	0.017761894961769	0.520523519001706	-3.01704100745175
Acot3	-2.74265951657364	3.64681908406679	-2.83157950246555	0.0178059356937261	0.520523519001706	-3.019277216371
Lmo7	-3.19685661353878	6.40332451039067	-2.83072485185044	0.0178320496982653	0.520555795820048	-3.02060053818525
Myo5b	-1.48276541438607	5.2674407034206	-2.82745018199601	0.0179324656759981	0.521870126550121	-3.0256708974861
Fam132a	-1.41767571303308	4.98766089732923	-2.82517920953245	0.0180024383041696	0.521870126550121	-3.02918711001521
Gcdh	-2.53455951421585	5.29157146940654	-2.82326869616668	0.0180615176264378	0.522854558938355	-3.03214517008583
4930564B18Rik	-1.4486617843543	1.90597924473323	-2.81769321881963	0.0182350489453533	0.525932237769109	-3.04077747612828
Vmn1r14	-1.96886634595011	3.45291916034909	-2.81741865542256	0.0182436377279378	0.525932237769109	-3.04120256275323
Sephs2	-1.54956393282536	9.06813695789948	-2.81620431023756	0.0182816732830841	0.526299789369451	-3.04308263398613
Otud7b	-1.56116382216949	6.75908137538039	-2.81504612973553	0.0183180240735489	0.526617890976307	-3.04487573231246
Ethe1	-1.93952815999555	6.71670922068428	-2.81178219793806	0.0184208583603723	0.527781975730558	-3.04992886449635
Dpysl4	-1.18122298172561	3.50889470473403	-2.81134783985144	0.0184345871219427	0.527781975730558	-3.05060131509141
E130218I03Rik	-1.06491143462426	2.04589303940045	-2.80960753908519	0.0184896962479551	0.527907459128858	-3.05329553146621
4930426D05Rik	-2.35476267747627	4.38194159971079	-2.80150469063574	0.0187484766940018	0.532374889371013	-3.06583921999922
Vwa8	-1.3021186170387	6.73446898795011	-2.80007469861826	0.0187945233542844	0.532955325743972	-3.06805282445396
Timd2	-1.93592508261476	3.92939314852113	-2.79129814352727	0.0190796372962348	0.537054909068098	-3.08163801730664
Akr7a5	-1.31550021625604	6.21224099365797	-2.79086228180612	0.0190939095181317	0.537054909068098	-3.08231264955229
Dhrs4	-1.75664651129544	7.02297562435636	-2.78956480801461	0.0191364586842708	0.537525305066683	-3.08432087452743
Slc22a29	-2.14935280816724	3.11292744370496	-2.78594356187928	0.019255718497735	0.538694253779376	-3.08992565336319
Ddi1	-2.75237531200278	3.8174199441558	-2.78509702621862	0.0192837053831139	0.538753078985413	-3.09123584039065
Grhpr	-1.7626937446113	5.89514404750614	-2.78330929624151	0.0193429430885741	0.539683669498097	-3.09400267033225
F2rl1	-2.19477101775061	6.53080761404466	-2.78051205411997	0.0194359990317437	0.540120210207677	-3.09833176700666
Ctf1	-1.70298611966957	3.77272304723778	-2.78049886639155	0.0194364388126045	0.540120210207677	-3.09835217634435
Slc5a2	-1.40701942403772	8.3413909698339	-2.7773053893253	0.0195432290819739	0.541080497773052	-3.10329429335223
Def8	-1.71809225621142	4.70925860730441	-2.7762574871437	0.0195783994219724	0.541080497773052	-3.10491594266059
Akr1e1	-2.10049591789205	5.16699330367855	-2.77366431854096	0.0196657066794914	0.541080497773052	-3.10892881635931
Egfl6	-1.64396602522673	3.19603943840829	-2.77309952269453	0.0196847741561049	0.541080497773052	-3.10980280571134
Npr3	-1.79561456254415	4.48156653402495	-2.77223574710224	0.0197139711114491	0.541080497773052	-3.11113943491877
Tead1	-2.00206411513427	6.91702316633651	-2.76953418499367	0.0198055692810329	0.542411998704497	-3.11531979082341
Frzb	-1.07490585840055	4.05023210196848	-2.76594473992775	0.0199279335197279	0.545046002995553	-3.12087377234438
Zbtb5	-2.95200823427455	4.8061329355506	-2.76288901886697	0.0200327013597375	0.547192448952199	-3.12560166655095
Fam81a	-2.44084663305911	5.91661287857104	-2.76006929843383	0.0201298684259734	0.549125925843001	-3.129964202916
Lrp11	-1.60049453693213	3.9754767097623	-2.75905254495354	0.0201650215510808	0.549364867230623	-3.13153722435437
Igfbp4	-1.16610988593711	9.4507162272389	-2.75506176411416	0.020303595159298	0.550976570594039	-3.13771110298133
Slc7a12	-3.26896618388414	7.23573021995063	-2.74963204609259	0.0204936700430829	0.554077617171439	-3.14611036366483
Laptm4b	-1.71031401662276	8.3408925932268	-2.74903575278524	0.0205146526624721	0.554077617171439	-3.14703272210909
F13b	-2.69296932252538	4.27871934417394	-2.74860861493824	0.0205296962202895	0.554077617171439	-3.14769342118158
Uox	-1.22696977232575	2.6325523735252	-2.74662260195647	0.0205997880219583	0.554077617171439	-3.15076532671615
Tpmt	-1.25061628214156	4.64160125545502	-2.74318795539397	0.020721573231931	0.55436866998639	-3.15607765973161
Afap1	-1.27067170087028	5.72450520906976	-2.7420363529809	0.0207625680754867	0.554618810382594	-3.15785875188892
Steap1	-1.57675068429809	3.11761081899212	-2.74015474596301	0.0208297248235182	0.554618810382594	-3.16076879674334
Gstt3	-1.84688931022882	5.71929002583723	-2.73847426205769	0.0208898874255694	0.555302831259005	-3.16336769679336
Emx2	-1.24375915265267	5.21810660871485	-2.73771625071187	0.02091708181512	0.555309455090981	-3.16453994659174
Pgpep1	-1.76354638553913	5.78096892430689	-2.73577710988265	0.0209868120631578	0.555309455090981	-3.16753870703536
Thap4	-1.97930558680452	6.91382613960553	-2.73390820084283	0.0210542374089727	0.555309455090981	-3.17042874394645
Hcn2	-1.45144141750852	2.61614624950937	-2.73147026967589	0.0211425181553931	0.555309455090981	-3.17419853171178
Echs1	-1.7449874330422	6.05635460039448	-2.73142512452068	0.0211441564168347	0.555309455090981	-3.17426833808757
6330590E21Rik	-1.94755501295205	4.2137318399718	-2.73086645224149	0.0211644404731425	0.555309455090981	-3.17513218789375
Vdr	-1.6839749297999	6.62597416940935	-2.72982440476348	0.0212023268700539	0.555309455090981	-3.17674343114024
Amotl2	-1.51125776331767	6.74058295548509	-2.72960556627598	0.0212102919572081	0.555309455090981	-3.17708180075879
Krt8	-1.77291020984005	5.72962828448648	-2.72583854045593	0.021347871931979	0.557508916426865	-3.18290614752817
Hcn1	-1.43170914762175	2.74003845758509	-2.72060509895353	0.0215404942279757	0.559544711709017	-3.19099695852222
Krt7	-1.96894846612366	6.1063656460138	-2.71992488405996	0.021565657803625	0.559544711709017	-3.19204848756344
Adhfe1	-1.76008540488723	6.86538602561572	-2.71962961608812	0.0215765899841135	0.559544711709017	-3.19250493054182
Sdc2	-1.47944088318215	5.59568467246161	-2.71707934894856	0.021671243980886	0.559749694453122	-3.19644715475311
Bckdhb	-1.75341528535597	6.46915291642614	-2.7169592633039	0.0216757112390322	0.559749694453122	-3.19663277827038
Adam1b	-1.38560961447561	3.33995704634836	-2.71291328930189	0.0218267641827755	0.562351645362453	-3.20288656723185
1700040L02Rik	-2.70119829902316	4.04220015158786	-2.71253486998816	0.0218409459420212	0.562351645362453	-3.20347145167348
BC026585	-2.11217750887582	4.53723669784753	-2.71209285081924	0.0218575228739418	0.562351645362453	-3.20415462908747
Ryk	-1.88711550062656	5.13594859330989	-2.70965215956221	0.0219492826033262	0.563319812707313	-3.20792678595234
Galnt11	-1.45094028927984	7.00840528968356	-2.70618844317562	0.0220801662472452	0.564079034511505	-3.21327966013605
Vangl1	-1.77968690195872	5.51030477494586	-2.7060976364305	0.0220836080571152	0.564079034511505	-3.21341998776557
Bend5	-2.03951083089777	5.89314848074893	-2.70600106861836	0.0220872688155509	0.564079034511505	-3.21356921786519
Fgf9	-1.93971201365508	4.61838638068003	-2.70127159815067	0.0222673021444899	0.567170979847729	-3.22087740075409
Spint2	-1.64466898562075	7.20343930643218	-2.70019148172829	0.0223086237371593	0.567170979847729	-3.22254631632498
2810039B14Rik	-1.27079577117991	2.62943833145904	-2.69906175200527	0.0223519254723574	0.567170979847729	-3.22429183934723
Slc2a13	-1.48960641734666	2.87140781151815	-2.69749204494805	0.0224122308740556	0.567170979847729	-3.22671707482994
Atp1a1	-1.17610737573279	9.16343901776518	-2.69575762059122	0.022479053758182	0.567814350634465	-3.22939668270123
5330439B14Rik	-1.25288190008476	2.48942629970997	-2.6932817615928	0.0225747876915506	0.568762320462927	-3.23322155330542
Suox	-2.04103569535102	4.78582306680269	-2.69154635063064	0.0226421337722034	0.569170739534592	-3.23590237436644
C430002N11Rik	-1.99771251852145	3.98731061621443	-2.69056486284165	0.0226803112880405	0.569442701024456	-3.23741849537697
Gfpt2	-1.98476316468958	4.83988868228655	-2.68970772251892	0.0227137046456394	0.569594034330529	-3.23874250038941
Gstm5	-1.78432694665726	5.78034031291838	-2.6836151734001	0.0229524854749176	0.573509042827053	-3.24815258446881
Col4a5	-2.08877341516204	5.2096261467574	-2.68179355352979	0.0230243650748809	0.574615269386775	-3.25096579435809
Vil1	-1.96745401446491	5.42031740724523	-2.67993136065603	0.0230980782464595	0.575357842515478	-3.25384150569404
Trim24	-1.21955033314892	5.98512817580883	-2.6771855771303	0.0232071980527573	0.575726603420846	-3.25808141778286
AI661453	-1.73830880893283	4.29846973907775	-2.67613322425699	0.0232491558924254	0.576080869934454	-3.25970631875211
Kcnk1	-2.87290101989518	5.86232089773012	-2.67529377230075	0.0232826796096584	0.576225556950572	-3.26100244936211
Cldn7	-2.06558011618735	4.3693311371653	-2.67343179427229	0.0233572106377762	0.576937321680149	-3.26387726089547
Snca	-1.29396258329294	3.5376083035872	-2.67304223195707	0.02337283411888	0.576937321680149	-3.26447870683541
Frk	-1.2353299642709	4.80239988045719	-2.66758127825006	0.0235929489737418	0.579768169940333	-3.27290910696401
Dio1	-2.24224972729767	2.92954842961188	-2.66423428827339	0.0237288783242749	0.582420841322475	-3.27807532741002
Ppp2r3a	-1.11476585853203	6.14871652633287	-2.66280959710376	0.0237869755055045	0.582473068437142	-3.28027422757171
Ccdc107	-1.87164986403428	7.63679132751247	-2.65821348585016	0.0239753691860938	0.583842478886925	-3.28736726146218
Ppp1r1a	-1.67075371185215	6.73228573140543	-2.65734337526644	0.024011202168118	0.583842478886925	-3.28870995282017
Slfn5os	-1.32421141781229	2.06955043752563	-2.65527802735897	0.0240964717055371	0.584142900101842	-3.29189688876208
Col27a1	-1.91992505274862	7.44304834645461	-2.65438412982718	0.0241334706215903	0.584142900101842	-3.29327614802428
Cygb	-1.28820041854477	1.48816951987852	-2.65203727711479	0.0242308781847861	0.584142900101842	-3.29689707493491
Calml4	-2.85741478975974	7.37130360204607	-2.65200706875805	0.0242321345551712	0.584142900101842	-3.29694368107576
Slc16a14	-1.99320937970646	6.48709442993036	-2.65170653597793	0.0242446373020692	0.584142900101842	-3.29740734722602
Rhod	-1.5533827157659	3.37940917176746	-2.64916548845083	0.0243506074111779	0.585379669855974	-3.30132751592185
Sh3rf1	-1.20491001191131	5.93791848997063	-2.64904450877728	0.0243556641729256	0.585379669855974	-3.30151414704342
L3hypdh	-1.76130119548122	4.19753045113285	-2.64672257157896	0.0244529207762854	0.587039322996084	-3.30509596356369
Nipsnap1	-2.16507483152395	6.22953552907859	-2.64495581006864	0.0245271827429475	0.588143757617178	-3.30782116824834
Nicn1	-1.63131365778625	4.88529983397419	-2.64208867356393	0.0246481755582795	0.588333860172053	-3.31224331621131
Dbi	-1.01659899398288	10.2988683963477	-2.64125364885121	0.0246835252858387	0.588502743756524	-3.31353113563926
Ndufaf7	-1.47925220572639	5.93425618088106	-2.63816372788939	0.0248147734047573	0.590279649881849	-3.31829623170998
Mpc1	-1.7168142569904	6.30132166088808	-2.6352316295944	0.0249399610935879	0.591230467200386	-3.32281743657277
Dcaf11	-1.34529160278958	7.07217349653173	-2.63011115261281	0.0251600942973736	0.592455100906606	-3.33071185079396
Rgs6	-1.14295648274391	3.58515112302583	-2.62898347062322	0.0252088337708429	0.592455100906606	-3.33245022817131
Uqcr11	-1.08754209109201	8.43480134935461	-2.62879417542531	0.0252170245031515	0.592455100906606	-3.33274202860267
Ppa2	-1.63379243350237	7.22699552770007	-2.62502022240799	0.025380876527887	0.593820038916131	-3.33855916445722
Pcp4	-1.7626228084474	4.15884597761198	-2.62345497566882	0.0254491448985398	0.593937791382754	-3.34097156745303
1500004A13Rik	-1.75683401448502	5.50218103604899	-2.61992568610559	0.0256037469898453	0.595299732999677	-3.34641045637469
Mipol1	-1.61404379712932	4.509217837401	-2.61756724534517	0.0257075804914932	0.596519041638729	-3.35004455136097
Sel1l3	-1.29949110585866	3.75126462218349	-2.61667676905726	0.0257468938413153	0.596765978188347	-3.35141658546454
Stk32b	-2.14780118502631	5.44000962556361	-2.61505574103427	0.0258186137987364	0.597583063065847	-3.35391411528752
Rdh16	-2.73192232941128	4.57344800055283	-2.60698910218582	0.0261784778010588	0.602468696660436	-3.36633993623966
4921511E18Rik	-1.77962120534253	4.70382484973596	-2.60658498431451	0.0261966367757311	0.602468696660436	-3.3669623264452
Cobll1	-1.71555351187058	7.05280565456783	-2.60435786731002	0.026296937009092	0.603466865388359	-3.37039216121048
Nt5c3	-1.71018539907544	5.14407352705532	-2.60200192061093	0.0264034550379533	0.604374352582645	-3.37402003860575
Fam213a	-1.48795133445645	6.73805974290117	-2.5987859452898	0.0265495500758553	0.605923613244355	-3.37897165476958
Acsl1	-1.68424262727085	6.84541486874865	-2.59767642234361	0.0266001396759565	0.606027592368296	-3.38067981703831
Psmg2	-1.16224361610085	6.29130288002687	-2.59288960322045	0.0268194996213371	0.60738782242005	-3.38804837786975
Lce1a1	-1.06884659764541	2.24189337400276	-2.59173809032974	0.0268725364268477	0.60738782242005	-3.38982071492596
Fads3	-2.20517405706933	4.53569879866833	-2.59102302133425	0.0269055237951036	0.60738782242005	-3.39092125794153
Fbxo9	-1.09932562420866	8.27276161047667	-2.58969796182707	0.0269667575065337	0.608110607520035	-3.39296052552617
Cadm2	-1.38872435019296	3.16149141770473	-2.58739697674544	0.0270734199887486	0.609195852590069	-3.39650144828145
Lmntd2	-1.44296553978185	2.42388821580987	-2.58367452708188	0.0272468630176216	0.611721219700743	-3.40222902332782
4933440K10Rik	-1.57921701374399	2.6990335473761	-2.58309808618221	0.027273820115417	0.611721219700743	-3.40311587919834
Npr2	-2.02779017928191	5.11463624985492	-2.58116648044779	0.0273643444006544	0.612607670654802	-3.40608748393756
Map3k7cl	-1.32824788077496	4.84002464645099	-2.57894692811872	0.0274687317817612	0.613977490169918	-3.40950173255784
Trpc1	-1.30490363035825	4.57259137204608	-2.57788050504622	0.0275190271041951	0.613977490169918	-3.41114203969802
Slc6a8	-1.96006923268643	6.31046300912229	-2.57324161176407	0.0277388757358284	0.615120556119048	-3.41827632039282
Slc16a7	-1.01799931076824	7.87695953068927	-2.57263800319304	0.0277676101548381	0.615120556119048	-3.4192045080389
1110046J04Rik	-1.76609582888389	2.85249808407941	-2.57175453484239	0.0278097204119175	0.615120556119048	-3.42056299519774
Clybl	-1.63174124596136	5.22353047112253	-2.56816743980461	0.0279813504111592	0.61560141578843	-3.42607817260507
Gm2011	-1.23411873972324	3.19222995166406	-2.56759638774884	0.0280087700947268	0.61560141578843	-3.42695607741987
Cnn3	-1.57213305663088	7.23404165868121	-2.56662367812061	0.0280555372084362	0.615978851747248	-3.42845141132259
Zfp772	-1.67147062431061	4.94532456633152	-2.56386875534304	0.028188412650515	0.616075097909336	-3.43268612150425
Sh3yl1	-1.52202869229007	4.67160540074901	-2.56315505697175	0.0282229374643579	0.616075097909336	-3.43378308174141
Pcca	-1.37023562838551	6.22431732701367	-2.5613801821923	0.0283089781652777	0.616075097909336	-3.43651090606619
Habp2	-1.22251186942775	3.2823844188133	-2.56092998846695	0.028330843570319	0.616075097909336	-3.43720277437737
Gna14	-1.54738847661489	3.59422024287365	-2.55865949043791	0.0284413746669761	0.616075097909336	-3.44069188541258
Zfand1	-1.45016595615933	7.34953055797904	-2.5566889720579	0.0285376489228678	0.616075097909336	-3.44371968122462
Ppara	-2.1846986369016	5.51359193285484	-2.55616904320149	0.0285631050966902	0.616075097909336	-3.44451852511953
Ptpru	-2.00474759564916	5.25109347250283	-2.55090494287282	0.0288221114221862	0.617245505560818	-3.45260531750433
Deb1	-1.0418735352588	7.71826891776945	-2.5508492048372	0.0288248662869897	0.617245505560818	-3.45269093110996
Nipal2	-1.49727815630937	5.65719917454792	-2.55068506672716	0.0288329803657419	0.617245505560818	-3.45294304572335
Spa17	-1.27537907599693	6.1874404974787	-2.5487716988125	0.028927733860447	0.617765759686852	-3.45588179839465
Phf1	-1.3692705316641	4.49593347770034	-2.54626344019377	0.0290524150492298	0.619566564379784	-3.4597337907436
4930592A05Rik	-1.45689268825971	5.29871024902661	-2.54458317088243	0.0291362360391552	0.619603339211063	-3.46231392859413
Zfp185	-1.30786172562329	2.97519319857336	-2.54336004049856	0.0291974031104766	0.619772145309835	-3.46419195859212
Cyp4a31	-1.78453827816185	3.36087441912233	-2.54236268949867	0.0292473734172689	0.619772145309835	-3.46572322758509
Lrrc1	-1.96719499657409	3.50889115867312	-2.54233879264535	0.0292485717608235	0.619772145309835	-3.46575991626172
Clpb	-1.55638038199018	4.99532042983741	-2.5416705680951	0.0292821005875077	0.619772145309835	-3.4667858174152
Echdc2	-2.10938033026878	6.50341122585103	-2.53999235094369	0.0293664747742593	0.620101858575648	-3.46936215778851
Mettl7a2	-2.71713034100406	5.52280706355551	-2.53922302938547	0.0294052337087616	0.620101858575648	-3.47054311365266
Fam84b	-1.60967490242757	7.33206916407447	-2.53621504206632	0.029557265055462	0.621863755121181	-3.47516007491199
Sprr2j-ps	-1.29759890501247	3.01550001972988	-2.53155510462935	0.0297943284687515	0.621863755121181	-3.48231107819099
Slc22a7	-2.42642289547549	3.24317063169316	-2.53038794155677	0.0298539993482976	0.621863755121181	-3.48410187692265
Cacng3	-1.61742199927948	2.9769898556725	-2.52925147088839	0.0299122147552067	0.621863755121181	-3.48584546913463
Macrod1	-1.60309682622645	5.21217191180766	-2.52915093658183	0.0299173700046938	0.621863755121181	-3.4859997050812
2310067P03Rik	-1.40969218425194	3.17311653889857	-2.52865620566205	0.0299427518840435	0.621863755121181	-3.48675868967114
5830487K18Rik	-1.41781196891896	6.0840758607637	-2.52783957046475	0.029984695508198	0.621863755121181	-3.48801147207293
Mocs3	-2.08273146654432	4.79365087011161	-2.5269910518339	0.0300283383134902	0.621863755121181	-3.48931310376712
Cts3	-1.0104779046604	1.79555349313982	-2.52563642062053	0.0300981428976577	0.621863755121181	-3.49139098238467
Prr15	-1.75461570271117	5.66954479131025	-2.52452443630246	0.0301555637968541	0.622059370532924	-3.49309654120294
Ninl	-1.86172880478931	3.18383104356671	-2.51863540665006	0.0304614745591229	0.625888579934436	-3.50212727015047
Idh1	-1.22562653155785	9.17339688895556	-2.51644196274674	0.0305761977867346	0.627007862791225	-3.5054900762548
Ndufv1	-1.03974230186272	8.66631020702326	-2.51149372274923	0.0308365759876725	0.629741902209343	-3.51307468253089
Ephb4	-2.04486457066316	6.08574351293991	-2.51103542612229	0.0308608023567565	0.629741902209343	-3.51377703958287
Veph1	-1.97034949051528	5.46537596343672	-2.50574658097651	0.0311417449924874	0.634374585779011	-3.52188097165338
Rassf9	-2.29720440199247	4.98012448131947	-2.50425014465393	0.0312216931870008	0.634374585779011	-3.52417343466831
C130071C03Rik	-1.1105777984477	2.87563095372645	-2.5040571350425	0.0312320196197368	0.634374585779011	-3.52446909989182
Tmppe	-1.10375433205153	6.86950317919015	-2.5033870205793	0.0312678984006584	0.634374585779011	-3.52549559912476
Cmtm4	-1.68044383978432	7.27798139979982	-2.50217024458909	0.0313331502676095	0.635022580009761	-3.52735937934405
Tmem53	-1.73370848179608	3.91585990811925	-2.50109913272968	0.0313907019483151	0.635570107346527	-3.52899992299997
Olfm2	-1.43106624502812	6.32515244641598	-2.49831806295251	0.0315406189956455	0.636697947404645	-3.53325896771734
AI314604	-1.64349311457917	2.84034914981115	-2.49718307630632	0.0316020048655216	0.636697947404645	-3.53499691765068
Dcxr	-1.80626006247675	5.55054180962216	-2.49397266445187	0.0317762798857983	0.636697947404645	-3.53991218459804
Aldh1a1	-1.82545451581611	4.52320118113944	-2.49044200660212	0.0319690349648871	0.636697947404645	-3.54531658987699
4930589P08Rik	-1.42699387840957	2.32661935010521	-2.49021429251817	0.0319815064861104	0.636697947404645	-3.54566511118375
Uqcr10	-1.26171609324489	7.69043332485494	-2.48835163224643	0.0320837017490927	0.636697947404645	-3.54851575880912
Acot13	-1.07636573683381	8.21677772555187	-2.48645950201274	0.0321878438648722	0.636697947404645	-3.55141115235041
Zfp623	-1.64314291339476	5.43014288441325	-2.4862260667723	0.0322007151446754	0.636697947404645	-3.55176833692414
Faah	-1.29973266503694	5.90891359113037	-2.48581810541557	0.0322232217362854	0.636697947404645	-3.55239255470371
Abcg2	-1.67479714008809	7.32083521428774	-2.48551854201626	0.0322397580649591	0.636697947404645	-3.55285090311995
Acox1	-1.57581170966599	7.90028031217756	-2.48526515180017	0.0322537521046709	0.636697947404645	-3.55323859696673
Prdm16	-1.28754115608581	6.08312976606217	-2.48449198423733	0.0322964890631153	0.636697947404645	-3.55442152403931
Mthfd1	-1.96537573427727	5.70281097315313	-2.48378067988826	0.032335855865855	0.636697947404645	-3.55550974850325
Cd320	-1.93300024193462	4.19767938432662	-2.48271917632106	0.0323946923369616	0.636697947404645	-3.55713364724706
4930550C14Rik	-1.55965841272746	3.69111814160807	-2.48079123401047	0.0325018235521955	0.638200901335281	-3.56008273913703
Pde6a	-1.19215438891711	3.7233778262441	-2.47790101323569	0.0326630812694815	0.639130740965459	-3.56450307448616
Sim1	-1.34790072186003	4.61299641822988	-2.47768148536177	0.0326753618577821	0.639130740965459	-3.56483878768427
Sccpdh	-1.02094841701935	4.82446174924953	-2.47706235824401	0.0327100209248308	0.639130740965459	-3.56578556155956
Celsr1	-1.80405100928624	3.44098371679533	-2.47664476717968	0.0327334183659642	0.639130740965459	-3.56642412258283
Abca12	-1.06889465577287	2.46144968526159	-2.47579584753392	0.032781033843504	0.639460579586404	-3.56772219569092
Lig4	-1.79690635668742	3.88011919829427	-2.47432852271179	0.0328634964529393	0.639607658866459	-3.56996568832916
4933431E20Rik	-1.22645357831648	3.70112535010827	-2.47090784673918	0.0330565309509823	0.640037587504336	-3.57519491862356
Gclm	-1.35118260306897	6.71759760185078	-2.46909366156769	0.0331593616027266	0.640834681893362	-3.5779677867917
Irx5	-2.57316067372961	4.33710337341431	-2.46285010108512	0.0335156707266242	0.645323932011059	-3.58750800177355
Hibadh	-1.29340471741074	8.31126793891565	-2.45652338655742	0.0338805721975986	0.646209960325144	-3.59717098915241
Nudt12	-1.60236103087282	3.38812381270807	-2.45408358882055	0.0340223335247879	0.646209960325144	-3.60089619830921
Aco1	-1.57525250854514	6.38932306205105	-2.45258688522055	0.034109586395282	0.646209960325144	-3.60318111734252
Hoxc6	-1.20956177213017	3.66076701144742	-2.45215173616686	0.0341349954506933	0.646209960325144	-3.60384538420403
9430064K01Rik	-1.21699473796712	4.22470489082053	-2.45148666364078	0.0341738661109606	0.646209960325144	-3.60486059483364
Gm17399	-1.68282572783835	2.7728899473738	-2.44912896608218	0.0343120147954981	0.646209960325144	-3.60845914278002
Rhbdf1	-1.22527474091503	5.901696069486	-2.44724226558553	0.0344229612743661	0.646209960325144	-3.61133836059441
Egfr	-1.12254669627733	4.05319361461208	-2.44710578581226	0.0344310005765631	0.646209960325144	-3.61154662136532
Gsta3	-1.82059239194076	6.62967370602989	-2.4456126062986	0.0345190766483976	0.647279334558332	-3.61382499546964
Gsk3a	-1.23292163251442	8.12618848100815	-2.44190704966917	0.03473860977539	0.649593939864926	-3.61947804219357
Camk2n1	-1.26338822225299	6.3814621100194	-2.44030439876747	0.0348339825969658	0.65025516930336	-3.62192249604376
Arhgap5	-1.17260560174535	7.04671213997283	-2.43737661345298	0.0350088787358704	0.651947501007917	-3.62638735756039
Klhl22	-1.35510053809736	5.1623617318208	-2.43304551759301	0.0352691883412566	0.651947501007917	-3.63299044092088
Cdkl1	-1.67200889122242	5.26343975346977	-2.42955444857012	0.035480394224978	0.654126546186703	-3.63831124237421
Clec1b	-1.49053507061016	4.86638604260114	-2.42953865584588	0.0354813524860568	0.654126546186703	-3.63833530908843
1810019D21Rik	-2.19315262839631	3.63024974730779	-2.42816677345953	0.0355646918388301	0.654279993954139	-3.64042582381238
Tmem237	-1.28082982325215	2.08502988463187	-2.4274322418728	0.035609392320677	0.654279993954139	-3.64154503293212
Ripk4	-1.81506556402213	4.38541815394719	-2.42702867003364	0.0356339754846881	0.654279993954139	-3.64215992989284
Cacnb4	-1.42406870457794	2.99296083987988	-2.42639995576426	0.0356723061926166	0.654279993954139	-3.6431178235597
Acss1	-1.18956915337279	6.14579746766153	-2.42472456892008	0.0357746470901075	0.655458893769916	-3.64567017169669
Cyb5a	-1.71969162423442	8.33662467080103	-2.42232426597568	0.0359217721938075	0.65643175280238	-3.64932629873012
Aamdc	-1.51391092918209	7.47656555323629	-2.41957485284583	0.0360910260307461	0.657850720452047	-3.65351333523146
Zfp711	-1.31995316161809	3.08019651992869	-2.41849925216481	0.0361574528777333	0.657850720452047	-3.65515110076518
Lars2	-1.05916994701815	6.87575007534006	-2.40746926965912	0.0368456045118694	0.663308808702562	-3.67193773183237
B930036G03Rik	-1.33746946550614	3.78415384363875	-2.40616121321075	0.0369280606160588	0.663308808702562	-3.67392747299668
Gabrb3	-1.50017416624435	3.52940359372668	-2.4052886201686	0.0369831669804281	0.663592790974682	-3.67525469249981
Aldh8a1	-1.68913361208544	7.03260418746639	-2.40406874568817	0.0370603402215236	0.66368433454973	-3.67710996853424
A430110A21Rik	-1.29803289554457	4.37248839767197	-2.40164266278918	0.0372142918049061	0.664874051182245	-3.68079917715555
Ccdc158	-1.98853240268947	3.034668590688	-2.40068880338792	0.0372749923138174	0.664927745902197	-3.68224945324732
Arl6	-1.81746354178682	4.87654827871132	-2.40009018923933	0.037313135736224	0.664927745902197	-3.68315954476659
Spr	-1.57455365467903	4.67020865837726	-2.39803856838603	0.0374441546278637	0.666121909764407	-3.68627833989541
Mgst3	-1.31381720973774	4.74513874516583	-2.39260537010953	0.0377933071636723	0.667264915878874	-3.69453506443143
D130020L05Rik	-1.71485063350937	3.68810213677854	-2.39213268475935	0.0378238336691295	0.667264915878874	-3.69525321438336
Wdr31	-1.63148970548511	3.28120776651422	-2.39202001106326	0.0378311138171289	0.667264915878874	-3.69542439502515
Il9r	-1.42682398607899	2.13041106123962	-2.39068566331956	0.0379174340526662	0.667264915878874	-3.69745149041458
Slc15a1	-1.48193567750172	3.00722059909095	-2.38961534043515	0.0379868137053743	0.667264915878874	-3.69907732025399
Hgfac	-1.05033375296669	2.45598455267761	-2.38908340080569	0.0380213409355407	0.667264915878874	-3.69988528543453
Serpina10	-1.85407829134996	3.43004713187453	-2.38762601261691	0.0381160949025708	0.668364279108768	-3.70209872783332
B130034C11Rik	-1.27722465086311	2.92217976727519	-2.38583130098513	0.0382330982046469	0.668725803387833	-3.70482410397916
Prnp	-1.32248186241102	6.50341313733979	-2.38427642314171	0.0383347502429372	0.668967660498857	-3.7071849341594
Gatm	-1.36988525221142	8.55856887464189	-2.38256345734267	0.0384470438502772	0.670215050837245	-3.70978542390364
Mid2	-1.57046629251406	4.20745247721859	-2.38084831465039	0.038559802806908	0.671056635136273	-3.71238882674364
Tmco2	-1.50210446591183	3.10050199852527	-2.37906947523353	0.0386770913669257	0.672122336078816	-3.71508849858391
Ugt8a	-1.72589992572944	4.12881768646925	-2.37876066802562	0.0386974882479904	0.672122336078816	-3.71555711939238
Klc4	-1.01607246176745	6.33804550898401	-2.37685417369012	0.0388236465433772	0.672122336078816	-3.71844997644555
Pdzd2	-1.33592076555138	5.48614110728994	-2.37639756140597	0.0388539216045653	0.672122336078816	-3.71914275336355
Cd59a	-1.64825532255802	7.25643903809117	-2.37242724746084	0.0391181434573992	0.672122336078816	-3.72516536312487
AA416453	-1.33513202162439	3.43701612916605	-2.37221500670439	0.039132317333335	0.672122336078816	-3.72548725286987
Plekha7	-1.11178841248921	4.50533438634699	-2.37166927669987	0.0391687853802399	0.672122336078816	-3.7263148926515
C78888	-1.08752087444427	1.78381493913657	-2.37132191340834	0.0391920150149202	0.672122336078816	-3.72684167347399
Slc6a4	-1.29408576375967	5.67368559110192	-2.37099861794712	0.039213647240542	0.672122336078816	-3.7273319402852
Ccpg1os	-1.16696906675586	4.41334833193061	-2.3704690145248	0.039249109106262	0.672122336078816	-3.72813503530531
Iigp1b	-1.85735278685252	2.15472555103471	-2.36995628178587	0.0392834712059434	0.672122336078816	-3.72891251082141
Phyh	-1.11943218011274	9.17422147646134	-2.36627621458352	0.0395309652040835	0.672122336078816	-3.73449166971654
Shisa4	-1.32226045720553	4.87181569867275	-2.36581051328857	0.0395623932935864	0.672122336078816	-3.73519756185215
Yap1	-1.63498705423122	6.65984281478864	-2.36511611447837	0.0396093005267961	0.672122336078816	-3.7362500490108
Tmem14a	-1.30224837989103	4.63803323860125	-2.36410622220275	0.0396776166686562	0.672122336078816	-3.73778060404509
Nkiras1	-1.26074157349395	6.06698229230776	-2.36186818147396	0.0398294240523044	0.672122336078816	-3.74117198829975
Rsg1	-1.24964966521398	3.42487382440263	-2.36151914394773	0.0398531505541285	0.672122336078816	-3.74170083439047
AU015228	-1.70472589501163	4.0723539592631	-2.36036670474257	0.0399315879853017	0.672122336078816	-3.74344683754489
Pde8a	-1.14595804259616	7.19231597490588	-2.35764617932686	0.0401173515774616	0.672122336078816	-3.74756782868037
Cyp2j9	-1.59076198025874	4.1326543547661	-2.35725482657728	0.0401441434007682	0.672122336078816	-3.74816055512543
Slc23a1	-1.05707146328499	5.81895085606961	-2.35721632813271	0.0401467799302603	0.672122336078816	-3.74821886208244
Gm166	-1.24923999296411	2.3906068411857	-2.35403349700665	0.0403653392291789	0.672198997294825	-3.75303862016564
Kdf1	-1.06031826358527	3.74562230706718	-2.35390261616188	0.0403743514178519	0.672198997294825	-3.75323678204731
St6galnac2	-1.32350706894505	6.40972464991155	-2.35372428654487	0.0403866339958073	0.672198997294825	-3.75350678043936
Ndufv3	-1.15568326677681	10.4116580220416	-2.35356849034929	0.0403973675555467	0.672198997294825	-3.75374265858765
Dlc1	-1.62166634584439	8.55558858295757	-2.3532100736029	0.0404220712126503	0.672198997294825	-3.75428529461286
Rnf183	-1.49264872633122	4.37139766613662	-2.3528851693141	0.040444477793579	0.672198997294825	-3.75477717756309
Tcea3	-1.66559513247365	5.07918587220103	-2.35000517126484	0.0406436239626732	0.674068835983331	-3.75913663705171
D11Wsu47e	-1.34987903297475	3.21777668792328	-2.34842474613426	0.0407533138034994	0.674104718250091	-3.76152842319217
Gstm1	-1.67407954673988	7.09460230285585	-2.34812316215697	0.0407742781377317	0.674104718250091	-3.76198479383674
Bace1	-1.21781576014774	6.31353782270686	-2.34790160856401	0.0407896859413054	0.674104718250091	-3.76232005047089
Gpx8	-1.44551103618799	5.39374686102423	-2.3449390759222	0.0409962603314324	0.674104718250091	-3.76680229435023
Tmem56	-1.28306166484067	3.10904121059474	-2.34450727544979	0.0410264544805253	0.674104718250091	-3.76745549201865
Gstm2	-1.97748814784922	7.25326836050884	-2.34226846148751	0.0411833544712248	0.674104718250091	-3.77084177732154
Mep1b	-2.61151372862558	3.61481926321858	-2.34145770506272	0.0412403179954655	0.674104718250091	-3.77206789412028
Sh3bgrl2	-1.21637330392953	3.86099661440407	-2.34102512170579	0.0412707426298243	0.674104718250091	-3.77272205571861
D1Ertd75e	-1.38046514953056	3.27101428385199	-2.33944890152239	0.0413817874020628	0.674104718250091	-3.77510541597076
Rhebl1	-2.46089737265025	7.04380490287379	-2.33906227486325	0.0414090697536087	0.674104718250091	-3.77568996785456
Camsap3	-1.33591305873655	3.84459257504232	-2.338430238252	0.0414537072785291	0.674104718250091	-3.77664551452012
Nr2f6	-1.02485915269761	6.78223404281354	-2.33758512155576	0.0415134669148857	0.674104718250091	-3.77792311473394
Ptprk	-1.64663321293388	5.61425413851919	-2.33754996056682	0.0415159550281455	0.674104718250091	-3.77797626686211
Sorbs1	-1.13177840065909	6.25880911746695	-2.3347088610333	0.041717482504084	0.67508331783299	-3.78227049079973
Ndufa10	-1.08438815743978	8.38125650470243	-2.33357649934948	0.0417980698489427	0.67508331783299	-3.78398168145361
2810410L24Rik	-1.34164477606748	3.34631415466334	-2.33302354756032	0.041837477186287	0.67508331783299	-3.78481721582281
Coa4	-1.23877299743152	2.61102847800893	-2.33298835416402	0.0418399865477351	0.67508331783299	-3.78487039303762
Syde1	-1.87660223479366	6.38057866330271	-2.32588725071328	0.0423493229333901	0.680693304844433	-3.79559634657774
Dhcr24	-1.08700845277005	7.37087800375327	-2.32540818461911	0.0423839013682322	0.680693304844433	-3.79631968340402
A330075M08Rik	-1.13740834898821	4.00368535551694	-2.32430704475946	0.0424634846910828	0.68108557653844	-3.79798215032391
Hsd3b2	-1.79459739321669	6.2388676339038	-2.32149697593795	0.0426672388758431	0.682113146175469	-3.80222386569219
S100a16	-1.69345233105574	7.52281237883552	-2.32098186718141	0.0427046918536833	0.682113146175469	-3.80300127576568
Alas2	-2.49804512562621	4.55989463441473	-2.32057244052158	0.0427344836462387	0.682113146175469	-3.80361915969659
Vstm2a	-1.03244756570021	3.08614311141491	-2.31652008868872	0.0430304454460748	0.682162772205906	-3.80973334879847
Mycn	-1.2044151171641	3.6674675412013	-2.31566384161071	0.0430932360368824	0.682162772205906	-3.81102492903551
Cyb5b	-1.1620703866424	8.51583888274135	-2.31412770133461	0.0432061084352459	0.682162772205906	-3.81334178783215
Scaper	-1.00519333726872	6.91770597576336	-2.31382893025293	0.0432280949234929	0.682162772205906	-3.81379236175693
Nrbp2	-1.26302254181953	7.08078627640068	-2.31350506467259	0.0432519404120045	0.682162772205906	-3.81428076471868
Zfp51	-1.12413755500303	4.51373127926931	-2.31275811490063	0.0433069854621019	0.682162772205906	-3.81540713397612
Gm16532	-2.20812318283009	2.55926416952223	-2.31268117118406	0.0433126595562215	0.682162772205906	-3.81552315694833
Isoc2b	-1.105195016428	3.6232766353535	-2.31261106839641	0.0433178298067227	0.682162772205906	-3.81562886371758
Rbpms	-1.55855617483463	6.46798699920155	-2.31159171806215	0.0433930772749409	0.682162772205906	-3.81716583727897
Slc25a37	-2.06884054983203	4.76049639362839	-2.30875092182121	0.0436034540590324	0.682309475564703	-3.82144832025083
Zfp266	-1.19962502406734	5.50036137180826	-2.30843438909129	0.0436269564374666	0.682309475564703	-3.82192541264541
Pnma2	-1.15063037245135	2.89079371724736	-2.30760416770592	0.043688658490323	0.682684487851038	-3.82317668448262
Fam120aos	-2.03809328207382	6.10293100061116	-2.30473445185988	0.0439025903982138	0.683464407156198	-3.82750094779795
Dcun1d4	-1.86407142475882	3.63466073995889	-2.30372294154402	0.0439782392132116	0.683464407156198	-3.82902484114485
8430437N05Rik	-1.48404656546453	3.79935379264584	-2.30311925012174	0.0440234484753799	0.683464407156198	-3.82993425613311
Xkr8	-1.15306025552457	4.8653002014999	-2.30252043159841	0.0440683374697672	0.683464407156198	-3.8308362729227
BC025446	-1.14589710190563	3.96318319642939	-2.30139492195225	0.044152829093126	0.683464407156198	-3.83253150365462
Limch1	-1.47241320643431	6.79984609856836	-2.29929609279933	0.0443108084467903	0.683464407156198	-3.83569219470855
Ceacam2	-2.13861027290652	3.35897539287885	-2.29886983117355	0.0443429603368727	0.683464407156198	-3.83633402850923
Dtx3	-1.26944252412365	4.96013814483388	-2.29861134669911	0.0443624682457972	0.683464407156198	-3.83672322138617
Slc25a40	-2.00610913383552	6.2405725595307	-2.29812874814324	0.044398912452259	0.683519943625236	-3.83744982773086
Wbp2	-1.31707874844764	6.65795328469188	-2.29587984553166	0.0445691261318167	0.684390514176477	-3.84083530642747
Ctnnal1	-1.71913766832834	4.32975389138756	-2.29192466316247	0.0448700236062669	0.686180163114692	-3.84678740989142
2610028D06Rik	-1.01045729542993	3.67550857374938	-2.29147109650714	0.0449046553975432	0.686180163114692	-3.84746981328847
Cyr61	-2.07051687247386	7.08120584660667	-2.29080874053664	0.0449552758222133	0.686180163114692	-3.84846628533432
Tns1	-2.09180704501189	8.25173246705742	-2.28919860164678	0.0450785616696862	0.686180163114692	-3.8508883355413
Tmed4	-1.16072657621995	7.06054122898515	-2.28892554348735	0.0450995018587049	0.686180163114692	-3.85129904077722
Pcmtd2	-1.09948173120876	6.72275853497479	-2.28780312848219	0.0451856765188748	0.686180163114692	-3.85298712975174
Ech1	-1.29242140712525	7.36027728547475	-2.28716361428964	0.0452348474331745	0.686180163114692	-3.85394885287838
Plscr2	-1.5334190803272	9.09087285149502	-2.28679304354038	0.0452633636239928	0.686180163114692	-3.85450609879441
Arhgap35	-1.9866879560803	3.96734703505896	-2.28678448428488	0.0452640224827747	0.686180163114692	-3.85451896950994
Gss	-1.91293015610121	5.81692711229503	-2.28559078992713	0.0453559997979448	0.686574385305034	-3.85631383160435
Slc2a4	-1.25503934775672	3.45896909423471	-2.28446177032993	0.0454431607518692	0.68689466077662	-3.85801122994439
Acadm	-2.02445209471537	7.74021915122919	-2.28375694245901	0.0454976563022471	0.687219316600124	-3.85907077962496
Pgm3	-1.66743723081222	5.21703511502298	-2.28106727836615	0.0457061981318205	0.689368701388198	-3.86311332141659
Unc79	-1.89084043157561	3.23270051040173	-2.28043413328236	0.0457554234970855	0.689611429882938	-3.86406475705887
Comt	-1.1329568462635	7.45832979770907	-2.27096245510135	0.0464979919810746	0.694710008424133	-3.87828990066857
I54	-2.17926887110017	5.96270597077456	-2.27082609448338	0.046508767396396	0.694710008424133	-3.87849458403874
Epcam	-1.55648324612748	6.80358280440969	-2.26768405893425	0.0467577274537218	0.695930959413227	-3.88321003665987
Trim7	-1.8640540329327	5.11909964858041	-2.26731141766698	0.0467873393635077	0.695930959413227	-3.88376917057715
Zcchc14	-1.46188512295215	5.89473787740275	-2.26729639685345	0.0467885333724504	0.695930959413227	-3.88379170822971
Arhgef28	-2.10554474307739	5.82033365082688	-2.26702640488828	0.0468100001527106	0.695930959413227	-3.8841968051635
2310061I04Rik	-1.01116164946135	6.54821313474796	-2.26585159475231	0.0469035193039308	0.696823590857969	-3.88595934818702
Ackr3	-2.79639056312117	6.59259048835806	-2.26087378023114	0.0473017846879336	0.698254855669964	-3.893424805672
Drg2	-1.69476177314711	5.24402610918945	-2.25984676501929	0.0473843610639203	0.698640921431457	-3.89496453075901
Rassf6	-1.84931156338299	3.43783433871327	-2.25895798125472	0.0474559357687655	0.698640921431457	-3.89629686711999
Zfp229	-1.79392190552228	3.03305260588942	-2.25888023741674	0.0474622015424272	0.698640921431457	-3.89641340288186
Crym	-1.8227107648388	3.91115151036145	-2.25413263402335	0.047846357649505	0.699798551275635	-3.90352790878765
Gm9958	-1.94568377215435	4.30452919556873	-2.25310207918805	0.0479301427089969	0.699798551275635	-3.90507171785623
Lrrk2	-1.0802174926721	6.10881615675209	-2.25215212178546	0.0480075009447699	0.699798551275635	-3.90649462219419
6230424C14Rik	-1.42473376010616	8.45806178929984	-2.25187115943543	0.0480304038116209	0.699798551275635	-3.90691543408816
D10Jhu81e	-1.94393120804284	6.95387378042155	-2.25179456836805	0.0480366490274054	0.699798551275635	-3.90703014607108
Ckmt1	-1.0931512020103	5.20217876093561	-2.2511533662773	0.04808896333005	0.699798551275635	-3.90799044641424
Entpd5	-1.20115201368412	6.87606164238185	-2.25073983657111	0.04812273158368	0.699798551275635	-3.90860973296022
Zfp938	-1.86790528252036	6.18409178049858	-2.25060295601182	0.0481339141133385	0.699798551275635	-3.90881471343063
Cul9	-1.39407361383882	4.33282002504688	-2.25022006130605	0.0481652082606146	0.699798551275635	-3.90938808564168
Apoo	-1.30007991878305	6.80009275820875	-2.24955741755347	0.0482194129589044	0.699798551275635	-3.91038031103923
Aldh5a1	-2.17885434625546	4.34455694065718	-2.24893239256861	0.0482705945288314	0.699798551275635	-3.91131613521155
Ccs	-1.15472825785104	6.46562348497075	-2.24733819878835	0.0484013768628015	0.70020920234248	-3.91370273938876
Ehd3	-1.72898192397641	6.12437597208598	-2.24723597933259	0.0484097742947453	0.70020920234248	-3.91385575253703
AU015741	-1.14853508166496	2.73681718258433	-2.2414837834658	0.0488846015155379	0.704299795704472	-3.9224632296176
Slc25a17	-1.196453141005	6.14178899364056	-2.24026099737213	0.0489861180936054	0.704628239115621	-3.92429221198076
A730009E18Rik	-1.1604172049037	4.18868340610309	-2.23906365944884	0.0490857194991144	0.705175139281751	-3.92608286667108
Gad1os	-1.1812874443974	4.12128089725558	-2.23779513868503	0.0491914559441671	0.705933998342204	-3.92797969222242
Suclg2	-1.38514578129138	7.01216958464474	-2.23348165859301	0.0495526524162778	0.706645951432007	-3.93442745578668
Ddr1	-1.04014241685587	6.57521913479804	-2.23330109287178	0.0495678281597469	0.706645951432007	-3.93469728971999
Kcnj10	-1.1354677668863	5.28835824045798	-2.23066491337776	0.0497898994329732	0.707751824195666	-3.93863605974502
Iyd	-1.83052195604807	4.94292869973628	-2.23036367397108	0.0498153369100918	0.707751824195666	-3.93908606585099
Gm9933	-1.58649821534768	2.42609402217179	-2.22920181251185	0.0499135653274865	0.70866367580239	-3.94082155338165
