# Supplementary material for: Identification of fibroblast activation-related genes in two acute kidney injury models
Source: PeerJ. 2021 Mar 18;9:e10926. doi: 10.7717/peerj.10926 (PMC7982076; doi:10.7717/peerj.10926)
Supplement: Supplemental Information 5 [file peerj-09-10926-s005.tsv]

logFC	AveExpr	t	P.Value	adj.P.Val	B
Tagln	4.85408933333334	7.90077033333333	53.8470312673899	9.67150558142662e-10	2.00016406929484e-05	11.8184267840292
Timp1	5.061742	7.67099966666667	44.8864336772124	3.08889573788892e-09	2.02966122422415e-05	11.2173747678074
Aldh1a2	5.64953766666667	7.88905216666667	44.2839107473591	3.36689354827891e-09	2.02966122422415e-05	11.1679491730169
Il33	5.85599133333334	6.82293366666667	42.5703215761733	4.33016313136057e-09	2.02966122422415e-05	11.0198033900439
Col6a2	5.84221966666667	7.92663416666667	41.7432262729902	4.90706741507699e-09	2.02966122422415e-05	10.9440401030187
Matn2	6.63308833333333	6.81703183333333	37.9468352922957	9.0093974735325e-09	2.40540831639035e-05	10.5560492784127
Rps19	2.918363	8.3766525	37.694561443063	9.40043844543475e-09	2.40540831639035e-05	10.5276910096984
Ifi27l2a	4.15768933333334	8.42101033333333	37.6176579467707	9.52352061719773e-09	2.40540831639035e-05	10.5189770194323
Cdh11	6.015888	7.05305633333333	37.0633494758098	1.04679052499943e-08	2.40540831639035e-05	10.4551939444679
Lox	4.20782666666667	5.99188	35.173333753955	1.46081865877549e-08	2.79593862793824e-05	10.2241666812075
Slc43a3	4.55254466666667	8.15451133333333	35.0068085070354	1.50562275014206e-08	2.79593862793824e-05	10.2027516074288
Slco2b1	3.17929166666667	6.57889716666667	34.598642031498	1.62232307602431e-08	2.79593862793824e-05	10.1494976887869
Tmem119	3.64236066666667	7.134098	33.9042029395422	1.84577262032138e-08	2.8351892395747e-05	10.0563320313447
C1qb	3.54048333333333	5.74646266666667	33.6967700908497	1.91928095131018e-08	2.8351892395747e-05	10.0278594638215
LOC14210	3.646147	5.83928716666667	33.2827827412504	2.07634102046533e-08	2.8627205762829e-05	9.9701248189936
Col5a2	3.87672933333333	7.68176733333333	32.6469472716426	2.34742884001494e-08	2.98214007655036e-05	9.87902486104323
Egflam	3.51128033333333	6.16836316666667	32.425376676946	2.45135057789063e-08	2.98214007655036e-05	9.84656927417894
Creb3l1	3.21203933333334	7.43496233333333	32.1104165497038	2.60836243325541e-08	2.9968635267864e-05	9.79978626840238
Fgf2	2.81655	5.99395266666667	31.5646035236435	2.90882998802068e-08	3.16618489380293e-05	9.71686886261444
Dkk3	3.01052566666667	7.10566516666667	31.264981657753	3.0906977691994e-08	3.19593602824063e-05	9.67033140441239
Postn	4.596015	7.25797183333333	30.6512906113933	3.5058295275212e-08	3.45257430755552e-05	9.5726802580376
Col14a1	3.558039	6.54487883333333	29.6548827446503	4.32521848167892e-08	4.06590197361826e-05	9.40715992808964
Zbtb16	2.41982233333333	5.33438716666667	29.0425394161891	4.93832156623137e-08	4.2817262964268e-05	9.30093594365819
Cxcl14	3.93077433333333	7.46502783333333	28.9764017720756	5.01036119330146e-08	4.2817262964268e-05	9.28924977781913
Pmp22	4.644512	7.58245566666667	28.7281214995854	5.29184933957182e-08	4.2817262964268e-05	9.24500103238758
Mt2	4.14882533333334	10.5664983333333	28.6510172924091	5.38295458184308e-08	4.2817262964268e-05	9.23113653243672
Bok	2.692871	7.98118583333333	27.4791002871548	7.0175218510302e-08	5.29806141729521e-05	9.01297678535496
Col6a1	6.134741	7.97474216666667	27.3843677797018	7.17304384141317e-08	5.29806141729521e-05	8.99471266951741
Ogn	4.754154	6.861118	26.4628870772406	8.91318988707503e-08	6.35633379498616e-05	8.81187858050968
Lpar1	3.65984533333333	6.76838866666667	26.0256605068468	9.90667054772942e-08	6.68763423265049e-05	8.72172392668496
Cebpd	3.37955033333333	7.25562116666667	25.9518619874698	1.00866953452763e-07	6.68763423265049e-05	8.7062831092466
Kcnt2	4.33884133333333	5.79175466666667	25.8474593735389	1.0347869805368e-07	6.68763423265049e-05	8.68432689404028
Cygb	3.67261466666667	8.08171566666667	25.3039539519345	1.18404549394934e-07	7.42037723041402e-05	8.56786456786966
Col3a1	6.16841833333334	7.63128016666667	24.4391426809031	1.4759608693862e-07	8.72511783982398e-05	8.37478196063314
Loxl1	3.91195633333333	6.76543316666667	24.302634930733	1.52927274636198e-07	8.72511783982398e-05	8.34339697877746
Gem	4.758663	6.04294583333333	24.2239912576275	1.56099492323141e-07	8.72511783982398e-05	8.3252002003053
Fzd1	1.86268466666667	7.95663966666667	23.2558512292759	2.02095049363016e-07	0.000109987571470435	8.09404805889388
Loxl2	4.12604133333333	6.74706266666667	22.8060985733338	2.28677003115294e-07	0.000119516293971676	7.98198731184061
Lcn2	5.51429366666667	6.8303325	22.7671756772735	2.31161537588465e-07	0.000119516293971676	7.97214411879972
Cxcl12	2.285728	6.03311	22.6112197069991	2.4143424125174e-07	0.000121782964471396	7.93246844567499
Colec12	5.443505	7.7504305	22.4984626239934	2.49190295082561e-07	0.000122702487919106	7.90354537177846
Lgals1	3.98905033333333	9.7075365	22.2277628882989	2.69014280061313e-07	0.000128917969592566	7.83328341675771
Adamtsl2	3.68385433333333	8.1365635	22.1271784849427	2.76840036515989e-07	0.000128917969592566	7.80687506388318
Frzb	3.86007233333333	6.92428083333333	22.0211782267635	2.85373096300203e-07	0.000128917969592566	7.77886591465278
Crispld2	4.26971433333334	7.54269916666667	21.9120120788362	2.94480063632726e-07	0.000128917969592566	7.74982664076799
Col6a3	4.599257	7.95818516666667	21.9101311101488	2.94639894879956e-07	0.000128917969592566	7.7493245524856
Lama2	3.29413066666667	7.66355433333333	21.822137358081	3.0223014507254e-07	0.000128917969592566	7.72577036986395
Egr2	4.05974066666667	7.128521	21.7634499177155	3.07417985519851e-07	0.000128917969592566	7.70998881577213
Rpl22l1	3.40122433333334	8.76674816666667	21.7160613519794	3.11682146880146e-07	0.000128917969592566	7.69720329569307
Col1a2	3.17805333333334	7.68731633333333	21.4363932698674	3.38283502346808e-07	0.000137177276706556	7.62096954879299
Gabra3	2.33509666666667	5.44064933333333	21.3603220537789	3.45966547753642e-07	0.000137594887963328	7.60000046157825
Emp1	2.33963966666667	6.27747616666667	21.0074566903455	3.84347101475464e-07	0.000149975139728568	7.50140210271984
Col18a1	2.420586	8.70377633333333	20.9037743090266	3.96543511636356e-07	0.000151868821558361	7.47200826136469
Fkbp10	2.982497	6.94620983333333	20.651847679773	4.28086584398532e-07	0.000160968339126292	7.3997705438285
Col5a1	2.75938966666667	7.80789716666667	20.5752179271439	4.38249070806096e-07	0.000161846947023944	7.37756514443627
Sec61b	1.899076	8.72014133333333	20.3810973649362	4.65263867468413e-07	0.000163086814290072	7.32082087221246
Tmem45a	3.09123866666667	7.18579	20.2325374713543	4.87240816630433e-07	0.00016721205097287	7.27691113118876
H6pd	2.976805	9.38125716666667	20.1697886541407	4.96881758073325e-07	0.00016721205097287	7.25823703052957
Vgll3	3.919391	6.10680216666667	20.0706911318978	5.12559507697612e-07	0.00016721205097287	7.22858987416212
Gm7536	1.65933933333334	10.3480353333333	19.9955268198348	5.24832251651229e-07	0.00016721205097287	7.20597481948292
Gm4586	4.062972	9.12746533333333	19.9634457792196	5.30173446638497e-07	0.00016721205097287	7.19628859733713
Hcfc1r1	1.93204833333334	8.38899616666667	19.9594421202569	5.30844411822819e-07	0.00016721205097287	7.1950783475018
Dtx4	2.15699733333333	6.98844266666667	19.9428846207568	5.33629677685286e-07	0.00016721205097287	7.19006988263876
Serpina3n	4.56398133333333	7.471537	19.8322169964232	5.52685108087268e-07	0.000170598219706758	7.1564543744458
Col12a1	2.219452	7.521879	19.6927356732113	5.77831269201596e-07	0.000175737183505268	7.1137374949714
Hsd11b1	4.65785333333333	8.393204	19.5234308583511	6.10148286497985e-07	0.000182876474102389	7.06135705870993
Pkdcc	2.705933	6.96185283333333	19.3897187107357	6.37150779997873e-07	0.000188241646873371	7.01957208129862
Rpl7	2.09036033333333	9.0443375	19.2900274876569	6.58182057332577e-07	0.000190199784914567	6.98817648205568
Ch25h	3.115651	6.54017183333333	19.2432339563723	6.68329394743518e-07	0.000190199784914567	6.97336790925424
Islr	4.43336266666667	5.65981266666667	19.2293760545975	6.71369097179218e-07	0.000190199784914567	6.96897348302112
Socs3	2.83770133333334	6.71536966666667	18.8802312896802	7.53484719261924e-07	0.000210578614581836	6.85690283014698
Srpx2	3.88620366666667	5.9426465	18.516544352479	8.51606228149713e-07	0.000234827578724856	6.73732833118592
Rps26	2.65116233333333	9.77565816666667	18.2363402972371	9.37331939528076e-07	0.000251645107250542	6.64316397144613
1810058I24Rik	2.303918	7.221158	18.2032326987483	9.48103949819568e-07	0.000251645107250542	6.63191819616712
Rerg	3.78715733333333	5.65990833333333	18.2001960558919	9.49099094122252e-07	0.000251645107250542	6.63088544861578
Ccbe1	2.221419	5.26333683333333	18.1528745649041	9.64763699232269e-07	0.000252560481820539	6.61476376404058
Svep1	2.64833166666667	7.21425116666667	18.1029855794649	9.81602152985164e-07	0.000253756426573577	6.59771045935167
Clca1	5.36594	6.55826366666667	17.9080368753069	1.05073415768257e-06	0.000268274482901645	6.5305065091365
Cyp1b1	3.902346	7.48398166666667	17.6260386067422	1.1609211207696e-06	0.000289689423392794	6.43167226071265
Filip1l	3.60321966666667	7.4163285	17.5825555936834	1.17907205177641e-06	0.000289906034595688	6.41625873316254
Ptgfrn	1.93021966666667	5.9720665	17.5531575188756	1.1915290817965e-06	0.000289906034595688	6.40581131887013
Col1a1	5.110482	9.360156	17.5053182678002	1.2121263094139e-06	0.000291488188430104	6.38876424962872
Col15a1	4.487226	7.51859066666667	17.435913029165	1.24274338841455e-06	0.000295415816273579	6.36393036403562
Fkbp9	2.33607866666667	8.702371	17.3334267911848	1.28959977702713e-06	0.000303070602144296	6.32703733684635
Adamts2	2.593029	6.05189416666667	17.2148123910184	1.34639533784799e-06	0.000312862943618363	6.2840040504082
Kdelr3	3.57382233333333	6.04431816666667	17.1256477233452	1.39099301687474e-06	0.00031963473979985	6.25141633607113
Rpl34	1.77470066666667	9.704707	16.9446194591709	1.48688532604462e-06	0.000326460887637046	6.18461555303496
Mfap5	2.269745	5.83376816666667	16.9172118155329	1.50205831890738e-06	0.000326460887637046	6.1744265263453
Tcf21	2.35483933333334	5.76947333333333	16.8821309020992	1.52174056314927e-06	0.000326460887637046	6.16135571565143
Spon1	1.63826266666667	5.63663866666667	16.8754643428493	1.52551440056205e-06	0.000326460887637046	6.15886810622102
Plac8	3.309787	8.2265905	16.8654599384819	1.531198012707e-06	0.000326460887637046	6.15513275899316
Nucb1	1.71491033333334	8.45239783333333	16.6577900246046	1.65487730374749e-06	0.000347853525916441	6.07698592754009
S100a6	4.49382033333334	9.2210355	16.6413103992748	1.66517572001971e-06	0.000347853525916441	6.07073441198453
Surf4	1.80832433333333	7.69369916666667	16.5827576267776	1.7023689399844e-06	0.000352066920478173	6.04846224342182
Rpl32	2.06650633333333	9.54844216666667	16.5263921054165	1.73908057062165e-06	0.000356098270109173	6.02693276288754
Crlf1	2.77693766666667	7.60277316666667	16.4791372067936	1.7705631195264e-06	0.000358990351714956	6.00881530166632
2410006H16Rik	2.85038333333334	7.07942866666667	16.2932291037145	1.90096749158247e-06	0.000378018352821318	5.93693113567395
Fam198b	3.02355766666667	5.56798916666667	16.0693068778407	2.07300405423026e-06	0.000408302827100344	5.84904125928005
Rtn4rl2	4.003736	6.966751	15.9732691289805	2.15224340477683e-06	0.000419910809945185	5.81090055997477
Rps4x	1.30887466666667	10.4058193333333	15.9051447906698	2.21057115043619e-06	0.000424051278800615	5.78368094658311
Dpysl3	2.844617	5.7901855	15.8972702050767	2.21743011050718e-06	0.000424051278800615	5.78052573435119
Cstb	1.49101933333334	9.65018533333333	15.8772505967101	2.23497845313413e-06	0.000424051278800615	5.77249592206091
Fn1	2.32316566666667	6.1095475	15.8150646861151	2.29051778457384e-06	0.000430638166388832	5.74747711653121
Tbcd	1.61931266666667	7.37805833333333	15.6996990377808	2.3978223052036e-06	0.000443867559903982	5.70075532950834
Hpgd	3.85241466666667	6.39332966666667	15.6934390740867	2.40380865089918e-06	0.000443867559903982	5.69820860451595
Cebpb	2.05271966666667	6.99161083333333	15.6383349498122	2.45725419850218e-06	0.000449584441333056	5.67573927882504
Hspb1	3.09094133333334	7.96005833333333	15.6170674684321	2.47824700507559e-06	0.000449584441333056	5.66704243179065
Col16a1	1.88079233333333	6.62808083333333	15.5710543264006	2.52437741290437e-06	0.000453970863271959	5.64817894538522
G0s2	3.616924	7.701032	15.436252489874	2.66532717534564e-06	0.000471737386731704	5.59253916902288
Lbp	1.43513066666667	6.18770966666667	15.4210000794726	2.68183924292166e-06	0.000471737386731704	5.58620807795277
Tgfbi	3.50286733333334	6.33673733333333	15.3812721255103	2.7254047139465e-06	0.000471737386731704	5.56968324399651
Esyt2	2.189634	6.97941	15.2513863213783	2.87363686066554e-06	0.000491154412524165	5.51530949359625
Mmp3	3.40551133333333	6.67517666666667	15.1954436893214	2.94033007056539e-06	0.000498434149093138	5.49172485741685
Prickle3	2.33612766666667	7.42913683333333	15.0389422506816	3.13659174826478e-06	0.000523127854402128	5.42520969932403
Rpl37	1.303099	8.69651716666667	15.0188692779647	3.16284077387271e-06	0.000523285680355692	5.41662073694174
Mdfic	2.12144	5.85630566666667	14.9129641463812	3.30559374829981e-06	0.000542563367528479	5.37108580051578
Serpinb6b	4.352647	7.95361016666667	14.7906819293821	3.47975037145145e-06	0.000562224354937402	5.31804583769124
Gata6	1.28204766666667	5.64783983333333	14.7570163619128	3.52953818796678e-06	0.000565847901281712	5.30335527609256
Rrm2	2.82575433333334	6.07413316666667	14.7335567097479	3.56471800742149e-06	0.00056709179316526	5.29309559663671
Rpl19	1.72416966666666	10.5566441666667	14.6736070991832	3.65646859515052e-06	0.000572874447093242	5.26679276130508
Ptgis	1.245156	5.582057	14.6466827496173	3.69855883984925e-06	0.000575111995240018	5.2549398450506
Slc10a6	3.14799566666667	6.17378616666667	14.6247506536375	3.7332577651594e-06	0.000576175401800459	5.24526632140284
Rps11	1.50725633333334	9.71824783333333	14.5886934076753	3.79112279482738e-06	0.00057650154793989	5.22932673475835
Prrx1	1.42964233333333	5.48961716666667	14.5411238708928	3.86905110932717e-06	0.000579080849694684	5.20822935135726
Rab34	1.90304033333333	7.14077983333333	14.5113430605298	3.91877724144762e-06	0.000579080849694684	5.19498145563533
2010002N04Rik	1.458475	5.27810683333333	14.3874316306951	4.13374018287823e-06	0.000592819309070611	5.13952716578165
Ptdss1	1.449932	8.52268833333333	14.3609725345144	4.18138407767288e-06	0.000592819309070611	5.12761587612777
Gng5	1.43519633333334	9.1998475	14.3530373997441	4.19579568119289e-06	0.000592819309070611	5.12403882448278
Fblim1	3.300705	7.88307116666667	14.3515279470232	4.19854358744208e-06	0.000592819309070611	5.12335813077989
Nnmt	2.126329	8.16021016666667	14.3431987500095	4.21374394049513e-06	0.000592819309070611	5.11960059214594
Lrrc8a	2.066064	7.50146233333333	14.2232871804873	4.43975781663111e-06	0.000604196559495561	5.06523076498254
Slc7a2	1.96042366666667	6.1283435	14.2228080966532	4.4406884117463e-06	0.000604196559495561	5.06501250656018
Fkbp5	1.360333	6.0931215	14.1926939725966	4.49963708120343e-06	0.000608215650172341	5.05127665812099
Rpl10	1.11330666666667	11.1902836666667	14.1255614602966	4.63432421166136e-06	0.000622353630008887	5.02053751524017
Tubb6	2.27292933333334	7.18786533333333	14.041197099742	4.81022110785935e-06	0.000641807630526705	4.98167495423207
Mxra7	2.27331566666667	7.34796983333333	13.9125596410915	5.09344455457895e-06	0.00067524055662338	4.92191232848042
Gulp1	2.10392033333334	6.5963315	13.8392460568211	5.26343682023317e-06	0.000688943904299001	4.88757575156495
Slc25a24	2.343028	6.14538966666667	13.770608407314	5.42853449569298e-06	0.000706085043430355	4.85524522592165
Hmcn1	3.14535866666667	4.93917266666667	13.7421009299904	5.49885255739237e-06	0.000706388173977879	4.84176464449375
Tspo	2.744335	7.53916016666667	13.7419700527932	5.49917779654942e-06	0.000706388173977879	4.84170268389996
Gnb2l1	1.63832933333334	9.476135	13.7079722743943	5.58442014034304e-06	0.000712909832854534	4.82558506590574
Fam189b	1.32450133333333	4.57723833333333	13.5868685340242	5.90067360618583e-06	0.000748660648187379	4.76781058686989
Emilin1	1.72882566666667	6.2919155	13.5601171698823	5.97328543118809e-06	0.000748660648187379	4.75497165649892
Pbx3	1.93122633333333	6.1229415	13.5469990978526	6.009267810991e-06	0.000748660648187379	4.74866560873798
Prdx4	2.42393633333333	6.32696016666667	13.5323130839326	6.04984751527932e-06	0.000749202972835279	4.74159783215109
Spats2	1.88691866666667	6.91901266666667	13.5044744906448	6.12763904552501e-06	0.000754319661312516	4.72817702108385
Tmed10	1.53087666666667	8.414418	13.4418302794963	6.30694093612576e-06	0.000767257914705982	4.69786488692521
2410017P09Rik	1.24481166666667	6.6945585	13.3513563611506	6.57666966899767e-06	0.000794780490187516	4.6538113626675
Cx3cl1	1.53881066666667	6.33431766666667	13.3404606695775	6.61004034196861e-06	0.000794780490187516	4.64848394189797
6330406I15Rik	2.65606666666667	5.75146133333333	13.2825476112958	6.79071921148598e-06	0.000811785341114113	4.62008724228096
Adcy7	1.338693	5.1891025	13.2445621098533	6.91231586136604e-06	0.00081281484447355	4.60138798786183
Arfgap1	1.75226166666667	6.18090183333333	13.2444137513112	6.91279566720783e-06	0.00081281484447355	4.60131483995932
Pcbp2	1.39846133333334	8.18401166666667	13.2098132207856	7.02575188110011e-06	0.000820901551712042	4.58423061232304
Lrrn1	1.94576933333333	4.15729933333333	13.1650256738087	7.17513460189525e-06	0.000833645835403346	4.5620437806237
Mmd	3.46421133333333	7.29200066666667	13.0945661182985	7.41760786066943e-06	0.000857003062382707	4.52697245909026
Lgi2	2.18202833333333	5.59006583333333	13.044088365069	7.59712323613081e-06	0.00087286725359123	4.50172057950514
S100a16	2.152832	7.54639133333333	12.9860548185464	7.80972255109451e-06	0.000892336309829755	4.47255733187903
Itih5	2.70071133333333	5.87123633333333	12.880718137781	8.21335888855739e-06	0.00093329931414426	4.41926035937151
Eif3k	1.31970466666667	8.53061966666667	12.8386770591883	8.38112243406578e-06	0.000947158432015926	4.39785714441779
Kdelr2	1.81814233333334	8.37962716666667	12.8165611568698	8.47095674654214e-06	0.000952107915626293	4.38656748301774
Slit3	2.66276	7.37608333333333	12.7598238928556	8.70653675650686e-06	0.000968063906781281	4.35750804092658
Fat4	2.08473866666667	4.94343866666667	12.6810149428736	9.04638478466635e-06	0.00100047210551703	4.31691232489715
Adamts9	1.80193333333333	5.27625666666667	12.6254300239801	9.29527433724228e-06	0.00102252962004525	4.2881162722705
Prelp	3.32784733333333	6.99571066666667	12.611037135353	9.36099916892835e-06	0.00102431123710374	4.2806377874146
Dclk1	1.371933	4.7988795	12.5357034839463	9.71385867070859e-06	0.00105732795352065	4.24134495426971
Bicc1	1.70823033333333	7.68639383333333	12.4785994648198	9.99154838832417e-06	0.00107622506364027	4.21139172747698
Dact3	1.04960433333333	5.32444716666667	12.3524695381262	1.06379074326121e-05	0.00112821827494282	4.14471033200898
Mrpl52	1.44628366666667	7.76165983333333	12.3395896526334	1.07065778697058e-05	0.00112841120082243	4.13786034004311
E130203B14Rik	3.22748933333333	7.218247	12.331707875642	1.07488519202175e-05	0.00112841120082243	4.13366477476581
Ifitm1	3.929838	7.75919233333333	12.311519911519	1.08580092697884e-05	0.00113411358438633	4.12290546939261
Eif3f	1.55477166666667	9.02905416666667	12.2749029167481	1.1059270786647e-05	0.00114501397811734	4.10334232053242
Plp2	1.688501	6.3637335	12.2724149396748	1.10731007022614e-05	0.00114501397811734	4.10201083764812
Rab31	2.725596	7.96548766666667	12.2578924084381	1.11542252748991e-05	0.00114766434283676	4.09423314390301
Tsc22d3	1.37682333333333	6.67003	12.2319848977316	1.13006519204337e-05	0.00114769881774897	4.0803338207902
Rplp2	2.55345333333333	11.010633	12.2295247158242	1.13146712382013e-05	0.00114769881774897	4.07901231737214
Calu	1.25483766666667	6.3239435	12.228407144538	1.13210463140462e-05	0.00114769881774897	4.07841191336186
Snta1	1.45061133333333	7.474464	12.1758007111421	1.16258639129832e-05	0.00116722605163329	4.05008372507115
Rps5	1.90488033333333	9.26297616666667	12.1597368653428	1.17208170479902e-05	0.00116902925458157	4.0414076528723
Commd3	1.64327666666667	7.39243366666667	12.1498649183267	1.17796125491454e-05	0.00116902925458157	4.03606980986742
Adamts15	1.64404366666667	6.7150275	12.131213291351	1.18916268820663e-05	0.00116902925458157	4.02597220591394
Man2a1	1.77274566666667	8.5338585	12.1085040843122	1.20296676085394e-05	0.00116902925458157	4.01365576394216
Gpc1	1.36288333333334	6.78384066666667	12.1082132279114	1.20314475336384e-05	0.00116902925458157	4.01349785860145
Rplp0	1.38370166666667	9.7014255	12.1020454239506	1.20692634611163e-05	0.00116902925458157	4.01014842816009
Dcn	1.904473	6.58120316666667	12.0838967475681	1.21813319110215e-05	0.00116902925458157	4.00028232450578
Palld	1.83101533333333	7.08407966666667	12.0830807478407	1.21863987804054e-05	0.00116902925458157	3.99983835840604
1500035H01Rik	1.21386833333333	7.83975483333333	12.0829660090545	1.2187111433934e-05	0.00116902925458157	3.99977592921926
Dscr3	1.573887	6.91783316666667	12.0793214391054	1.22097731729423e-05	0.00116902925458157	3.99779259943362
Morf4l2	1.47622033333334	8.92064983333333	12.0534880159531	1.2371800856208e-05	0.00117471033693175	3.9837162708331
Pdk4	4.23158833333333	7.83351116666667	11.9993407420788	1.2719506123165e-05	0.00119475832310947	3.95410872824142
Gpx7	4.56432766666667	6.2357115	11.9920233865233	1.27673511632509e-05	0.00119475832310947	3.95009684935635
Fgg	1.923494	6.24423266666667	11.9717779538755	1.29008098514764e-05	0.00120180922765038	3.93898348932709
Smc4	1.15491233333333	7.05926216666667	11.8798692859224	1.35272138367569e-05	0.00124988555446668	3.88828267894322
Rab7l1	1.93639266666666	6.38771766666667	11.8638513132577	1.3639928951208e-05	0.00124988555446668	3.87940442337074
Ncstn	1.873709	7.8151925	11.8035907613207	1.40737557338341e-05	0.00128219974595341	3.84589123481362
Actr3	1.575269	8.28169183333333	11.7120953179148	1.47631521054276e-05	0.00133692709927687	3.79466411949042
Dstn	1.77908066666667	7.821952	11.7068614742978	1.48037476782749e-05	0.00133692709927687	3.79172115958577
Synpo2	1.25714866666667	6.035948	11.6327695656523	1.5392427531883e-05	0.00137992230246047	3.74991227545134
Nt5dc2	2.163379	7.0359655	11.6302050319668	1.54132803959368e-05	0.00137992230246047	3.74846019957176
Tubb5	2.62795	8.273443	11.6171960852282	1.55195610527653e-05	0.00138344845746655	3.7410892235826
Psmc4	1.64358	8.79312333333333	11.5883633175755	1.57581371939285e-05	0.00139457522187787	3.72472176968581
Ssr2	2.39938933333333	7.04097766666667	11.5777901552101	1.58466794227213e-05	0.00139457522187787	3.718709134391
Enpp1	1.96730866666667	6.26294066666667	11.5688075178761	1.59223518853121e-05	0.00139529728533957	3.71359650965011
Rps15	1.73161066666666	9.42327933333333	11.5489187420188	1.60913842732422e-05	0.0013982601603148	3.70226181844773
Myc	1.74778633333333	6.68803516666667	11.5197648463784	1.63429028610156e-05	0.00141281277813132	3.68561032729918
Hist1h1c	1.37769233333333	7.9343245	11.5059343251167	1.64638015342415e-05	0.00141281277813132	3.67769565780586
Crtap	2.47297733333333	8.068329	11.461224086347	1.68617273858879e-05	0.00144098092589896	3.65204229914257
Dpep1	2.63375733333334	8.95486066666667	11.4191025516785	1.72467603410572e-05	0.00145583775760573	3.62777958508685
Hs6st2	1.01837333333333	4.795907	11.392656498298	1.74936680960605e-05	0.00146280810243009	3.61249902063384
Hdlbp	1.20353866666667	8.35896733333333	11.387978694681	1.75377631219188e-05	0.00146280810243009	3.60979237732221
1110012D08Rik	2.13561433333334	7.26352683333333	11.3681343227642	1.77262513171562e-05	0.00147227551602453	3.59829740358524
Ugdh	1.634014	7.38473	11.3553488001566	1.78489258977378e-05	0.00147653454596447	3.59088037022323
Rpa3	1.53512566666667	6.52940916666667	11.2936534082874	1.8454771769513e-05	0.0015085499405743	3.55496908427674
Tfpi2	2.37739233333333	5.68195183333333	11.2844482789592	1.8547177610597e-05	0.00151013456757778	3.54959375459722
Tmem47	2.55559933333333	6.118674	11.2734842835212	1.86579347086619e-05	0.00151319508905818	3.54318546401046
Mknk2	1.03203866666667	7.05242366666667	11.2641302382337	1.87530296146165e-05	0.00151496642757767	3.53771311109062
Ak1	1.009798	5.26580933333333	11.2539366616399	1.88572943568811e-05	0.00151746188558233	3.5317443045918
Foxc2	2.391299	6.47834983333333	11.2464125396076	1.89346822011601e-05	0.00151778357597749	3.52733503130092
Olfml3	4.31705666666667	8.890436	11.1771842009291	1.96641115468375e-05	0.00154021861980542	3.48662367403199
Nnat	1.93493233333333	5.92495216666667	11.1763497035806	1.96730992344495e-05	0.00154021861980542	3.48613135668272
Gpr176	3.196375	6.73105983333333	11.158325669434	1.98683784774966e-05	0.00154021861980542	3.47548878088943
Plod1	1.779559	6.03797283333333	11.1534759045656	1.9921302445732e-05	0.00154021861980542	3.47262216275714
G6pdx	1.43572033333333	6.9826305	11.1388556608752	2.00818317984671e-05	0.00154021861980542	3.46397266501156
Lbr	1.25236866666667	5.837616	11.0964116367131	2.05563544123646e-05	0.00156097122326028	3.43879654241798
Por	2.12314166666667	7.06665183333333	11.0922455071252	2.06036222315175e-05	0.00156097122326028	3.43632006989483
Sf3b5	1.549817	7.09322483333333	11.0871959392289	2.06610808649645e-05	0.00156097122326028	3.43331718453843
Plec	2.16588766666667	6.71500316666667	11.078837826774	2.07565923503011e-05	0.00156097122326028	3.42834370612949
Snrpd1	1.89794733333333	7.34492433333333	11.0709723352791	2.08469381933562e-05	0.0015620852491913	3.42365987016309
Stx11	1.03156166666667	5.49392916666667	11.0521576791038	2.10648896142655e-05	0.00157077435016599	3.41244214093614
Pla1a	3.03685633333333	7.48947583333333	11.047880266245	2.11148043782286e-05	0.00157077435016599	3.40988913868033
Vcan	1.30272	4.52469633333333	11.0328299090073	2.12915164963783e-05	0.00157824319950394	3.40089823529614
Alox5ap	2.28588866666667	6.183176	10.9912642821922	2.17884513190244e-05	0.00159687192916126	3.37600253306427
Elovl1	1.94366033333333	7.6980175	10.9818774001875	2.19025125021337e-05	0.00159687192916126	3.3703670350939
Tor1aip1	1.365855	6.50745816666667	10.9792231737036	2.19348886800529e-05	0.00159687192916126	3.36877266016655
Krtcap2	1.73291833333333	8.0739655	10.9744178322371	2.19936441186224e-05	0.00159687192916126	3.36588513071037
Smoc2	3.26484333333333	5.725731	10.9722132316848	2.20206605200656e-05	0.00159687192916126	3.36455995712866
Rnase4	3.47711733333333	7.74427033333333	10.9686751433392	2.20640979771e-05	0.00159687192916126	3.36243266657974
Pcolce	2.47229566666667	9.1047655	10.9275647963486	2.25761005994984e-05	0.00161603817947285	3.33766377466863
Tmem176a	1.791456	9.174207	10.9151882197333	2.27329072548461e-05	0.00161603817947285	3.33018842591048
Rpl27a	1.432239	10.4042418333333	10.910419258856	2.27936619841671e-05	0.00161603817947285	3.32730572317546
Prpsap1	2.40531066666667	8.34425133333333	10.9089143577304	2.28128725590686e-05	0.00161603817947285	3.32639578806946
Pi15	1.84445566666667	6.17659716666667	10.9085731550318	2.28172307144757e-05	0.00161603817947285	3.32618946295439
Adamts4	3.10645533333333	6.05199766666667	10.8743522326191	2.32592318878376e-05	0.00163991332183752	3.30546285843862
2700060E02Rik	1.65628266666667	8.566111	10.8638317831212	2.33970866518893e-05	0.00163991332183752	3.29907767879119
C1qtnf6	1.85025166666667	7.3798125	10.852975752078	2.35403238688396e-05	0.00163991332183752	3.29248227247933
Tgfbr1	2.11756133333333	6.232405	10.8253746823692	2.39090594578469e-05	0.00164881384053697	3.27568364689121
2700094K13Rik	2.66094933333334	6.849571	10.8212730830406	2.39644190758419e-05	0.00164881384053697	3.27318363430421
Hmox1	1.23639833333333	6.7069765	10.8202839575976	2.39777914136291e-05	0.00164881384053697	3.27258059813226
Mt1	1.98268066666667	8.11708733333333	10.8129464182841	2.40772583454458e-05	0.00164881384053697	3.26810541306163
Mfap3	1.165391	6.1542785	10.7345849201543	2.51696240914635e-05	0.00170592209160796	3.22012081464589
Rpl7a	1.15819	10.2110383333333	10.7299210467351	2.52364135389153e-05	0.00170592209160796	3.21725379198591
Ppic	2.25112066666667	8.891184	10.6215781638594	2.68467661378228e-05	0.00180265574836466	3.15029773598293
Rock2	1.725039	7.58772616666667	10.5910049136436	2.73223311084888e-05	0.00182865090503125	3.13127958855237
Rplp1	3.123374	9.86153866666667	10.5435435236889	2.80798922978996e-05	0.00186128286093866	3.10164714322725
Actg1	1.252996	10.735145	10.5100664910686	2.8628759188497e-05	0.00188770246686413	3.08066561861799
Myadm	2.57883566666667	9.36709083333333	10.5075925424605	2.86698069484366e-05	0.00188770246686413	3.07911244322486
1810027O10Rik	2.16269733333334	8.15025066666667	10.4963245887036	2.88576219890043e-05	0.00188770246686413	3.07203367029858
Pld3	1.61968333333333	7.53280833333333	10.4867903043868	2.90176443961134e-05	0.00188770246686413	3.06603811072045
Rps7	1.49739966666667	8.7054065	10.4862864400327	2.90261295132146e-05	0.00188770246686413	3.06572110857639
Ssr4	1.25415133333333	5.73559233333333	10.4558377307116	2.95442176498797e-05	0.00191537293171524	3.04653635464294
Josd1	1.13610433333333	6.34759083333333	10.431564273796	2.99648492674223e-05	0.00192522425397491	3.03120257743665
Crip1	3.872654	8.19735233333333	10.425846477651	3.00649304818277e-05	0.00192522425397491	3.02758542979474
Figf	2.892799	8.3611925	10.3959590836147	3.05943520921245e-05	0.00194086440373382	3.00864617819125
Selm	2.71406366666667	8.95949216666667	10.3857526828231	3.07775934488897e-05	0.00194651807375073	3.00216613438203
Rps8	1.01535566666667	11.2140508333333	10.341869582147	3.15799466624618e-05	0.00197910568765567	2.97423263335492
Nexn	2.28459133333333	5.976441	10.3365333150239	3.16791424943062e-05	0.00197932430792975	2.97082786289622
Dek	1.58123166666667	7.60500616666667	10.2870208237255	3.26167917132723e-05	0.00201960439946762	2.93915355979917
Rpl36a	1.320616	10.0188463333333	10.2645741301492	3.30523498873569e-05	0.0020404646209565	2.92474421332699
Eif4ebp1	2.17442266666667	6.60081066666667	10.2328502350175	3.36793622221036e-05	0.0020729847920099	2.90432636967994
Psmb3	1.171337	7.7479145	10.2153689849175	3.40307043515243e-05	0.00208500347531419	2.89304855866064
Tshz3	2.540022	6.04613066666667	10.2029947076098	3.42819495134956e-05	0.00208500347531419	2.88505394875332
Fbln5	2.77464366666667	6.02070483333333	10.201873880397	3.4304811584549e-05	0.00208500347531419	2.8843293479526
Cdkn1b	1.19964133333334	7.122153	10.1981807185079	3.43802668000891e-05	0.00208500347531419	2.88194121016222
Rpl26	1.43277	10.1854646666667	10.1933363534408	3.44795313842393e-05	0.00208500347531419	2.87880736985383
Tceb2	2.24428866666667	8.23572066666667	10.1723142659478	3.49141188265503e-05	0.00209515177638153	2.86519109153092
Marcksl1	1.73573933333333	7.50213766666667	10.1710783068345	3.49398647750787e-05	0.00209515177638153	2.86438968351335
Tmub2	1.84477033333334	7.2601645	10.170530778898	3.49512771554386e-05	0.00209515177638153	2.86403463041768
Aldh1a1	3.587977	5.25419616666667	10.1598847129438	3.51740308686393e-05	0.00210241078726685	2.85712728393096
B4galt1	1.92083533333333	7.58878433333333	10.121772455314	3.59849440746178e-05	0.00213110677801453	2.83234097740084
Wnt5a	1.62103266666667	5.42137966666667	10.1180028029465	3.60663107347364e-05	0.00213110677801453	2.82988440607444
Sdc2	1.30818233333334	6.7578165	10.0518188509081	3.75298477427517e-05	0.00219252763041765	2.78660748294909
Nap1l1	1.157589	8.22610883333333	10.0073419752791	3.85516809165635e-05	0.00223329779561751	2.75736758901388
Hrct1	1.86430433333333	6.8777475	9.9967555494243	3.87995804546719e-05	0.00223935824317943	2.75038917445544
Tacc1	2.42380833333333	8.3932865	9.9890512457395	3.8981140541782e-05	0.00223935824317943	2.74530607455135
Rpl8	1.845661	8.96894316666667	9.95721042874719	3.97419185221102e-05	0.00226197339596022	2.72425767928967
Clec11a	2.10985666666667	6.172293	9.94760752080648	3.99746970114693e-05	0.00226197339596022	2.71789678904961
Tor2a	1.635569	6.8847585	9.94709040440678	3.99872764602107e-05	0.00226197339596022	2.71755408549036
Acsl4	1.36078166666667	6.30300383333333	9.94335291441709	4.00783303805775e-05	0.00226197339596022	2.71507665866936
Zfp809	1.726733	6.95446883333333	9.93935468298752	4.01760000976176e-05	0.00226197339596022	2.71242539279187
Ggh	1.34330833333334	6.55823916666667	9.9363407944437	4.02498046377526e-05	0.00226197339596022	2.7104261675111
Grb10	1.62246566666667	6.25343683333333	9.92920309912939	4.0425214986384e-05	0.00226567444751601	2.70568911050052
Skil	1.241845	6.06251816666667	9.87921397069774	4.16785911321828e-05	0.00231087116140663	2.67241979814165
1500032P08Rik	1.30857966666667	4.83041116666667	9.8096170088382	4.34985869689169e-05	0.00238878904618137	2.62582758663248
Gstp1	1.10843733333333	9.27893366666667	9.80620263810919	4.35901946941077e-05	0.00238878904618137	2.62353357222598
Litaf	1.085339	6.4288355	9.80355286094802	4.36614409098476e-05	0.00238878904618137	2.62175273243195
Serping1	2.72993933333334	8.96053433333333	9.79686443131339	4.38418719492765e-05	0.00239233180417675	2.61725555567341
2810021G02Rik	1.23738433333333	6.18502583333333	9.78747809869014	4.40965278803786e-05	0.00239989550814239	2.61093934442556
Dnm3os	1.821449	5.74654283333333	9.77311394779004	4.44895275462777e-05	0.00240964811031086	2.60126212506465
Abca8a	3.10029033333334	6.2695715	9.77241489467632	4.45087557728712e-05	0.00240964811031086	2.60079081760711
Art4	2.751956	6.25876133333333	9.75275590153252	4.50534224992381e-05	0.00243276718200194	2.58752319680001
Mpp6	2.45753233333334	6.48743316666667	9.69931718849331	4.65730489461561e-05	0.00250175902663754	2.55132710830724
Sulf2	1.59278266666667	6.68313633333333	9.68673338601323	4.69393938350671e-05	0.00250840724522745	2.54277564191436
Slc39a1	1.31025766666667	9.57804183333333	9.66991807699148	4.74341000624092e-05	0.00252181137118428	2.53133188849917
Hmgn2	1.69849933333333	8.64809733333333	9.66042268676086	4.77160955103676e-05	0.00252382754795374	2.52486128075057
St6galnac5	1.54820366666667	5.53722983333333	9.63909590180095	4.83565002349247e-05	0.00255117546264918	2.51030586900827
Pmepa1	2.02443666666667	7.132577	9.62437749358675	4.88042184057073e-05	0.00256824437874919	2.500242569894
Entpd2	1.35003133333333	6.60090833333333	9.61296753412746	4.91545704082553e-05	0.00257358397623577	2.49243115145507
Patl1	1.18037633333333	5.4153335	9.57782777969086	5.0251824773284e-05	0.0026209857924454	2.4683179533027
Hspb6	2.57620266666667	7.018312	9.55927333716581	5.08425144582039e-05	0.00263527328699277	2.45555149403409
Rpl22	1.27790833333334	8.9959055	9.53147984188854	5.17422960268342e-05	0.0026685347235186	2.43638359858128
Tmem188	1.03083533333333	7.248025	9.50413527907654	5.26454106060503e-05	0.00269560893276439	2.41747305881183
Adamts12	1.143595	5.52162383333333	9.49431743981727	5.29740670142391e-05	0.00270507822202834	2.41067069741301
0610012G03Rik	1.187765	6.4773335	9.46398408602108	5.40044517329882e-05	0.0027509016411082	2.3896115044114
Frem1	2.20670566666667	6.7720595	9.45205271513794	5.44160289754541e-05	0.00275263602886396	2.38131039770628
Ptgr1	2.22961266666667	6.61941533333333	9.44832990323373	5.45451842132551e-05	0.00275263602886396	2.37871825173672
Ipo4	1.14687733333334	6.73571066666667	9.43995277131238	5.48370989745153e-05	0.00275263602886396	2.37288180175161
Ccdc68	3.00791666666667	5.64383633333333	9.42871628745328	5.52314699144511e-05	0.00276192835890706	2.36504545432747
Itgb5	1.66690033333333	8.0464175	9.41405967059447	5.57507759130901e-05	0.00276192835890706	2.35481052548475
Ccl9	1.61914333333333	5.83229833333333	9.41222678800845	5.58161107050711e-05	0.00276192835890706	2.3535295302708
Rpl18	2.06698766666667	8.6724715	9.41085668512868	5.58650066315857e-05	0.00276192835890706	2.35257181514823
Psmd6	1.60942933333333	7.776093	9.40455285063984	5.60906102577711e-05	0.00276192835890706	2.3481636643139
Mxra8	2.22658066666667	7.82023733333333	9.39729347932437	5.6351706221171e-05	0.00276819391059391	2.34308384213984
Ube2v1	1.45037333333333	7.77513633333333	9.37939442929556	5.70014523918925e-05	0.00278521781219625	2.33054283652108
Dnajb4	1.243157	5.9861915	9.37319839256948	5.72283705135543e-05	0.00278521781219625	2.32619627221201
Abi1	1.461542	6.782042	9.36996691501971	5.7347128116472e-05	0.00278521781219625	2.32392828465488
AI597468	1.365142	6.29716166666667	9.36564746743661	5.75063104205696e-05	0.00278521781219625	2.32089555359854
Rpl12	1.22929533333333	6.984872	9.34070475445388	5.84354807603973e-05	0.00279746337408745	2.30335699699531
Rbp1	4.04405666666667	7.26622833333333	9.32081087502671	5.91889219232696e-05	0.00282047487164778	2.28933667857589
Fabp5	1.539573	5.57478883333333	9.31272529349831	5.94983259711086e-05	0.00282853216273095	2.28363021611498
Sult5a1	2.56350333333333	6.68477766666667	9.30570897976109	5.976831657625e-05	0.00282853216273095	2.27867459425407
Tsen34	1.45177233333333	5.92681083333333	9.30194992509202	5.99135442148596e-05	0.00282893152490299	2.27601811877709
Mfap2	1.414497	6.51974683333333	9.29756811273741	6.0083342423574e-05	0.0028304865709839	2.27292026565166
Rai12	1.25162166666667	6.98056183333333	9.28655422074628	6.05125797510015e-05	0.00284422877688742	2.26512756150682
Tmem176b	1.370212	10.00162	9.27137496707155	6.11099247145166e-05	0.00286366723990428	2.2543733853709
Trim28	1.495081	8.0303245	9.22553456741483	6.2955313563614e-05	0.00293545789384967	2.22179518899637
2210016H18Rik	1.90217	4.50732633333333	9.21701768204925	6.33051699945338e-05	0.00293545789384967	2.2157255238103
Anapc5	1.07062533333333	8.06868966666667	9.1807890317321	6.48184864629729e-05	0.00296573256314323	2.18984752958018
Lgals3bp	2.16418833333333	9.78289716666667	9.16462149359674	6.55071762955617e-05	0.00299062673944484	2.17826808118863
Grk5	1.79365533333333	5.404949	9.14951627500297	6.61582018563206e-05	0.00301369553434046	2.16743211370336
Aoc3	1.321164	7.94056833333333	9.14076036491386	6.65389699198559e-05	0.00302437898222536	2.16114322426156
Psmb4	1.462137	8.8679025	9.1235822272007	6.72933159778083e-05	0.00304650432362257	2.14878865802604
H2afz	1.24666433333334	9.36289283333333	9.12297035665881	6.73203653544566e-05	0.00304650432362257	2.14834819637356
Rras2	1.98432833333334	6.9270615	9.10877165064712	6.79515703692689e-05	0.00306166977517832	2.13811931245505
Hhipl1	1.34055666666667	4.41381066666667	9.08849307666969	6.88648532882483e-05	0.00307601302560316	2.12348448040948
Fbn2	1.388922	5.357926	9.07053345719932	6.96854584149352e-05	0.00309927949565436	2.11049764786874
Heyl	1.14703766666667	6.3377195	9.05242140305939	7.0524397010245e-05	0.00311648515933521	2.09737619135991
Pdlim5	1.45893033333333	6.31848583333333	9.04013493597895	7.11000869815344e-05	0.00312191273644398	2.08846115531135
Pxdn	2.64983766666667	6.88815316666667	9.00629493638932	7.27137255105084e-05	0.00317436687454417	2.06384827193872
Serpinf1	1.76375033333333	5.84499383333333	9.00226497624136	7.29086729562632e-05	0.00317436687454417	2.06091140687871
Atg9a	1.842322	5.46273966666667	8.97910655490493	7.40406273740334e-05	0.00320341885925185	2.04401072441635
S100a13	1.27823433333333	7.13925116666667	8.94193961753204	7.58996539508266e-05	0.00325335583970573	2.01680177393737
Acyp2	1.83534833333333	8.78209083333333	8.92675502134312	7.66745060193145e-05	0.00326276843412642	2.00565524380782
Tmem173	2.140379	6.11289083333333	8.91046784520047	7.75157124272353e-05	0.00329179147578574	1.9936797452034
Fam114a1	1.762122	6.58254466666667	8.89762152503364	7.81866664656361e-05	0.00331348042863897	1.98421986513361
Rpl18a	1.128955	10.4139058333333	8.87432223594739	7.94206191018563e-05	0.00334936249294219	1.9670301674571
Gnb4	1.45242633333333	6.95323383333333	8.85683394929909	8.03614798316825e-05	0.0033574863927253	1.95410019720914
Myo7a	1.15241566666667	6.7538945	8.84504792204836	8.10027636568468e-05	0.00337361494730104	1.94537285330525
Ttyh3	1.22980466666667	5.47861766666667	8.83716412902523	8.14349966714026e-05	0.00338184169911903	1.93952903616922
Ccm2	1.56627266666667	6.16363766666667	8.82447743782162	8.21361089607913e-05	0.00338865107917388	1.93011496826177
2810432D09Rik	1.674523	6.9623945	8.82332380065463	8.22002053001319e-05	0.00338865107917388	1.9292582996143
Cope	1.90416733333334	8.10420733333333	8.79888848208814	8.35713874845329e-05	0.003436063349041	1.9110887541351
Bach1	1.18196666666667	5.38121933333333	8.7887412374289	8.41484819740265e-05	0.00343927817332973	1.90352980140241
Ppp1cc	1.05054766666667	8.51432816666667	8.78479091814151	8.4374377879584e-05	0.00344075427485511	1.90058492568541
Snhg1	1.25921166666667	5.78855816666667	8.77618446839937	8.48689399004514e-05	0.00344075427485511	1.89416477637657
Kctd15	2.094474	6.15706966666667	8.76402133326695	8.55735556230305e-05	0.00344075427485511	1.88508154357887
Akap12	2.34885133333333	8.72270233333333	8.76369542387318	8.55925276466027e-05	0.00344075427485511	1.88483799993957
Mpzl1	1.784275	7.1953525	8.7614996625477	8.57204741779187e-05	0.00344075427485511	1.88319694691813
Yif1b	1.11816866666667	6.88811333333333	8.75885643165477	8.58747852866434e-05	0.00344075427485511	1.88122096454854
Fndc1	1.94369566666667	6.09795016666667	8.72418172341941	8.79288292719931e-05	0.00349703099648863	1.85524846592463
Peg3	1.57276166666666	5.82391916666667	8.71698481456624	8.83621739586594e-05	0.00350752038318433	1.84984584719056
Flot1	1.346899	7.06846483333333	8.67881797180567	9.0701576216003e-05	0.00357295104328221	1.82112587407423
Txndc5	2.181152	7.462988	8.67339033847179	9.10399838406407e-05	0.0035794636992553	1.81703225240749
Itfg3	1.455166	7.33434666666667	8.66176682290131	9.17695730259579e-05	0.00359448208285954	1.80825767565876
Irf2	2.76326933333333	6.15648	8.65547963302397	9.21669982899554e-05	0.00359851843246092	1.80350698651517
Rem1	1.553971	6.3533895	8.65463362815048	9.22206261401425e-05	0.00359851843246092	1.80286749204217
Acta2	1.70339633333333	6.32145183333333	8.64602564879384	9.27683177327168e-05	0.00360002523916424	1.79635747000945
Nipa2	1.457006	6.283776	8.64424894753482	9.28818252873284e-05	0.00360002523916424	1.79501305181929
Mtch1	1.42578533333333	7.45331666666667	8.6259528670496	9.40599975532404e-05	0.00361571525910514	1.78115379826712
Itpripl2	2.590869	8.05936916666667	8.61966476290899	9.44688624084432e-05	0.00361849954006569	1.77638435962382
Ms4a4d	3.56067466666667	7.51708566666667	8.61407492470781	9.48340336379194e-05	0.00361856577429116	1.77214187454377
Manea	1.45510133333333	7.29854933333333	8.6085178914338	9.51986644398427e-05	0.0036257892804427	1.76792179258181
Rhoc	1.26165833333333	7.73616183333333	8.59774041441893	9.59104247758018e-05	0.00363501877331431	1.75973014056223
Nrbp1	1.05588233333333	7.2897185	8.59677305813944	9.5974607784287e-05	0.00363501877331431	1.75899442216424
Mrpl13	1.514111	7.56578483333333	8.59430926678769	9.61382997953436e-05	0.00363501877331431	1.75712025544289
Ints1	1.33065566666667	5.21392683333333	8.59158267990805	9.63198243690461e-05	0.00363501877331431	1.75504561252337
Edc3	1.11761033333333	6.62664483333333	8.53396618167378	0.00010024897214317	0.00373558377097821	1.7110646002351
Sertad2	1.37053833333334	6.08044683333333	8.5245945901987	0.000100905263798276	0.00375327654786357	1.70388532858121
Man1a2	1.221373	6.42129416666667	8.50239111959996	0.000102479892147969	0.00379183457652508	1.68684728980508
Fam105a	1.45656333333333	4.30390766666667	8.4978818591348	0.000102803105552951	0.0037923266370164	1.68338212916961
Adam12	3.23212433333333	8.78313616666667	8.49454361239282	0.000103043135019167	0.0037923266370164	1.68081576336318
Fbn1	2.13568466666667	6.21751833333333	8.49246369498178	0.000103193011311779	0.0037923266370164	1.67921630863067
Gpc6	1.01066933333333	5.83671533333333	8.48929132613749	0.000103422089032312	0.0037923266370164	1.67677607476598
Pdcd6	1.32953	7.03141266666667	8.47635537155236	0.000104362242991651	0.0038132783521384	1.66681696969183
Cercam	1.488619	6.86877783333333	8.40705242255398	0.000109568662438212	0.00396845798228488	1.61322652188727
Glt25d1	1.479018	7.40162066666667	8.34601551697387	0.000114401380820172	0.00412183790373168	1.5656964417363
Thbs2	2.409727	6.05896283333333	8.33949843341647	0.00011493164414828	0.0041334840523839	1.56060302896148
Sec61g	1.70826966666667	9.25743283333333	8.33713846452873	0.000115124356374118	0.0041334840523839	1.55875771692407
Rpl3	1.153645	10.3722225	8.33467890726689	0.000115325594373747	0.00413353313213773	1.55683403436491
Eftud2	1.00102333333333	6.002406	8.32652565619309	0.000115995567318204	0.00415035350814493	1.5504535147773
Nr4a1	1.70738366666667	6.04176916666667	8.32043272935998	0.000116499145903828	0.00415172073349852	1.54568168207996
Col8a2	1.15784033333333	4.42485516666667	8.31878173466447	0.000116636030470608	0.00415172073349852	1.54438812218419
A130040M12Rik	2.67403966666667	9.8837945	8.3094323995944	0.000117414667069104	0.00417225554923734	1.5370585318859
Ap1s2	1.53418333333333	4.77983666666667	8.29868229157316	0.000118317323185126	0.00419334858540642	1.52862161839184
Rps10	1.30617533333333	8.94925066666667	8.29231686010491	0.000118855551342658	0.00419334858540642	1.52362126656066
Jak1	1.04366433333333	6.81043616666667	8.28860434244589	0.000119170755629102	0.00419334858540642	1.52070331536938
Mgp	3.65534033333334	10.5438265	8.26703194257186	0.000121021351304304	0.00423492820021034	1.50372469047126
Sash1	1.54964466666667	5.649245	8.26209772985186	0.000121449240245915	0.00423861351880112	1.49983562374391
Ptch2	1.27273333333333	4.99957166666667	8.25944350783937	0.000121680126798588	0.00423861351880112	1.49774274824755
Gpr123	2.049277	5.92756216666667	8.23934709609057	0.000123444665132459	0.00427201492827101	1.48187699918596
Gbp2	1.374356	5.77037866666667	8.23841575684646	0.000123527146999955	0.00427201492827101	1.48114088469136
Htra3	1.20905966666667	5.18222616666667	8.21247806099988	0.000125849778689342	0.004330614431072	1.46061023263511
Lepre1	1.176173	5.1660335	8.19042630319901	0.000127863778636293	0.00436940357615608	1.4431098499619
Nfix	1.36569433333334	7.7716775	8.18849508034257	0.00012804190678971	0.00436940357615608	1.44157522085652
Prkcdbp	2.58819466666667	5.87140466666667	8.1825891177934	0.000128588412238503	0.00436940357615608	1.4368800968319
Id3	2.734245	8.90536783333333	8.17653588413088	0.000129151315244437	0.00437865303372164	1.43206475953652
Cryab	1.52779533333333	7.457283	8.09019325337716	0.000137495230211309	0.00457409539683428	1.36303185372218
Itgbl1	1.20504033333333	4.59039516666667	8.08289831298176	0.000138227987900454	0.00457827251714065	1.35716946020836
Mmp19	1.446636	5.33400866666667	8.07939731678975	0.000138581238611771	0.00457827251714065	1.35435430875237
Leprot	1.75350133333334	7.826077	8.07705112727787	0.000138818546841746	0.00457879803386628	1.35246713277473
Fstl1	2.74505133333334	8.77824666666667	8.07472294434969	0.000139054493127491	0.00457927702606629	1.35059396060167
Slamf9	1.582904	6.358197	8.06628962241798	0.000139913002181459	0.00458671865755334	1.34380480805908
Fcgrt	1.35168433333333	7.46802716666667	8.0524663255806	0.000141333348520555	0.00458671865755334	1.33266291886917
Mad2l1	1.442056	6.50103633333333	8.05200790006164	0.00014138073343813	0.00458671865755334	1.33229312783371
Zdhhc16	1.69553433333333	7.12221783333333	8.02288062160985	0.000144429033145133	0.00463393114713211	1.30875924730104
Ccl19	1.57005733333334	6.617272	8.01947421833159	0.000144790410669344	0.00463393114713211	1.30600206026776
Hn1	1.199221	6.76545983333333	8.01891511872722	0.000144849822955147	0.00463393114713211	1.30554941906501
Ccna2	1.47911266666667	6.153617	8.01878334503764	0.000144863829841633	0.00463393114713211	1.30544273240684
BC026590	1.71284466666667	6.949482	8.01722029654218	0.000145030092259374	0.00463393114713211	1.3041771385634
Slc40a1	1.35981266666667	7.025418	8.00824791217779	0.000145988720430781	0.00463393114713211	1.29690802309852
Gm14288	1.67250833333333	5.10369983333333	8.0076857136804	0.000146049027600864	0.00463393114713211	1.29645231025074
Emp2	1.24798666666667	6.40177433333333	8.00311984030012	0.000146539866071486	0.00463393114713211	1.29275021084863
Zfp414	1.246014	7.43955033333333	7.98837190606966	0.000148138220391342	0.00465599777494429	1.28077956898028
Rcn3	1.55876133333333	7.504168	7.95481451078811	0.000151849922179513	0.00474742625039406	1.25346895876879
1110038B12Rik	2.061793	7.7636315	7.95378567229452	0.000151965387445523	0.00474742625039406	1.25263004148175
Klhl13	1.60681666666667	6.79092833333333	7.93877319281968	0.0001536616853187	0.004759217217863	1.24037797599695
Ly6e	1.35791433333333	7.2467525	7.93822911101948	0.000153723567599849	0.004759217217863	1.2399335551526
Jdp2	2.789132	6.80635166666667	7.9336705247613	0.000154243168355485	0.00476431692347472	1.23620892695397
Grasp	1.03745066666667	5.69882333333333	7.932743905356	0.000154349032383737	0.00476431692347472	1.23545159573118
Ppip5k2	2.008257	5.21255116666667	7.92804632631589	0.00015488699856599	0.00477379734328353	1.23161104361277
Arhgap1	1.131512	7.131417	7.88334685119259	0.000160114601880113	0.00491295264314929	1.19496643081622
Kcne4	1.25842266666667	6.12791133333333	7.85705084498901	0.00016328399950287	0.00498064364855287	1.17332395937486
Sulf1	1.52847566666667	5.6944805	7.8524876470393	0.000163841259627223	0.00498294277992736	1.1695618582042
Ifngr2	1.09849833333333	7.57467783333333	7.84770184713191	0.000164428039745478	0.00498612359234053	1.16561418369583
Actn1	1.13337566666667	6.7234305	7.8412196301561	0.000165226647511597	0.0050026821517251	1.1602638310354
Parva	1.443493	8.51211483333333	7.83451845907637	0.00016605689229415	0.00501346363435813	1.15472869945774
Sar1a	1.51299033333333	8.3081955	7.82918808807391	0.000166720705488236	0.0050261675075834	1.15032289350723
Tspyl3	1.76318866666667	5.65979166666667	7.81932595145559	0.000167956887527179	0.00505606461564715	1.14216447129164
1500015O10Rik	2.390774	5.53872366666667	7.79708965462656	0.000170782738611502	0.00509662022687513	1.12373664309874
D430019H16Rik	1.40569933333334	7.23036633333333	7.79052566766784	0.000171627263319417	0.00510708407584009	1.118288148789
Crlf2	1.63309733333333	6.979631	7.78646644781042	0.000172151910828662	0.0051123057282811	1.11491676108338
Peci	2.01520633333333	7.5440115	7.77961115609485	0.000173042111016827	0.00512478364980312	1.1092196254485
Col5a3	1.08041566666667	5.0892875	7.7759234070409	0.000173523161482326	0.00512478364980312	1.10615309322616
Cggbp1	1.74949633333333	7.0763125	7.77438575498329	0.00017372419246424	0.00512478364980312	1.10487409207111
Abhd11	1.13915466666667	6.90863966666667	7.77261002087648	0.000173956681116087	0.00512478364980312	1.10339678374344
Zyx	1.46213966666667	8.10394783333333	7.7548519658826	0.000176301313193024	0.00517910150304678	1.08860697515892
Rgs16	1.33179433333333	6.07404983333333	7.73620684609328	0.000178801995439195	0.00523027449459406	1.07304674075676
Srpx	2.350496	4.879233	7.72806518706842	0.000179906643402869	0.00524774230213643	1.06624195100385
Rnf26	1.683696	6.21927933333333	7.69748550672112	0.00018412583167105	0.0053422348012512	1.04062797874982
Tpm2	2.32694033333333	8.1163385	7.69710267864481	0.000184179363342783	0.0053422348012512	1.04030675962636
Npdc1	2.00803	7.486369	7.68906476127375	0.000185307436988137	0.0053652376458801	1.0335592060784
Klf10	2.302561	5.81058483333333	7.68776019580195	0.000185491268159387	0.0053652376458801	1.03246349425793
Scn7a	1.87727333333333	5.149312	7.67985552053753	0.000186609609276806	0.00538957165773388	1.02582088015443
Lamc1	1.46055	8.12911666666667	7.67813691298144	0.000186853772960456	0.00538957165773388	1.02437588514389
Sphk1	1.66006233333333	7.1412475	7.67607315665695	0.000187147454341034	0.00539008601263979	1.02264032248022
Zkscan17	1.13718366666667	6.69817116666667	7.67435144164412	0.00018739286509782	0.00539008601263979	1.02119209933399
Eef1b2	1.460709	9.51241183333333	7.66848062721571	0.000188232449514696	0.00540671567835197	1.01625174824429
Sat1	1.35174366666667	8.20010616666667	7.66664293298828	0.000188496140007812	0.00540678040430174	1.01470463962747
Arpc1b	1.465791	7.17656483333333	7.64268910105446	0.000191972139999058	0.00545680868668484	0.994509240718664
Nsmce2	1.23421166666667	6.80150183333333	7.64190424310126	0.000192087264827937	0.00545680868668484	0.993846608213363
Rpl14	1.205756	10.039257	7.6334039025835	0.000193339178052164	0.00548483887695035	0.98666626835919
Ttc35	1.56095233333333	6.4053655	7.63136153868009	0.000193641359701602	0.00548588624656005	0.98494003472494
Sec23a	1.59725666666667	7.14444433333333	7.62196572292303	0.000195038499393956	0.00550971021493323	0.976993445699624
Sidt2	1.293652	7.276212	7.61995601080387	0.000195338831713766	0.00550971021493323	0.975292622532826
Tmem110	1.20671133333333	5.16344266666667	7.61678108237636	0.000195814371064065	0.00550971021493323	0.972604889392813
Kpna2	1.53982233333333	6.2620285	7.6098879039968	0.000196851385086626	0.00553136344426157	0.966766161864776
Tcta	1.804408	5.95852833333333	7.58944591036576	0.000199963749168521	0.00560067306798297	0.949424463801861
Sec24d	1.34824933333333	7.579864	7.58717071279379	0.000200313616952335	0.00560067306798297	0.947491853931168
Ntan1	1.72356366666667	5.97118283333333	7.57993453884462	0.000201431011524723	0.00561427863792829	0.941341963897218
Rgs19	2.95176933333333	5.87857833333333	7.57148317634199	0.000202745071426609	0.00564329854935896	0.934152939534898
Apold1	1.115198	5.439945	7.5466990005175	0.000206655419674804	0.00572900902720459	0.913030996508108
Zfp810	1.470744	5.346071	7.523086922295	0.000210461098633241	0.00578027354692439	0.892852760430428
Npy	2.35430966666667	6.44304183333333	7.5164808804882	0.000211540104180098	0.00578616398653844	0.887197745279747
Fstl3	1.23607166666667	7.70892783333333	7.49986607954629	0.000214281922710683	0.00584200212516523	0.872956119057659
Cyp2d22	1.626213	5.7086185	7.49913473314249	0.000214403540109299	0.00584200212516523	0.87232861730124
Adap2	1.75513033333334	8.10590516666667	7.45771789569687	0.000221421150058948	0.00598589647629947	0.836707383815715
Ubtd2	1.121837	5.6205255	7.44839288224938	0.000223037094096447	0.00600602883204247	0.828664085368225
Pear1	1.13151066666667	7.63510266666667	7.41876247464955	0.000228261796386593	0.00609482470467086	0.803049575325528
Fzd2	1.399545	5.6782405	7.41635597115457	0.000228692228171974	0.00609482470467086	0.800965431136494
Rpl13a	1.647058	10.3008113333333	7.40767242635649	0.000230253100797178	0.00612852558247933	0.793440317332645
Nod1	1.18495566666667	6.79197783333333	7.40452029050449	0.000230822703170755	0.00613050897892551	0.790706847851404
Galnt1	1.36511533333333	7.11540933333333	7.4010858166141	0.000231445155814435	0.00613656059922863	0.787727420563873
Ltbp2	2.07135533333333	5.630103	7.39876524041565	0.0002318668133811	0.00613986884447444	0.785713644916794
Gsto1	1.39510133333333	8.10172033333333	7.39484916264376	0.000232580368554016	0.00615088823793556	0.7823140966518
Uqcr10	1.33260966666667	9.23515883333333	7.38799177907883	0.000233835906557884	0.00616860958808455	0.776357535978598
Ap3s1	1.72941133333333	7.201006	7.38630852249262	0.000234145279563192	0.00616860958808455	0.774894687559931
Rrs1	1.06027766666667	7.63919416666667	7.37673754387194	0.000235913271601635	0.00617797837877934	0.766571595873997
Ctsd	1.44695533333334	8.83807533333333	7.37629961045345	0.000235994532142337	0.00617797837877934	0.766190543338388
Ctdsp2	1.24513033333333	9.67113916666667	7.3470528719872	0.000241494371783926	0.00625937079167963	0.74069925087107
Rgs10	1.316631	5.3772985	7.34689229373743	0.000241524969380608	0.00625937079167963	0.740559056070548
Mki67	2.31692633333333	7.4067205	7.33567842516785	0.000243672708345658	0.00627687872778849	0.730762269770445
Pdp1	1.24033866666667	5.21355933333333	7.33477608578411	0.000243846473926544	0.00627687872778849	0.729973410494494
Hic1	1.258147	5.20196016666667	7.33386747654981	0.000244021589726896	0.00627687872778849	0.7291789874349
Snord123	2.00264733333333	6.56000633333333	7.32820352608803	0.000245116439348176	0.00628159029000176	0.724224967440988
Map3k12	1.068683	7.33498383333333	7.32663974466077	0.000245419706702839	0.00628159029000176	0.722856626582215
Cyp4a12a	2.22229233333333	5.43620316666667	7.31313951140415	0.000248055703685436	0.00632536788135552	0.711033434491545
Serpina3g	1.79229666666667	6.358321	7.29893265438981	0.000250864602360592	0.00636580471339803	0.698571600746454
Rabac1	1.479501	6.1188315	7.28990922239367	0.000252667496162813	0.00638803971655641	0.690645949159708
Rhog	1.57087066666667	5.564242	7.26768195659967	0.000257171905083898	0.00646242061851774	0.671087727071417
Tmem14c	1.22753866666667	7.02238266666667	7.26498520269268	0.000257724611564816	0.00646269298717208	0.668711395547594
F2r	1.99681066666667	10.9149136666667	7.23762887860527	0.000263408585423193	0.00657917023567276	0.6445637393674
Adh1	1.28939633333333	9.26968216666667	7.22989558723622	0.000265041192359259	0.0066039962640745	0.637723688112142
Mfap4	2.92957	6.03197966666667	7.22721924170014	0.000265608891528616	0.00661017747978737	0.635355055094526
Itga1	1.52033766666667	8.4812825	7.21366164505801	0.000268506076300518	0.00664587023243395	0.623345000519291
Ccdc23	1.13787733333333	8.157518	7.20082348276816	0.000271282774069371	0.00668224453847575	0.611954923373472
Tapt1	1.39987733333333	5.99026066666667	7.19383832137423	0.000272807300103397	0.00669847576045956	0.605750558174925
Acot9	2.46814533333333	6.44199533333333	7.19275953005989	0.000273043618106833	0.00669847576045956	0.604791906916323
1500012F01Rik	1.266242	6.653509	7.1898555516702	0.000273680918581913	0.00670279491015789	0.602210737394606
Sparc	1.64875766666667	9.2184405	7.18355118943587	0.00027507030449789	0.00670840680108593	0.596604190912941
C3	2.30494333333334	6.93504833333333	7.17498488322861	0.000276971092453175	0.00673886960355777	0.58897951790737
Snrpf	1.44726766666667	7.5058595	7.16697469976449	0.000278762037491588	0.00676556050596024	0.581842998529079
Ckap4	1.743446	7.46382	7.16278608077136	0.00027970379733069	0.00676556050596024	0.578108594043754
Apex1	1.055081	6.94923416666667	7.15531889086929	0.000281391713180871	0.00679843693959533	0.571446654427654
Tapbp	1.03036	7.25599333333333	7.15153668218488	0.000282251087529031	0.00680330389415838	0.568070114981391
Tgfb1i1	2.21548666666666	8.33955866666667	7.14918359992008	0.00028278725232488	0.00680829239270179	0.565968671307892
Spsb1	1.84755933333333	7.05444166666667	7.14255339250258	0.000284304241607566	0.00682891523889207	0.560044416150679
Esr1	1.018989	4.92548083333333	7.13351674016276	0.000286386783174338	0.00684032590525676	0.551962609054416
Tyrobp	2.36027	6.17910533333333	7.13196278832685	0.000286746648243378	0.00684032590525676	0.550572000044082
Anapc2	1.55232866666667	6.915061	7.13188869397382	0.000286763819924453	0.00684032590525676	0.550505687821246
Ifi30	1.42293466666667	7.38692966666667	7.12868835266704	0.000287506632322505	0.00684226083206183	0.547640934530263
Stau1	1.16894966666667	6.93278683333333	7.12506387859609	0.000288350537011213	0.0068444193845288	0.544395238815793
Capns1	1.40982	9.55498966666667	7.12034136196286	0.000289454343159892	0.00684920511543446	0.540164204409165
Paqr4	1.64965633333334	6.93630383333333	7.10534231537497	0.000292992173426178	0.00689348252403503	0.526710751866293
Bmp4	1.712139	8.56186883333333	7.10019865782982	0.000294216736740734	0.00690657926507958	0.52209173092964
Chst14	1.444162	7.22790066666667	7.09458304112544	0.00029556032485842	0.00692240439229557	0.517045736867701
Wisp1	1.87088966666667	6.3353005	7.09267350022992	0.000296018792035215	0.00692529936434422	0.515329140874181
Eef2	1.170477	10.1252961666667	7.08598905840781	0.000297630074182604	0.00694727716046324	0.509317110417106
Rell1	1.363477	7.49186283333333	7.08164069367411	0.000298683610578133	0.00696400873772983	0.505403654182619
Fxyd5	2.385263	8.56566316666667	7.07586707342586	0.000300089035738075	0.00698889791452604	0.500204432655688
Atp8b1	1.26847366666667	5.38353183333333	7.06778641160483	0.000302068716313839	0.00700345641489519	0.492921823640565
Slc36a4	1.00266066666667	6.05886633333333	7.05357053364214	0.000305587688222094	0.00706919349006838	0.480093282565258
Ppp1r14a	1.96129233333333	5.22778916666667	7.03931175889853	0.000309164272109087	0.00713596686550003	0.467204677968654
Rps14	1.70722866666667	9.50219966666667	7.02479187588057	0.00031285544139827	0.00721311413997505	0.454058025350163
Bzw1	1.239545	6.8866415	7.02292060615636	0.000313334787725295	0.00721612109682275	0.452362112628483
Ikbip	1.706372	6.53963233333333	7.02090135610992	0.00031385297958238	0.00722001498414149	0.450531671501384
Mad2l2	1.29083	6.663007	7.00298673956115	0.000318493331600378	0.00729430851697389	0.434273247874371
Mrpl30	1.02412833333333	9.05843116666667	7.00041666495005	0.00031916543659114	0.00730161548024487	0.431937984204413
Plekhg2	2.053157	7.72583916666667	6.97898731006815	0.000324832794174304	0.00739039275722637	0.412439164299689
Emp3	2.14080333333334	8.799464	6.96652361222772	0.000328181713169175	0.00741859562824816	0.401075808763711
Pgd	1.073302	8.85741833333333	6.95706819582577	0.000330748565909677	0.00743858466053274	0.392444090013313
Dpy19l4	1.09599066666667	6.18340566666667	6.9541194263697	0.000331553736908432	0.00743858466053274	0.389750244112496
Aida	1.012172	5.74108266666667	6.95385203857114	0.000331626858324607	0.00743858466053274	0.3895059262109
Arcn1	1.01260766666667	7.33431916666667	6.94975095951013	0.000332750667254086	0.00744406182118847	0.385757724615518
Usp38	1.220568	4.36161866666667	6.94904817956118	0.000332943683334126	0.00744406182118847	0.385115234675187
Cacnb3	1.62117033333333	6.0538945	6.94902197894417	0.000332950881707816	0.00744406182118847	0.38509128073117
Alx1	1.95424866666667	5.346107	6.94247748074159	0.000334754484987483	0.00746019127589023	0.379105662392053
Abi3bp	2.590704	4.660564	6.93980777877684	0.000335493423279183	0.00746861085773604	0.376662626358231
Psma5	1.19088166666667	8.2860395	6.92968542896138	0.00033831207827325	0.0075151794745103	0.367392748068294
Plin2	1.18802666666667	8.03080533333333	6.92696789086866	0.000339073384928582	0.00752400930655366	0.364902198493142
Fkbp7	1.19220633333333	6.10426183333333	6.92363382766646	0.000340010074691033	0.00752863849538035	0.361845535991637
Gtf2a2	1.54021133333333	6.86739833333333	6.91224891946	0.000343230892749058	0.00758371591126417	0.351398858836135
1190002H23Rik	2.664171	5.10917916666667	6.90448438061008	0.000345447425410417	0.00760431292127254	0.344266186088428
LOC552874	1.30201466666667	5.91042866666667	6.90255206914983	0.000346001569504253	0.00760431292127254	0.342490112495341
Rpn2	1.25362	7.58835366666667	6.89970672125316	0.000346819395630566	0.00761419524526086	0.339874092665903
Spc24	1.06551166666667	5.76198883333333	6.89157246392324	0.000349169556417568	0.00764955041977938	0.33239061237337
Adipor1	1.022022	7.39126266666667	6.87414263604411	0.00035426671478051	0.007716782552423	0.316331141714171
Papd4	1.31273466666667	5.05324333333333	6.87342895230956	0.000354477221836557	0.007716782552423	0.315672867167046
Col4a2	2.32987966666667	9.9953865	6.8591153542435	0.000358729353305496	0.0077728148324901	0.302458876119791
Cast	1.48286666666667	7.69670333333333	6.85844360776485	0.000358930330497947	0.0077728148324901	0.301838187977757
Snapin	1.05658733333333	6.75468866666667	6.84729529222765	0.000362284537205648	0.00782905591844306	0.291530067072132
Man1c1	1.476062	7.98189933333333	6.83600620384015	0.000365717505677931	0.00786216604462089	0.281077981542955
2610203C20Rik	1.03284966666667	3.96550216666667	6.83335057430023	0.00036653044260105	0.00787146010740636	0.278617226793489
Gm2485	1.13955033333333	6.9376485	6.81313153594313	0.000372787748307026	0.00794993354034691	0.259856612155503
Dmd	1.28273933333333	5.47271233333333	6.81054726787735	0.000373596245358489	0.0079501746482299	0.257455524111905
Extl3	1.45085466666667	7.62076233333333	6.81035806164182	0.000373655517532008	0.0079501746482299	0.257279700566597
Gba	1.768642	6.688763	6.79887922254429	0.000377271566799174	0.00801062964371018	0.246605419423146
Tsku	1.13758366666667	5.16028083333333	6.78493757422104	0.000381717124187711	0.00808530968733673	0.233621475888169
Pdia5	1.40432733333333	7.02808566666667	6.77956203364916	0.000383447117227842	0.00810017347435036	0.228609486098576
Pdlim7	1.492709	5.61738783333333	6.77490581763459	0.000384952826114535	0.00811667568970361	0.224265598058895
Pus7l	1.09362466666667	4.76862066666667	6.76456407330456	0.000388321227550023	0.00816145458024596	0.214608994785234
Kif20a	1.64864233333333	7.64815983333333	6.75460957793717	0.000391595209462339	0.00820524876078078	0.205302820865416
Shfm1	1.56968466666667	9.32028	6.75088351705282	0.000392828761165073	0.00821499411762847	0.201816612157147
Penk	2.43418966666667	6.5160475	6.74827315739684	0.000393695581938643	0.00821596198796477	0.199373369216158
Fga	2.709292	7.01660966666667	6.74454805166532	0.000394936347269582	0.00822525538558128	0.195885439034332
Fbxl16	1.04131933333333	4.53930666666667	6.73656668677063	0.000397609803237156	0.00823944723521806	0.188407061532842
Maged1	1.64557233333333	7.5564655	6.73420944578306	0.000398403324242274	0.0082476267754299	0.186197021690016
Cirbp	1.01119933333333	6.46350566666667	6.72794605650361	0.000400520545376282	0.0082595208680017	0.180321758522786
Rcn1	1.08717666666667	5.74007	6.70234713759888	0.000409307874503417	0.00838108529960907	0.156263735474974
Dnase1l1	1.189182	5.134616	6.69840762067827	0.000410679569259589	0.0083972316297481	0.152554862189283
Parp3	1.95748933333334	7.53233166666667	6.69036958649526	0.00041349457120199	0.00843341343888398	0.144982042569956
Ywhah	1.11867533333333	8.991562	6.68877584028437	0.000414055321144534	0.00843647392158191	0.143479678348579
Clip3	1.52614066666667	7.90615666666667	6.68440747782733	0.000415596742841515	0.00844298255275577	0.139360330329315
Ppp1ca	1.16587566666667	8.23319583333333	6.67604324062969	0.000418566398893574	0.00846192819391394	0.131466921600677
Gng10	2.41804333333333	7.03970966666667	6.67535612664199	0.000418811424118301	0.00846192819391394	0.130818136984822
Rbak	1.57363366666667	5.8974405	6.67372574493598	0.00041939347220936	0.00846192819391394	0.129278491088887
Irak3	1.22450933333333	5.208544	6.66889422393636	0.000421123740918064	0.00848855758862231	0.124714106865375
Tcirg1	1.04300333333333	7.28944533333333	6.66475701346118	0.000422611817214829	0.00850197956402713	0.120803560518079
Ilf2	1.143122	6.43966033333333	6.64960116370694	0.000428114399543462	0.00857929641178134	0.106461605421247
Arhgdia	1.543385	8.0479475	6.63759780508011	0.000432530274275071	0.00862009066353546	0.0950844810032221
Ap2s1	1.651882	7.191402	6.63211345707592	0.000434565115442729	0.00864690098583324	0.0898808468352597
Snrpb	1.39932066666667	7.842564	6.6313941763388	0.000434832794606962	0.00864690098583324	0.0891981300416198
Gm6607	1.23205266666667	6.149944	6.61782887868496	0.000439916377336109	0.00871447375449049	0.0763114507932299
Ecscr	2.408605	5.99565016666667	6.6047810104173	0.000444869904308554	0.00879027037630512	0.0638966445794278
Tram2	1.51609933333333	6.27596333333333	6.60439399278453	0.000445017798171823	0.00879027037630512	0.0635281094328688
Chfr	1.03532333333334	5.70268666666667	6.5968670793017	0.000447905257565785	0.00883043720850143	0.0563572690304444
Isyna1	1.685563	6.63857083333333	6.59273199339025	0.000449500613175338	0.00885344969626586	0.0524150591106896
Nuf2	1.022795	4.6969245	6.5886046507386	0.000451099426753266	0.00885962701299552	0.0484782911601487
Sgcb	1.827485	6.16942516666667	6.58244230741897	0.00045349858844899	0.00888986190304602	0.0425968757127624
Abhd4	1.29469566666667	7.9871965	6.57467035808226	0.000456545123805846	0.00892501300404082	0.035173060264662
Ctss	2.416568	6.62173733333333	6.56174564102094	0.000461663161094145	0.0090038332222559	0.0228120190705878
Pdgfra	1.66248266666667	7.37716	6.55949328425316	0.000462561725603399	0.0090038332222559	0.0206559388288001
2810474O19Rik	1.36980066666667	8.27470833333333	6.55209440001839	0.000465527488987789	0.00901458239677571	0.0135692318589253
Cp	2.09868466666667	7.68772033333333	6.5497185358395	0.000466484408948376	0.00902169449260456	0.0112922813641765
Rasgef1b	1.17723466666667	5.11205333333333	6.54551554608722	0.000468182716386383	0.00902375280296998	0.00726268880806291
Tpm4	3.218558	9.054152	6.53679761649215	0.000471727836528203	0.00906673177252767	-0.00110203790863217
Osmr	2.129314	7.05014033333333	6.52976264466167	0.000474610840594341	0.00909367578943524	-0.00785835490693554
Atf1	1.35828	7.70798233333333	6.52916897870052	0.000474855045910513	0.00909367578943524	-0.00842876609627563
Pofut2	1.557576	7.27488066666667	6.51950163363785	0.000478851887785188	0.00912731418551657	-0.0177231339775892
Dctn2	1.30425133333333	6.66272533333333	6.51157023146185	0.00048215959212084	0.0091818991939697	-0.0253565722731048
Sh3bgrl	1.53551666666666	9.48797233333333	6.49940860813685	0.000487282022520024	0.00925388384548818	-0.0370754088382821
Phc2	1.67690533333333	7.98901066666667	6.49321789455422	0.000489913262438407	0.00929531759677861	-0.0430472912684516
Thbd	2.19009033333333	6.57305216666667	6.48038690802274	0.000495418392598505	0.00937396868923118	-0.0554388488662578
Rab4b	1.22908533333333	7.27402233333333	6.45871664663821	0.000504876383242374	0.00950524531698599	-0.0764103242732759
Wdr45l	1.145423	7.89646083333333	6.45435441259196	0.00050680499102674	0.00950524531698599	-0.0806384934033941
Ahnak2	1.01884833333333	5.98346116666667	6.45413670971168	0.0005069014597289	0.00950524531698599	-0.0808495636445157
Thy1	2.255214	6.136177	6.45066241849442	0.000508443817416914	0.00951084774543523	-0.0842187524957829
Cpt1c	1.10473	6.54872433333333	6.44892849843517	0.000509215558285343	0.00951084774543523	-0.0859007450439124
Ctsk	1.80722066666667	5.56640133333333	6.44750372272535	0.000509850699937851	0.00951084774543523	-0.0872831137875991
Col4a1	2.25594766666667	10.6166488333333	6.4402930221432	0.000513078947349802	0.00955084222334947	-0.094282826315867
Xbp1	1.05162966666667	7.18980816666667	6.42576367663924	0.00051965455614607	0.00963845064720937	-0.108405479744621
Pbk	1.339088	4.31957033333333	6.41687992981073	0.000523722255411247	0.00967110984250308	-0.117052725733847
Isg20	1.025098	5.25577366666667	6.40846434453827	0.000527608980765389	0.00970772360427847	-0.125252803073752
Col8a1	1.39342266666667	7.01685433333333	6.40241411761263	0.000530423515607773	0.00971076256757515	-0.131153229047086
Rpa1	1.07084766666667	7.6588315	6.40228608729969	0.000530483258637499	0.00971076256757515	-0.131278135827453
Vps4a	1.24399633333333	6.30465183333333	6.40197224304215	0.000530629740716508	0.00971076256757515	-0.131584331428053
Aldh18a1	1.455305	4.8275505	6.39565741947044	0.000533586873347192	0.00974833050149583	-0.137747716692524
Pgap2	1.40387833333333	6.08438516666667	6.3836591828662	0.000539257173002172	0.00977609658111209	-0.149471142020738
Clptm1l	1.233024	7.797745	6.3834406866723	0.0005393610656665	0.00977609658111209	-0.149684790868865
Fam126a	1.12255233333333	5.48437916666667	6.36940769779497	0.000546081465228736	0.00987425039065402	-0.163418249083695
Hddc2	1.17368	5.99474533333333	6.35472471943349	0.000553215139986287	0.00994249553123097	-0.177812722720833
Sepn1	1.64428233333333	6.40021083333333	6.35237187724449	0.000554368069186669	0.00994249553123097	-0.180121705230889
Csgalnact1	1.17398466666667	4.75839833333333	6.35150946680929	0.000554791346793701	0.00994249553123097	-0.180968203539838
Mettl9	1.41785233333334	7.9371395	6.34100187442331	0.000559978136509769	0.0100000931589193	-0.191289002663539
Fmnl2	1.710593	6.92524716666667	6.33976729058096	0.000560591162132156	0.0100000931589193	-0.192502498991985
Cdk4	1.04927166666667	7.53222716666667	6.33763647331767	0.00056165100071481	0.0100047410385728	-0.19459734604766
Lrrk1	1.12132733333333	6.22735133333333	6.31779141195055	0.000571631669918644	0.0101215021965646	-0.214133318348051
Angpt1	1.265458	4.92569	6.31106413283374	0.000575060599041479	0.01016481046904	-0.220766458159233
Erh	1.49515766666667	6.49773616666667	6.30767084903684	0.000576799028793925	0.010169463524712	-0.224114304679352
Kcnj8	1.48986333333333	6.09146833333333	6.3055116795849	0.00057790830905506	0.0101803421972468	-0.226245277239995
Mrc2	1.32747633333333	7.44064116666667	6.30371516690035	0.000578833119216541	0.0101879555221424	-0.228018753105088
Mid1ip1	1.72265333333334	7.00284966666667	6.29829230585511	0.00058163490918217	0.0102025373679359	-0.233374413902388
Arpc4	1.62383233333333	6.97032883333333	6.29643413906144	0.000582598493468535	0.0102107791893413	-0.235210362440794
Hs2st1	1.11636666666667	5.91664933333333	6.2875492766543	0.000587231010038934	0.0102745554303005	-0.243994694739577
Fam20a	1.70563466666667	6.38667733333333	6.28197232259448	0.000590160157172947	0.0103170771010091	-0.249513373386688
Mrps17	1.73437466666667	6.554983	6.27497427663421	0.000593859184324664	0.0103480572452339	-0.256443566846663
Trappc1	1.83741833333333	7.16219316666667	6.26359947155944	0.000599927967162273	0.0104173889915054	-0.267720620131546
0610009D07Rik	1.302982	5.41229766666667	6.24489861688588	0.000610059025137901	0.0105226277722076	-0.286294574726158
1110059G10Rik	1.42340966666667	6.7075805	6.24291483196577	0.000611145070509993	0.010532576002681	-0.288267369046102
H2afx	2.84545466666667	6.249691	6.23182424285967	0.000617257307037066	0.0106202149474489	-0.299305260606617
Rarres2	1.27317066666667	7.068343	6.22910579146082	0.000618766063336395	0.0106240603522974	-0.30201306148558
Tbc1d2b	1.62379766666667	8.11645516666667	6.22864550468477	0.000619021939196283	0.0106240603522974	-0.302471633322998
Hgf	1.52724433333333	5.2686985	6.22475627166953	0.000621188784144081	0.0106435834671779	-0.306347398283476
Tmem49	1.26292866666667	6.697888	6.21480117453876	0.000626774477718851	0.0107038174844786	-0.316276358610144
Ndn	1.357341	5.41760383333333	6.21257984851423	0.000628028601935377	0.01071638573979	-0.318493490145017
Nab2	1.300074	6.24777033333333	6.20643031292218	0.000631515406150746	0.0107581302426718	-0.324634533296375
Ptgir	1.55817866666667	6.51879066666667	6.2038755046144	0.000632970443394888	0.0107621535040385	-0.327187161906197
Birc5	1.97027733333334	6.21512033333333	6.19240076300992	0.000639552719137627	0.0108331411763176	-0.338661886032621
Cdkn1a	1.200832	5.80127566666667	6.18525753465966	0.00064368950748378	0.0108670552687935	-0.345813185916649
4930453N24Rik	1.016122	5.32231566666667	6.17811897352504	0.000647853943361603	0.0109195333355023	-0.352966017861378
Errfi1	2.707784	8.60387666666667	6.17646673904526	0.000648822160608295	0.01092694715272	-0.354622440035585
Ddr2	1.499944	7.09136733333333	6.17453292754564	0.000649957468772692	0.0109371606278991	-0.356561575544143
Hnrpll	1.443269	7.29891183333333	6.169452342618	0.000652950947020941	0.0109596206742418	-0.361658320849298
Wwtr1	1.17006633333333	6.63941116666667	6.16930649633951	0.000653037110193088	0.0109596206742418	-0.361804677532573
Csda	1.02874633333333	9.0781375	6.14612414913446	0.000666898191667354	0.0110869143905728	-0.385101191635179
Icam1	1.745362	6.78536766666667	6.14254881774572	0.00066906549750027	0.0111050911346734	-0.388699983379976
Fam54b	1.05727366666667	7.2335245	6.13609502087281	0.000672997934955827	0.0111212628200458	-0.395200095206477
Gosr2	1.20451066666667	7.08788533333333	6.13565609268091	0.000673266333866707	0.0111212628200458	-0.395642358841112
Xdh	1.396077	7.0190235	6.13342743915156	0.00067463100098944	0.0111312204150477	-0.397888312790498
Gm672	1.24867233333333	5.61739583333333	6.12471267474456	0.000679997494213589	0.0111877710245276	-0.406676582125513
Timm13	1.294761	6.4077335	6.12307430829519	0.00068101178615028	0.0111955522650031	-0.408329809416942
Frmd6	1.645694	6.738882	6.11721077003841	0.00068465591120504	0.0112375943647868	-0.41424923755338
Mboat2	1.107958	4.94120866666667	6.08334644358539	0.000706139837155571	0.0115261862448416	-0.448519250615206
Serpinh1	1.88711966666667	9.76736283333333	6.0763789825376	0.000710654288100742	0.0115796317424245	-0.455587754032419
Anxa5	1.67963433333333	8.82531716666667	6.06549957677541	0.000717769004037383	0.0116516332594169	-0.466636960166576
Lyz2	1.647378	6.763425	6.05627173927873	0.000723866988289167	0.0117085695550786	-0.476020330742035
Rarb	1.830096	5.362256	6.04562776162802	0.000730973847696269	0.0117644125635849	-0.486856851942456
Hoxa11	1.783146	5.92001333333333	6.04075349164239	0.000734254716157035	0.0118080262712626	-0.491824000493413
Gm5617	1.207024	5.12014966666667	6.0300476166218	0.000741519588385166	0.0118511333905669	-0.502744265885885
Hgs	1.13154366666667	6.22432716666667	6.02542227888307	0.00074468345827019	0.0118727567980121	-0.50746665068683
LOC100040377	1.95765166666667	4.6300125	6.0229400626115	0.000746387675046321	0.011883020406184	-0.510002049168581
Plekhf1	1.31039866666666	6.69640966666667	6.00567079265685	0.000758367329088575	0.0120274499485282	-0.527662637694924
Kirrel	1.46203133333333	5.884974	6.00121142006624	0.000761496079248624	0.012038729589264	-0.532229122861809
AA414768	2.23517866666667	4.776264	5.99578313823354	0.000765324384244841	0.0120454136914517	-0.537791153890165
Sh3glb1	1.13449633333333	7.53737983333333	5.97559122247283	0.000779757424188242	0.0121983080859584	-0.558513056943353
Gnb2	1.10829366666667	7.14730183333333	5.96952149382279	0.000784156121695576	0.0122393454738009	-0.564752122898932
Pros1	2.062407	8.51845516666667	5.96788206654599	0.000785349022138094	0.0122405335714423	-0.56643808378981
Cep55	1.22537033333333	4.5554625	5.96503841773087	0.000787423031907801	0.0122625720804859	-0.569363250058274
AI747699	2.39231566666667	5.4702395	5.95230778034953	0.000796784485170768	0.012352548679023	-0.582471332309844
Ecm1	3.17309766666667	7.78595383333333	5.9437362867226	0.000803158530599567	0.0124420386302095	-0.5913084860577
1110021L09Rik	1.17458366666667	5.11471416666667	5.92519442412641	0.000817145452425534	0.0126045787346759	-0.610456830092081
Cd99	1.018018	6.4527	5.92498148264592	0.000817307677733203	0.0126045787346759	-0.610676989640917
Fmo2	1.557659	7.5405915	5.92095027045156	0.000820385669563048	0.0126332062786548	-0.614845932866117
Mmp14	1.31195933333334	7.09058533333333	5.89909391572559	0.000837304122791726	0.0127963509857877	-0.637484971712593
Clns1a	1.35068666666667	7.34699	5.87628301140935	0.000855384103276862	0.0130102257565338	-0.661177618663253
Gm13889	1.615558	7.76945366666667	5.87605951906214	0.000855563417092303	0.0130102257565338	-0.661410078519499
Ssbp4	1.005874	7.51880566666667	5.87060982621631	0.000859949047790107	0.0130481337177896	-0.667080413281305
Esyt1	1.15280433333333	5.85522583333333	5.86248160868642	0.000866537586128586	0.0131192268072659	-0.675544776720113
Nipsnap3b	1.86271233333333	6.6187265	5.85364685602981	0.000873763717984771	0.0131996402130336	-0.684754489961538
Bin3	1.22836066666667	6.33369333333333	5.85106849286462	0.000875885456703536	0.0132123903209962	-0.687444168911267
Clec2d	2.053458	5.65280266666667	5.8491762212561	0.000877446320509009	0.0132262881592178	-0.689418678209482
Prmt1	1.35217633333333	6.88960216666667	5.83687765102474	0.00088766801335787	0.0133027986842421	-0.702262944389428
Abca1	1.65546166666667	6.17994083333333	5.83166823800199	0.000892038287653728	0.0133489463292089	-0.707709362903964
Mcm4	1.019669	6.59127816666667	5.82985436449558	0.00089356569189765	0.0133619143416406	-0.709606579056315
Stim1	1.40185033333333	5.80514016666667	5.82757501754716	0.000895489254751406	0.0133619143416406	-0.711991256251281
Tshz2	1.33211566666667	4.9864375	5.8193418911873	0.000902476407674076	0.0134240845613446	-0.720610413869996
Sytl2	2.209195	6.28070516666667	5.81831210012896	0.000903354686850628	0.0134240845613446	-0.7216891038492
Mctp2	1.87489133333333	5.42472466666667	5.81753849792838	0.000904015106189988	0.0134240845613446	-0.722499529941448
Fam165b	1.27472933333333	7.02390033333333	5.80069665765164	0.000918529188886945	0.0135502794761324	-0.74016219148961
Dse	2.85871433333334	7.23334516666667	5.80061938728529	0.000918596384388451	0.0135502794761324	-0.740243312203658
Ccl6	2.475343	6.05330583333333	5.79183193843235	0.000926274496166253	0.0136246677490855	-0.749473672305164
Flna	2.07411133333333	8.33406033333333	5.77737891358954	0.000939061418431475	0.0137443235630441	-0.764676911816667
Vim	1.853887	10.5033271666667	5.74049095353446	0.000972612153359635	0.0141056044485488	-0.803602578943919
Ptpn9	1.76880466666667	7.20684733333333	5.71543555799949	0.000996173921652573	0.0143068561622895	-0.83014319187777
Loxl3	1.945601	8.26065783333333	5.71336561284816	0.000998149161488686	0.014315341753639	-0.83233950863203
Eif4a1	1.357841	8.82686416666667	5.69924539555501	0.00101174209647893	0.0143806448778561	-0.847336750821362
Prrg3	1.50188033333333	6.22636383333333	5.69361761937404	0.00101721795666618	0.0144312145379924	-0.853321363575015
Gps1	1.088098	7.08381066666667	5.68970920328224	0.00102104058596767	0.0144676452739358	-0.857480044934402
Serf2	1.10682466666667	9.036374	5.68702841456919	0.00102367192378457	0.0144862532422559	-0.860333651390341
Ddit4	1.49330933333334	8.97120233333333	5.6812277344254	0.00102939188661204	0.0145217282449002	-0.866511507774901
Tmem128	2.02350566666667	6.19431516666667	5.67087020427863	0.001039695381497	0.014597379623041	-0.877553523952442
Tspan4	1.919792	7.275647	5.66942736337245	0.00104113992539759	0.0146077440957581	-0.879092837328424
Ddx39	1.275133	6.5675075	5.66042858256667	0.00105020069436322	0.0146949936130756	-0.88869949571593
Xpo6	1.63575666666667	6.358675	5.6549361914123	0.00105577471042696	0.0147331152404454	-0.894568154116819
Pik3r2	1.05407433333333	4.7828155	5.65403940788953	0.00105668799346354	0.0147359166505863	-0.895526751823461
Mbd1	1.99779033333334	5.6067435	5.63414241999116	0.00107718254409996	0.0149813128409759	-0.916822560719686
Usp53	1.50671966666667	6.17875316666667	5.62815691315101	0.00108343543266692	0.015037938377842	-0.923239120256698
1110067D22Rik	1.776052	7.96824866666667	5.6213908675044	0.00109055317120403	0.0151164411083582	-0.930498148728451
Hist2h3c1	1.24795866666667	6.394964	5.60157608541676	0.00111170374437918	0.015266364633138	-0.951791626530507
S100a11	1.21770533333333	11.746408	5.59774110588551	0.00111585057131192	0.015302987841712	-0.955918824454431
Snrpg	1.669379	8.15321183333333	5.591331441188	0.00112282052152824	0.015347687512046	-0.962821265507355
Bscl2	1.446764	7.92587466666667	5.58789501043739	0.00112657758521403	0.0153770665874105	-0.966524143839402
Ppap2b	1.16016733333333	6.759131	5.58241150108187	0.00113260217771435	0.0154194019540978	-0.972436084186999
Snhg6	1.568738	7.658016	5.57473947594763	0.00114109241558941	0.0154342264531095	-0.98071426466894
Yaf2	1.20956566666667	7.14454183333333	5.56883063908815	0.00114768044299784	0.0154929368418004	-0.987095308708643
4632419I22Rik	1.34695566666667	8.04047216666667	5.55947574395423	0.00115819867732359	0.0155739316292127	-0.997207349663269
Fst	1.113204	5.540092	5.55660282711638	0.0011614506795699	0.0155962069745953	-1.00031513865354
Gtl3	1.22357633333334	5.9027095	5.52848007747383	0.00119383468802711	0.015836879527318	-1.03079546231517
Neu3	3.06064233333333	5.65422483333333	5.50612672613142	0.00122030326657311	0.01605228320543	-1.05509854740133
Anxa3	1.28217066666667	6.791645	5.49986065307605	0.00122784135753215	0.0160613454238599	-1.06192324979641
Tubg1	1.19303166666667	5.05660583333333	5.4918785207678	0.00123752011530712	0.0161572938792087	-1.07062467540317
Hist1h2bp	1.12339166666667	7.27617216666667	5.48858675893391	0.00124153660949447	0.0161689034136997	-1.07421557385014
1110065P20Rik	1.080629	6.56865583333333	5.48746108199515	0.00124291349643995	0.0161766482189267	-1.07544388193117
BC028528	1.57313766666667	7.3973375	5.47762228792158	0.00125502159345899	0.0162625949713818	-1.08618700096549
Bcl3	1.089254	5.663836	5.47362368564663	0.00125998047155744	0.016271721940965	-1.09055687539313
Fhl1	1.39577666666667	9.34693633333333	5.47324864159647	0.00126044671676543	0.016271721940965	-1.09096685352316
2810001A02Rik	1.28761166666667	6.89052916666667	5.46592014141007	0.00126959651315789	0.0163388459792273	-1.09898180298878
Nenf	1.62564566666667	7.83907483333333	5.45529420197424	0.00128299668098414	0.01640918636947	-1.1106159922274
Cdc42ep4	1.449522	7.04259666666667	5.45069719698279	0.00128884327950051	0.0164529149745179	-1.11565393649852
Olfml1	1.010809	6.08102516666667	5.43606889552804	0.00130764895780737	0.0165707647649597	-1.13170447859574
Rhob	1.69704033333333	8.07645316666667	5.42159139442176	0.00132656614905891	0.0167081087263625	-1.14761823631862
Tubb3	1.84218166666667	5.41324116666667	5.39775958207079	0.00135838253030978	0.0169542905964069	-1.17387658891661
Rbms2	1.24411233333333	7.5528835	5.39773991135585	0.0013584091445407	0.0169542905964069	-1.17389829454973
Plscr3	1.067875	6.6466705	5.38945984578413	0.00136966437706343	0.0170535996279643	-1.18303962790586
Dcaf10	1.21349133333333	5.906795	5.38784680748283	0.00137186922675973	0.0170707746562082	-1.18482154203024
Pqlc3	1.77384766666667	6.1583985	5.38300306922386	0.00137851419045135	0.0171020107814783	-1.19017453403778
Shc1	1.108877	6.58895516666667	5.3817165229558	0.00138028525635104	0.0171137166586307	-1.19159688370284
Usp46	1.253823	6.4501375	5.37507015042339	0.00138947565322709	0.0172173433099997	-1.19894843915247
Rmnd5b	1.03174033333334	6.5684235	5.36950135020082	0.00139722916884496	0.0172741127612211	-1.20511275766268
Pqlc2	1.26431366666667	6.15275516666667	5.36938038829256	0.00139739812627644	0.0172741127612211	-1.20524670227394
Fam102b	1.243557	5.74759616666667	5.36677813849195	0.00140103848708163	0.0172856839405835	-1.20812873510526
Reep5	1.040965	7.66589683333333	5.36572605965395	0.00140251330459354	0.0172856839405835	-1.20929419307289
Sprr2f	1.48095766666667	4.6473785	5.36447144213642	0.00140427433240182	0.0172868187648959	-1.21068421542819
Ppap2a	1.02667933333333	6.922874	5.36153107654744	0.00140841131626376	0.0173068059605768	-1.21394276792194
Cks1b	1.65584766666667	6.5098645	5.35806538782797	0.00141330506444412	0.017346327618854	-1.21778501623774
Efemp2	1.49183733333333	7.505317	5.35406260582454	0.00141898109383469	0.0173747471886295	-1.22222477025824
Bace2	1.44880566666667	5.15912916666667	5.34804326084852	0.00142756510264865	0.0174160437388456	-1.22890537944381
Nans	1.30919266666667	6.01607466666667	5.34797706464522	0.00142765982798078	0.0174160437388456	-1.22897887545414
Stbd1	2.107889	6.6450955	5.34061561064404	0.00143823825546099	0.0174965913889345	-1.23715588119283
Mrpl20	1.09743666666667	7.18905833333333	5.33166758515791	0.00145121576231144	0.0175888407231872	-1.24710528560164
Gpm6b	1.05259	5.28093133333333	5.33128427264526	0.0014517746295866	0.0175888407231872	-1.24753174148728
Napepld	1.28669066666667	5.61180966666667	5.31524346984816	0.0014753809652356	0.0177397405476962	-1.26539618732123
Reck	1.51384066666667	6.32106066666667	5.30953927117485	0.00148387954776499	0.017770853230529	-1.27175745356623
Rftn1	1.38539533333334	7.11443166666667	5.30812990585275	0.0014859878263957	0.0177845568505147	-1.27332985725942
E430025E21Rik	1.34194133333333	7.659154	5.30390684976633	0.00149232536319258	0.0178294516673517	-1.27804309119923
AW987390	1.62290766666667	7.51200883333333	5.28374922199339	0.00152299863606053	0.0180661782155489	-1.30057449191266
Ino80c	1.48455033333333	6.62429516666667	5.27560790836342	0.00153558792888038	0.0181417679000528	-1.30969050994326
Cnih	1.08252633333333	7.78461516666667	5.26143544920465	0.00155778416729402	0.0182426581901516	-1.32558171289309
Flt3l	1.41696866666667	5.376741	5.25669657474355	0.00156528642536513	0.0182853448171214	-1.33090152039419
Armcx2	1.38594966666667	8.13228883333333	5.25634156552258	0.00156585008805774	0.0182853448171214	-1.33130017565078
Ube2c	2.167363	7.1738935	5.24587722604133	0.00158256788863204	0.0184181691079343	-1.34305892193714
Snf8	1.15107933333334	7.313953	5.22316042921557	0.0016195566420252	0.0187786099858894	-1.36863828645456
Gon4l	1.101416	7.81298666666667	5.2101625731721	0.0016411578254264	0.0188888850488449	-1.38330645040574
Mtmr10	1.32462433333334	6.59313283333333	5.20905396253556	0.0016430151931802	0.0188945698996985	-1.38455861885459
Lxn	1.80346833333333	6.58092983333333	5.20637713357095	0.0016475097206739	0.0189289714073649	-1.3875827890953
Drap1	1.00277266666667	6.67841533333333	5.20243558653912	0.00165415299265077	0.0189947462748531	-1.39203761232765
Nudt6	1.48784533333334	6.167034	5.19277045803163	0.0016705710863226	0.0191195797654885	-1.40297056969486
Pdlim4	1.82408933333333	5.50839	5.17946047618378	0.00169348177401211	0.019296797292849	-1.41804794893211
Srebf1	1.48817533333333	6.10754033333333	5.17890068840215	0.0016944530672508	0.019296797292849	-1.41868261462707
Ifi204	1.05428133333333	5.29759166666667	5.16810330225958	0.00171331095239184	0.0194089801412878	-1.43093289121217
1810035L17Rik	1.00078166666666	8.5788135	5.14076817308263	0.00176211730449021	0.0197626615911942	-1.46201958683006
Fxyd1	1.63318533333333	7.18930733333333	5.12849589519352	0.001784536570701	0.0199491896317121	-1.47601043063377
Ldb2	1.54052966666667	5.1534435	5.12464872161493	0.00179163060570613	0.0199716018683495	-1.48040072875094
Cdc20	1.10859733333333	5.78520966666667	5.11735571156638	0.00180516587258439	0.0200389884116574	-1.48872907245479
Ctla2a	2.03266	9.36176833333333	5.11532103030926	0.00180896258037542	0.0200703621913863	-1.4910539443496
Dennd5a	1.02179033333334	7.4886515	5.11085906575908	0.00181732007893961	0.0201199125013651	-1.49615433510908
Gpr124	1.532017	6.62509483333333	5.10640833193108	0.00182569983449047	0.0201694969428939	-1.50124469626249
Zfp362	1.35897366666667	7.20607916666667	5.09483926490303	0.00184768589812094	0.0203262700125499	-1.51448951518187
Zcchc10	1.18027466666667	5.71895066666667	5.07311547377207	0.00188977944063016	0.0205697519008802	-1.53941124980185
Trim59	1.61188633333333	5.54216783333333	5.06868388726254	0.00189849819810903	0.0206320763190188	-1.54450344001059
2310039H08Rik	1.273148	7.93063833333333	5.06241695692071	0.00191090513963097	0.0207070123649219	-1.5517093311471
Hp	1.56695433333333	5.6977995	5.0443579876185	0.00194717016568905	0.0209653387183788	-1.57250530718741
Pknox2	1.394344	5.17304566666667	5.03638660994812	0.00196342345622869	0.0211003804485213	-1.58169960842211
Ppib	1.09701033333333	9.88792383333333	5.02744716746125	0.00198183223765266	0.0212421566500343	-1.59202127486076
Rtn2	2.08648066666667	5.63725166666667	5.02619669441227	0.001984422738159	0.0212421566500343	-1.59346600672232
Wdr1	1.16190566666667	7.2719235	4.99955490815398	0.00204052863801394	0.0216647748707376	-1.62429966149308
2310044H10Rik	1.10863466666667	7.697654	4.99432900434802	0.00205174192244631	0.0217600383067242	-1.63035973509393
Ppapdc1b	2.53337666666667	5.98221666666667	4.99230785749303	0.00205609727253109	0.0217950526361945	-1.63270455090001
Fcgr3	1.06537766666667	5.3359865	4.9906006765059	0.00205978415307991	0.0218051181084064	-1.6346855780235
Ccnb2	1.64799233333333	5.42354316666667	4.99040376240087	0.00206020989235656	0.0218051181084064	-1.63491410567031
2900010J23Rik	1.10207633333333	7.06785883333333	4.97195307503871	0.00210054338111614	0.0220795887611394	-1.65635162773652
Lyz1	2.05733333333334	5.637239	4.95773028293394	0.00213224028894481	0.0223275247674266	-1.67291019269565
Lsm2	2.192218	6.60269766666667	4.93344497278523	0.00218761186867306	0.0227112007599468	-1.70125106738084
Capza1	1.08411466666667	7.52196966666667	4.92938448261056	0.00219702659677906	0.0227638812865671	-1.70599793328722
Meis2	1.108849	6.77896883333333	4.92089335138215	0.00221686166686615	0.0229005575087207	-1.71593206806163
2900073G15Rik	1.31851233333333	8.0398405	4.91414717510748	0.00223276390871418	0.023007369405141	-1.72383212012235
6230424C14Rik	1.010777	8.6962065	4.91126277044835	0.002239602137006	0.0230548590320662	-1.7272118821812
Tspan6	1.14192533333333	5.436226	4.90965389525755	0.00224342660292578	0.0230697354978308	-1.72909758173939
Il6st	1.487411	8.35939116666667	4.90771775560087	0.00224803873257174	0.0230957223190841	-1.73136735072463
6330407I18Rik	1.493292	7.68961366666667	4.89807305771329	0.00227117273901158	0.0232623063713119	-1.74268205944092
Ppp1r3b	1.51759566666667	5.0151785	4.87703354301059	0.00232257153027583	0.0236031464324367	-1.76741130878585
Scarb2	1.96565533333333	8.85595433333333	4.86807070444825	0.00234486280704765	0.0237251016206225	-1.77796543846665
Fis1	1.451325	7.56570583333333	4.84275467620977	0.00240913299691232	0.0241158177682206	-1.80783906292708
Mobkl2a	1.857256	5.53468333333333	4.82703034048154	0.00245004631691583	0.0243602675647989	-1.82644106418214
Gas1	1.01652133333333	7.177852	4.8258631701728	0.00245311411504642	0.0243612001696307	-1.82782326766622
H2afb3	1.95231566666667	5.8901215	4.82520367740343	0.00245484943443307	0.0243612001696307	-1.82860434941584
Eid1	1.085931	7.58074083333333	4.82428218116597	0.00245727646767773	0.0243713130243056	-1.82969584546244
Cxx1c	1.642367	6.8270295	4.81987060238335	0.00246893300029361	0.0244657419161821	-1.83492299361983
Rraga	1.099387	6.4277875	4.80686960925693	0.00250364712780866	0.0246444199191865	-1.85034395248854
Gpsm1	1.126798	5.10258266666667	4.80484135386369	0.0025091119830247	0.0246615872910284	-1.85275196005485
Casp12	1.18250666666667	5.82885166666667	4.80459725415514	0.00250977057710713	0.0246615872910284	-1.85304180317216
Cdk1	1.33525266666667	6.505557	4.77659632796975	0.00258662056879072	0.0250909474592687	-1.88634763462883
Lnx2	1.182345	5.42389816666667	4.77103499703997	0.00260219582815509	0.0252065629611594	-1.89297619793977
Rras	1.58518533333333	7.45410433333333	4.76419489951744	0.00262149674367627	0.0253578924957759	-1.90113511850915
Gpx8	2.75821466666667	7.525349	4.75918185053837	0.0026357440806261	0.0254480967933839	-1.90711906106748
Ifitm2	1.78966	9.83367033333333	4.75134618865625	0.00265818752409713	0.0255490129837943	-1.91647963699751
Cxcl16	1.14901166666667	7.7199255	4.72754655163684	0.00272767944216051	0.0260559531377929	-1.944966024299
Cdkn3	1.483402	4.53988766666667	4.71577516201215	0.00276280070142863	0.0262821901132684	-1.95908614516659
Gpr153	1.21749866666667	7.65134266666667	4.70331886118094	0.00280051789490256	0.0265062044130678	-1.97404994766431
Rhoj	1.93018966666667	8.41678383333333	4.70169336429983	0.00280548222088838	0.0265062044130678	-1.97600434132872
Pcdhb9	1.98423533333334	4.85297566666667	4.67269549893658	0.00289571900749229	0.0271074754440991	-2.01093467516602
Efs	1.66729866666667	6.05126366666667	4.64575831403807	0.00298246176095281	0.0276717324711822	-2.04349341599281
Fmnl3	1.217591	7.9564385	4.64033321085505	0.0030002811127478	0.02778545903922	-2.05006360065897
Nid2	2.459293	6.70640783333333	4.63620485789494	0.00301392095026851	0.0278304527055432	-2.05506623073496
Fbln7	1.27964233333333	6.0636195	4.63529847071884	0.00301692487796961	0.0278415990188708	-2.05616490281726
Fli1	1.12255566666667	6.2835285	4.63053236536309	0.0030327758006621	0.0279504618241947	-2.06194410031625
Tle1	1.125764	6.831794	4.62524683737595	0.00305046321773377	0.0280385021359787	-2.06835704092893
Sspn	1.068234	5.02083266666667	4.61673882465643	0.0030791771436437	0.0282271553668863	-2.07868846982647
Kdelc2	1.513267	6.55799883333333	4.60567310560218	0.00311697636268612	0.0284601272215063	-2.09214172224744
Prnp	1.18720666666667	7.05192	4.60395879279382	0.0031228785415276	0.0284763011981183	-2.09422752870963
Runx2	1.38504933333333	5.371195	4.59297500978103	0.00316099223878479	0.0286973136480721	-2.10760179221479
Thbs1	1.35987933333334	5.52250366666667	4.57609496836005	0.00322058374892803	0.0291073451124805	-2.12819024635705
Kdelc1	1.49110766666667	6.8844195	4.57461692460024	0.00322586117681956	0.0291073451124805	-2.12999500662891
Rars	1.572589	6.55570616666667	4.57396459858948	0.00322819341239341	0.0291133550837223	-2.13079162962551
Rhbdf1	1.181479	7.62157916666667	4.5632236761392	0.00326686723587644	0.0293238200109204	-2.14391751712837
Antxr2	1.49948533333333	6.27097866666667	4.55291067951495	0.00330448804414367	0.0295333263789694	-2.15653649061429
C330013J21Rik	1.721909	6.4621555	4.54611531171813	0.00332954136376448	0.0296164494382853	-2.16485988274306
Sept10	1.10504266666667	6.556728	4.54427518935344	0.00333636203017677	0.0296643607678787	-2.16711495371382
Lynx1	1.238945	6.0469875	4.53134811595679	0.00338472031956997	0.0299229794573328	-2.18297119443375
Vbp1	1.174778	8.11325766666667	4.52442647933694	0.00341093462317323	0.0300688571789623	-2.1914713700206
Ror1	1.04878833333333	6.1128495	4.52393112017873	0.00341281937282659	0.0300726533657549	-2.19207997170591
Zfyve21	1.08065966666667	6.3721895	4.50282091913222	0.00349423094840788	0.0304655102209205	-2.21804983587472
3110003A17Rik	1.213407	8.52622783333333	4.49371547637489	0.00353001360229413	0.0306097322050502	-2.22927174198223
Bgn	1.37268533333333	10.2311466666667	4.48851633094209	0.00355062860717302	0.0307240795920273	-2.2356848760177
Kdm2b	1.41591366666667	5.8913895	4.47902562817629	0.00358860742147914	0.0308858397556044	-2.24740195322974
AI607873	1.44400466666667	4.04288266666667	4.47379028994474	0.00360975149514457	0.0309018009634598	-2.25387112815923
4833442J19Rik	1.019349	5.4045755	4.46885912408974	0.00362979431725725	0.0309559837675533	-2.25996815592264
4833438C02Rik	1.25102766666667	6.5460135	4.45439841679805	0.0036892897890433	0.0312825756979108	-2.27786852893429
S1pr2	1.08037133333333	5.81463433333333	4.44276086821136	0.00373796054279873	0.0316045633628865	-2.29229670828155
Ptpla	1.05096966666667	6.6270515	4.43769782286359	0.00375935854365696	0.0317179711652686	-2.29858011087026
St5	1.38874133333333	9.05051433333333	4.43103208637197	0.00378773864672911	0.031852925330577	-2.30685829555851
Mmp23	1.64773933333333	7.38756833333333	4.42880764307249	0.00379726256869049	0.031852925330577	-2.30962229870241
2610036L11Rik	1.14791633333333	4.60836916666667	4.41815029487231	0.00384326387293831	0.0320645152648074	-2.32287485768938
Aebp1	1.397726	8.28553933333333	4.40651389679179	0.00389420207586843	0.0323725683640153	-2.33736409725325
Six5	1.16334033333334	6.4605985	4.39360903371716	0.00395157501886426	0.0327317938297524	-2.35345624978936
Ube2f	1.03027966666667	6.4348015	4.38976823921753	0.00396883204911016	0.0328186387875439	-2.35825042295601
2310061J03Rik	1.523328	7.06849866666667	4.37941803026315	0.00401575608504488	0.0330168559272089	-2.37118068879716
Napa	1.08134633333333	6.06137716666667	4.37753093703451	0.00402437793587032	0.0330396019570319	-2.37353989984473
Sh3bgrl3	1.34227233333333	9.2331905	4.37719658530758	0.00402590768975003	0.0330396019570319	-2.37395795557789
9430020K01Rik	1.05572033333333	5.67559216666667	4.3729009643595	0.00404561911981813	0.033161890216789	-2.37933044671296
Cks2	1.76373966666667	7.12651983333333	4.36406043715461	0.00408652517044211	0.0333471563028666	-2.39039581245647
Dpt	2.492761	5.8969805	4.34747722566396	0.00416450621815462	0.0337979262442011	-2.41118365232621
Pde3a	1.13247666666667	6.267297	4.32371272309156	0.00427916198626659	0.0343946168045004	-2.44104461702049
Chrac1	1.09489833333333	6.94210616666667	4.31316175854678	0.00433119000933419	0.0346244068740009	-2.45432910819257
Prr14	1.21802766666667	5.87457416666667	4.30808586231477	0.00435647041417784	0.0347861639519737	-2.46072593383824
Vat1	1.175375	7.9570045	4.30579036204594	0.00436795700878319	0.0348509717973168	-2.46362005829557
Pf4	1.386989	5.73258883333333	4.30544974583543	0.00436966430948336	0.0348511483164001	-2.46404956743013
Sept8	1.16023266666667	6.41985266666667	4.30295821972202	0.00438217541664209	0.0349105430630104	-2.46719184653348
C1ra	1.74750666666667	5.60614633333333	4.30215271514907	0.00438622875269085	0.0349293788349632	-2.46820793467935
LOC100046855	1.23429133333333	7.43874433333333	4.30170436085059	0.00438848669969683	0.0349339081741455	-2.46877354415341
Cnot7	1.07321133333333	6.461177	4.29947140959776	0.00439975129724257	0.0349966371454899	-2.47159090789892
Cnn2	1.27593300000001	9.16134916666667	4.29852466778235	0.00440453704888594	0.0349999573258779	-2.47278565577765
Slc45a3	1.33634266666667	5.52897433333333	4.28490695791714	0.00447401899032658	0.0353720066303978	-2.48998530945166
H2afy2	1.119518	7.95763466666667	4.28485075512882	0.00447430827064072	0.0353720066303978	-2.4900563524693
Iars	1.024373	7.60389683333333	4.26528865979397	0.00457627173317189	0.0359315831356443	-2.51481218028984
Tgm2	1.09740233333333	7.99196383333333	4.26237736318329	0.00459166606306265	0.0359911708498883	-2.51850126665916
Impdh2	1.28424533333334	7.26420766666667	4.26199930561253	0.0045936693747119	0.0359911708498883	-2.51898041909299
Bcl6	1.08068	6.22442	4.23446765871803	0.0047422050248145	0.036677053674243	-2.55393101965007
Dusp22	1.030438	5.61123766666667	4.22936320041631	0.00477032670268981	0.0368391062503092	-2.56042329191601
Scand1	1.59023033333333	6.8285295	4.22321384575753	0.00480445142262983	0.0370749477132118	-2.568249663434
Gnai2	1.19619333333333	8.896984	4.22178715796184	0.00481240728765964	0.037100335335386	-2.57006622792047
Csgalnact2	1.64590633333333	6.90558716666667	4.2001584222059	0.00493483005302801	0.0375901364002476	-2.5976423614738
Lgals9	1.894782	6.79562966666667	4.18743675287325	0.00500845099845686	0.0379274167334626	-2.6138944486138
Smarcd3	1.218644	6.517247	4.17889017682958	0.00505859536025766	0.0381176272223223	-2.624826211147
Chm	1.18099266666666	5.42395066666667	4.17804778728849	0.00506356792816993	0.038119450804448	-2.6259042787339
Armcx3	1.016841	7.34420683333333	4.1768455583462	0.00507067400817351	0.038119450804448	-2.62744304036837
Sdc1	1.10783766666667	7.44997083333333	4.17372945460363	0.0050891441408984	0.038202754982911	-2.63143240815147
Tbrg1	1.370325	7.19646083333333	4.16446241385083	0.00514451575598249	0.038492666551908	-2.64330492259678
Rab27b	1.209417	4.78034683333333	4.14908663891879	0.00523786944281089	0.0389672221382249	-2.66303158055696
Pdlim2	1.85991666666667	6.781983	4.14888259617051	0.0052391208609636	0.0389672221382249	-2.66329359532023
Bak1	1.36324833333334	6.65059283333333	4.12506052562098	0.00538753121187562	0.0396129899747395	-2.69392602384954
Cyr61	1.486006	6.777495	4.12441748293696	0.00539160148339391	0.0396129899747395	-2.69475405903262
Cyp27b1	1.66172866666667	5.59327233333333	4.12236775182032	0.00540459846714658	0.0396637689492755	-2.69739386865804
Msrb3	1.01038033333333	7.3964715	4.10440019030567	0.0055200270347979	0.0402106424304482	-2.72056036219437
Stxbp1	1.056691	6.15559383333333	4.1013753847772	0.00553972683293009	0.0402696276386036	-2.72446505889648
Cpm	1.224333	8.4505255	4.09890004925272	0.00555590608819679	0.0403163837929817	-2.72766144797224
Fcer1g	1.14770166666667	7.10609283333333	4.09749943950001	0.00556508394417477	0.0403405191200415	-2.72947044688255
Ift27	1.50328933333334	6.12436833333333	4.09526725270304	0.00557974569138039	0.0404043139507835	-2.73235408833398
C1qc	1.53666	6.032709	4.0934834575979	0.00559149304619121	0.040458012551387	-2.73465900203653
Mkl1	1.76032066666667	6.348065	4.08048726097695	0.00567791311229453	0.0407865431088179	-2.75146598960139
Tmem165	1.026137	7.7210495	4.07924702452969	0.00568623733445881	0.0407898280658837	-2.7530711859876
Bmp6	1.46280266666667	7.137491	4.0722456097613	0.00573348393484667	0.0410291284624789	-2.7621371064357
Marcks	1.19059266666667	8.28951566666667	4.06883677389535	0.00575664464385818	0.0411379294677371	-2.76655370210307
Tmem123	1.91784933333333	7.53801	4.06729084062801	0.00576718236426916	0.0411939131023533	-2.76855722256647
S100a4	1.069019	5.9239015	4.06710325634018	0.00576846247011339	0.0411939131023533	-2.76880035449154
Hvcn1	1.283882	6.17655933333333	4.06450894578204	0.00578619880077632	0.0412920556931867	-2.77216342260027
Pgls	1.00760833333333	6.57304316666667	4.05837560816086	0.00582837095364953	0.0415070728968409	-2.78011813190275
Epdr1	1.09633833333333	5.23899983333333	4.04489595577189	0.00592225752236454	0.0419445917191853	-2.79762005404624
Anxa1	1.06710733333333	6.03398933333333	4.03128002978032	0.00601879721617521	0.0423960303909127	-2.81532584184434
Gm2137	1.270425	5.88655583333333	4.0272442301945	0.00604774577729386	0.0425275179939525	-2.82057908263169
Pop4	1.06563966666666	5.4919305	4.02066098602612	0.0060952984820641	0.0427568879557358	-2.82915332444463
Gpr133	1.038442	5.914942	4.02043977022077	0.00609690356276122	0.0427568879557358	-2.82944155308013
Polr2i	1.398268	7.43783266666667	4.01699635027607	0.00612194850023983	0.0428743707868134	-2.83392900574039
Fam176b	1.80631933333334	7.84101833333333	4.01438554179466	0.00614101355314384	0.0429136854606073	-2.83733255254953
1110059E24Rik	1.00027566666667	6.82383916666667	4.00640616993822	0.00619969039964284	0.0431900964915858	-2.84774090508969
Stk25	1.01905633333333	6.9977885	3.98749820609753	0.0063412246000243	0.0438751642532963	-2.87244153744475
Shcbp1	1.12132133333333	5.18226633333333	3.9781636831251	0.00641241288848236	0.0442238278801113	-2.88465492715437
Gucy1a3	1.55334766666667	9.6818485	3.96800911758464	0.00649086076488568	0.0445651051599903	-2.89795560773835
Stx2	1.30277433333333	7.69407516666667	3.96474255287803	0.00651632142918178	0.0446553710236966	-2.9022374017125
Siva1	1.020141	6.7048695	3.94099901621339	0.00670473976155	0.0455121686889931	-2.93340663639759
Sfxn3	1.19503366666667	7.41377283333333	3.93706506852418	0.00673653568849357	0.0456332442101983	-2.93857876832261
Snrnp40	1.04125	5.83466966666667	3.91911178254508	0.00688377354777226	0.0462068551578962	-2.96221103029661
Nmb	1.05913833333333	5.97923883333333	3.90733193651524	0.00698231268999521	0.046550103801437	-2.97774225330227
Ltbr	1.269125	6.46843083333333	3.90646357071046	0.00698963805903131	0.0465698146581271	-2.97888794488456
Pcdh18	1.543281	6.72437483333333	3.89467621418844	0.00708991822490818	0.0470107723018038	-2.99445046731705
Atp1a2	1.23032233333334	4.8486845	3.89401170942281	0.00709561858425782	0.047033489724691	-2.99532838746792
Fmod	1.047914	5.933297	3.88237770016054	0.00719624370398363	0.0474571160848487	-3.0107090657666
Syap1	1.16872266666667	6.43730333333333	3.87703854087326	0.00724294988382456	0.0475873648976659	-3.01777414989159
Nid1	1.01086533333333	8.145412	3.87033293427251	0.00730208425385884	0.0477939849709342	-3.02665316180032
Serpinb6a	1.53267933333334	7.29854066666667	3.84894710009354	0.00749426665132643	0.0486163515106907	-3.05501332557108
Rasgrp2	1.27434833333333	6.46866916666667	3.83955981472298	0.00758038173628644	0.0489905858400437	-3.06748252075626
Capn2	1.10987933333334	8.72777833333333	3.83881660354444	0.00758724613763581	0.0490196305443443	-3.06847026745694
Gpat2	1.14192033333333	4.3168915	3.83606350271455	0.00761273396197654	0.0491075954671356	-3.07212989144344
1110046J04Rik	1.29418433333333	4.4649605	3.82091855249438	0.00775464314882697	0.0497283023134544	-3.09228086749926
Phkg2	1.15335	6.22280366666667	3.81461596191497	0.00781455622866969	0.049973048041162	-3.10067627939223
Igfbp3	1.619716	7.08883033333333	3.80998484109881	0.00785890537698514	0.0501326409936551	-3.10684877163651
Tsg101	1.14817133333333	5.015544	3.8063654261163	0.00789375925325371	0.0503039035141499	-3.11167493860425
Tpst1	1.19062166666667	7.70948616666667	3.8061869459661	0.00789548236579134	0.0503039035141499	-3.11191297372994
Lhfp	1.22403233333334	10.1500501666667	3.80539317775183	0.00790315071732359	0.0503217549214807	-3.11297165964039
Ccdc85b	1.113725	6.4556545	3.78473336570934	0.00810565426434966	0.0511700353605053	-3.14055779821872
2210013O21Rik	1.205798	7.33423	3.77615877273244	0.00819137380241646	0.051538705837628	-3.15202467072533
Snai2	1.07312366666667	7.80939383333333	3.77601726129694	0.00819279683076811	0.051538705837628	-3.1522140015062
Smad1	1.000354	6.83390366666667	3.7612008109563	0.00834330740889327	0.0521148846717796	-3.17205270211984
Jtb	1.03643133333334	6.676153	3.76093432727277	0.00834604216589787	0.0521148846717796	-3.17240979501893
2010004M13Rik	1.054059	6.69589283333333	3.75532039978827	0.0084038844296274	0.0523338554318351	-3.1799348601266
Dfna5	1.529412	5.716379	3.73791750195165	0.00858601513109387	0.0530066110537858	-3.20329007004904
Gm9684	1.10234033333333	6.91528183333333	3.71757583186592	0.0088044271602736	0.053934940195977	-3.23064245324562
Txnip	1.02149266666667	8.86569433333333	3.69922784444063	0.00900668258352076	0.0546987384743666	-3.25536304016933
Psmb2	1.027612	8.56054533333333	3.68338009018187	0.00918549270138304	0.055448095317368	-3.27675224798465
Hoxd11	2.165913	8.38917983333333	3.66761358875147	0.00936726458874245	0.0561670410462934	-3.29806587953936
Ctsc	1.16741066666667	5.28281866666667	3.66709688416937	0.00937328817245127	0.0561670410462934	-3.29876495000675
Apobec1	1.06815566666667	7.2189785	3.66015492545441	0.0094546293026091	0.0564809855099313	-3.30816052824616
Acpl2	1.37675266666667	4.96544633333333	3.65777578584353	0.0094826845613504	0.0565651570271957	-3.31138207648447
Gm13308	1.020372	5.30372433333333	3.6563225685573	0.00949986614066365	0.0566349759743629	-3.31335022879715
Rpl31	1.192931	7.05758416666667	3.65466785740159	0.00951947164547408	0.0566838153729606	-3.31559162154286
Sra1	1.15910933333333	7.501369	3.63986440049588	0.00969685727762904	0.0573957370803223	-3.33566017921317
Rhod	1.36076333333333	6.44526933333333	3.62120031702201	0.00992569396648635	0.0582997094350765	-3.36100461472068
Nmt1	1.06422533333334	7.08089766666667	3.60879551287201	0.0100810618626153	0.0589277672076731	-3.37787529760194
Emcn	1.35479833333333	8.97839583333333	3.60693504910714	0.0101045930125709	0.0590152748073929	-3.38040732665566
Rhoq	1.17976	7.787841	3.60589563447015	0.0101177657552645	0.0590588522677462	-3.38182213661817
Pik3c3	1.010414	4.87854166666667	3.57645413889435	0.0104988173761711	0.0604639493613465	-3.42195645942268
Gm12264	1.50370966666667	7.98188816666667	3.56650139946611	0.0106311677250611	0.0608870616787559	-3.43554989607733
Snrpd2	1.02235933333333	7.84756833333333	3.5469563105873	0.0108964268543249	0.0618376356097543	-3.46228246735734
Tax1bp3	1.13638966666667	6.43430516666667	3.52142131116848	0.0112539558437944	0.0632453969580197	-3.49728284872365
Slc30a7	1.41232733333333	5.832522	3.51570701447102	0.0113357105000584	0.0634119093458769	-3.50512692035449
Ace2	1.55450333333333	6.653039	3.49682747662872	0.0116104734810636	0.0643915800648637	-3.53107296365416
B3gnt9	1.41368133333333	5.14216	3.49492516635227	0.0116385600625897	0.0644523706995034	-3.533689835532
Havcr1	1.136067	6.08448516666667	3.48328013271994	0.0118121200313024	0.0650389921105869	-3.54971915206733
Ankrd40	1.25667866666667	6.64594566666667	3.47809838781926	0.0118902575863185	0.0652599934948453	-3.55685734670111
2310022B05Rik	1.36636266666667	8.356953	3.47073800916305	0.012002220235211	0.0656592848978805	-3.56700261271483
Zcchc24	1.14918533333333	6.36049233333333	3.46220474684499	0.0121334681180142	0.0660695771850055	-3.57877311852297
Smtn	1.07767233333333	7.00909916666667	3.45089081263513	0.0123099077022449	0.0667780060880724	-3.59439334134865
Pltp	1.096917	8.43889116666667	3.41017981117787	0.0129683412908283	0.0689810355544288	-3.65073183724365
Enoph1	1.00583566666667	5.40655583333333	3.37271021583625	0.0136084009707514	0.0712133958694611	-3.70276466829572
Ctla2b	1.51521266666667	4.999752	3.35381271403428	0.0139441995817701	0.0723349887869288	-3.72907133105688
D930014E17Rik	1.38434533333333	6.09638666666667	3.35274632371172	0.0139634158446731	0.0723390288285781	-3.73055709308743
Sult1a1	1.33310133333333	7.007986	3.32260650168151	0.0145186292255369	0.074162488292342	-3.77260537700596
Ptpmt1	1.02053566666667	6.83099383333333	3.32254445514276	0.0145197966779021	0.074162488292342	-3.77269204861706
Msn	1.09024333333334	8.74802	3.31584793359527	0.0146463988429651	0.0745962220992765	-3.78204892694532
Lsm5	1.70473533333333	6.19075166666667	3.31576518698863	0.0146479707099666	0.0745962220992765	-3.78216457929584
Rab9	1.21335	7.19896933333333	3.31139933092867	0.0147311658522021	0.0748193934010887	-3.78826772718742
Praf2	1.34461733333333	6.863331	3.31012732107195	0.0147555016233216	0.0748579502799655	-3.7900463197041
Ufc1	1.15772833333333	6.7025615	3.25848538646488	0.0157813515552945	0.078042594814693	-3.8624111750767
Dsel	1.31220366666667	6.82367683333333	3.25024742734885	0.0159520396081709	0.0784925365540284	-3.87398268480916
Ube2e2	1.077213	7.11190016666667	3.24067384797137	0.0161529213280538	0.0791795605559329	-3.88743973475139
Cox6b2	1.33518	6.334132	3.17829175163032	0.0175309375611625	0.0835770677045647	-3.9753703411863
LOC269472	1.864173	5.9805795	3.17408543038342	0.0176283304936507	0.0838673804783044	-3.98131423193919
Ror2	1.04628433333333	6.2737225	3.15656166356136	0.0180404185240361	0.0850940320364782	-4.00609653300145
Tmsb10	1.195887	10.9654568333333	3.13094570262686	0.0186616526337869	0.086962964875923	-4.04237928820065
G530011O06Rik	1.04436633333333	3.66633116666667	3.07133527497857	0.0201985596511661	0.0912706921891395	-4.127062576915
Ppm1m	1.51698233333333	6.3696435	3.06739326843328	0.0203048981225738	0.0916068058623361	-4.13267458983793
Camk2n2	1.01066133333333	5.13478866666667	3.05082419298141	0.0207585005084875	0.0931452699101821	-4.15627876231685
Ang	1.12541733333333	6.03912933333333	3.04309843326532	0.0209737234271887	0.0936726673117441	-4.16729339491106
BC006779	1.18568	5.39006933333333	3.02915214748968	0.0213683408890368	0.0945685122889301	-4.18719023395318
Cdc42ep3	1.00852666666667	8.00324633333333	3.02663456340795	0.021440424525574	0.0947456024814948	-4.1907838560847
Tmem98	1.78253266666667	8.14675866666667	3.02492383335961	0.0214895554711752	0.0948171612714594	-4.19322608671999
Ada	1.05997166666667	5.82109016666667	2.98175130367823	0.0227703717415095	0.0983940781416962	-4.25494265250168
D130020L05Rik	1.20068733333333	5.63573766666667	2.97131431826592	0.0230921603333986	0.0993486515196622	-4.26988618740566
Ptprn	1.065268	6.33932	2.96606090456138	0.0232559744058154	0.099845714487579	-4.27741131669354
Procr	1.357411	6.06727383333333	2.95902432829979	0.02347734751626	0.100308381377626	-4.28749418071289
Klraq1	1.141833	5.8097615	2.94493381319827	0.0239274616002675	0.101277902856146	-4.30769661426455
2810428I15Rik	1.03309633333333	5.98948716666667	2.93482416128478	0.0242561034955108	0.10218791533727	-4.32220099110395
Nostrin	1.030188	7.03297666666667	2.93018865384922	0.024408407257415	0.102436966484685	-4.32885420483118
Klhl6	1.09082933333333	6.08036066666667	2.92743981467315	0.0244992063203152	0.102605930723054	-4.33280030778486
Gm11428	1.118919	5.40613016666667	2.88722599747367	0.0258696848283523	0.106261213288581	-4.39059309792491
Tmbim1	1.145993	7.80427783333333	2.88683125146426	0.025883537260539	0.106261213288581	-4.39116097739518
Mex3b	1.32892133333333	4.71991	2.87735287049755	0.0262185441042274	0.106914485951596	-4.40479977034986
Zfp365	1.358612	3.930786	2.87219434898712	0.0264028124533963	0.107422769393436	-4.41222514865871
Gpatch1	1.06263433333333	5.85923283333333	2.87211110699373	0.0264057972701461	0.107422769393436	-4.4123449852662
Mpeg1	1.098102	5.710026	2.86575186187154	0.026634890098373	0.108091868548754	-4.42150124343743
Leprel2	1.06846866666667	7.32245366666667	2.82352845580947	0.0282108251588039	0.111551830020032	-4.48236250196478
Smyd2	1.22350466666667	7.15252933333333	2.80384726243415	0.0289790935511576	0.113399552267075	-4.51076857351562
Negr1	1.46074133333333	4.59247033333333	2.79888942140242	0.0291761179997836	0.113997816645195	-4.51792781134088
Notch3	1.07265466666667	6.502588	2.77708718723879	0.0300596049479649	0.1160467967013	-4.54942688982992
Gm10309	1.069042	6.142085	2.77149602940179	0.0302907270912567	0.116612532943835	-4.55750889392842
Ndrg4	1.316294	5.01002	2.76366452359704	0.0306176385503498	0.117608354914522	-4.56883202685935
Sepw1	1.089875	9.0522825	2.75870880476072	0.0308264401998718	0.118103299328186	-4.57599882318984
Selk	1.085472	6.70331766666667	2.75593491812796	0.0309439732826062	0.118370623757042	-4.58001085853
Ect2	2.03062966666667	4.31294016666667	2.75571170808778	0.0309534516357083	0.118370623757042	-4.58033371679563
Fam178a	1.15395433333333	5.6376945	2.68628227051805	0.0340565536292951	0.125784979488002	-4.68086740941808
D930009K15Rik	1.25168233333333	6.03046983333333	2.658929149291	0.0353680404075083	0.12870720928188	-4.72052638793394
Cd1d1	1.108951	5.75399683333333	2.64318240912575	0.0361471420948897	0.130055505508771	-4.74336826285283
5730494N06Rik	1.04304566666667	6.45490983333333	2.64106119253179	0.0362534697204793	0.130367766618661	-4.7464458033979
Isg20l2	1.13746333333334	5.92893466666667	2.50551287547016	0.0437793313687422	0.146055872243419	-4.94327669116544
Ifit2	1.12394966666667	6.3814315	2.47933533463797	0.0454125672325988	0.14957361612286	-4.98130316111307
Hist1h1e	1.09181966666667	7.1724485	2.43709808795954	0.0481831680485589	0.15501162106637	-5.04264518250786
