# Supplementary material for: Identification of fibroblast activation-related genes in two acute kidney injury models
Source: PeerJ. 2021 Mar 18;9:e10926. doi: 10.7717/peerj.10926 (PMC7982076; doi:10.7717/peerj.10926)
Supplement: Supplemental Information 6 [file peerj-09-10926-s006.tsv]

logFC	AveExpr	t	P.Value	adj.P.Val	B
Calb1	-2.02248033333333	6.3206965	-24.3287552226223	1.51890187343829e-07	8.72511783982398e-05	8.34942202128231
Abca13	-2.577452	5.08842133333333	-20.4972500506693	4.48875930620122e-07	0.000162863212651838	7.35485932889901
D630004K10Rik	-3.875328	7.251976	-20.3937350334543	4.63447737199444e-07	0.000163086814290072	7.32453672497256
Ugt3a2	-5.24778233333333	8.9838285	-17.6219264604407	1.16262376778695e-06	0.000289689423392794	6.430216624332
1700040L02Rik	-2.72697733333333	5.35261133333333	-16.9737469292393	1.47095363281777e-06	0.000326460887637046	6.19542209016404
Kl	-2.851952	6.172924	-16.9260941450448	1.49712154752136e-06	0.000326460887637046	6.17773079551439
Nnt	-1.63196333333333	7.115424	-16.3465676761345	1.86245313960731e-06	0.000373955275536105	5.95765499833748
Gm10664	-2.18901033333333	6.5322345	-15.4090854429711	2.6948199400946e-06	0.000471737386731704	5.58125738763146
Car2	-2.534261	8.3940815	-15.3706219616979	2.73722191421133e-06	0.000471737386731704	5.56524487895138
Rasgrp3	-1.429521	5.13199883333333	-15.148822413355	2.99727608622146e-06	0.000503956640155659	5.47199316585861
Gatm	-5.886897	6.68194483333333	-14.8800321103048	3.35148752214271e-06	0.000545764672798688	5.35685066126573
Slc4a1	-1.799786	5.87391333333333	-14.6977079718913	3.61925982843885e-06	0.00057137337795377	5.27738169906886
Ldhb	-1.86933366666667	10.3036768333333	-14.6021472949382	3.76941182043561e-06	0.00057650154793989	5.23527943926269
Ccnd1	-2.31981766666667	7.01219883333333	-14.5622132419465	3.83427698907222e-06	0.000578807900810238	5.21759227658706
Slc34a1	-3.21642866666667	8.93822533333333	-14.5105645535884	3.92008698598983e-06	0.000579080849694684	5.19463472579205
Gm5480	-1.63175266666667	4.418202	-14.462260985195	4.00234733153295e-06	0.000587039327400234	5.1730800356874
Srrm2	-1.39415466666667	6.96536166666667	-14.3723150008884	4.16088306774422e-06	0.000592819309070611	5.13272503287369
Tmem27	-2.99416166666667	10.1485705	-14.3144058223892	4.26678012461868e-06	0.000596224863224588	5.10659228441228
Hsd11b2	-2.092292	8.91947266666667	-14.270657916151	4.34884220246843e-06	0.000601070375403487	5.0867709092011
Defb1	-2.25868433333333	9.58129016666667	-14.2650018534532	4.35958398097399e-06	0.000601070375403487	5.08420325288967
Afm	-1.37907533333333	5.05183533333333	-13.8549979733796	5.22636844189951e-06	0.000688449208579133	4.89497025344287
Eif4a2	-1.57043366666667	8.04170016666667	-13.5637440242798	5.96338093223133e-06	0.000748660648187379	4.75671395034302
Fam107a	-2.026626	5.37783266666667	-13.4428755381055	6.3039000203347e-06	0.000767257914705982	4.69837193842868
Plscr2	-2.635227	8.86748483333333	-13.2430405185514	6.91723865515908e-06	0.00081281484447355	4.60063772758944
C80258	-1.020362	5.506009	-12.7647008758084	8.6859932868478e-06	0.000968063906781281	4.36001137823444
Etnk1	-1.771444	6.13247066666667	-12.4797870771557	9.98568092366354e-06	0.00107622506364027	4.21201616507101
Clic5	-2.00533466666667	5.95424366666667	-12.4290244130396	1.02400535700766e-05	0.00109727745016971	4.18526881208018
3830431G21Rik	-1.43554833333333	6.0710745	-12.4061158089742	1.03572855028405e-05	0.00110411866744456	4.17315987316458
Cox7a1	-1.34393166666667	5.73501283333333	-12.0507729120059	1.23889732317701e-05	0.00117471033693175	3.98223499755852
Ptn	-2.78231666666667	7.72477533333333	-12.0428072163572	1.24395127792686e-05	0.00117471033693175	3.97788714196694
Kcnj16	-2.54798166666667	8.71982283333333	-11.8612083744852	1.36586304003418e-05	0.00124988555446668	3.87793832032408
Kcnj1	-2.66154566666667	7.21645216666667	-11.5798288303237	1.58295626352968e-05	0.00139457522187787	3.71986890958316
D630042F21Rik	-2.95709866666667	8.316145	-11.5601338915669	1.5995815723435e-05	0.00139582052732641	3.70865585951139
H2-Q8	-1.84175766666667	5.18736616666667	-11.5112339567492	1.64173539959156e-05	0.00141281277813132	3.68072959284055
Scnn1g	-2.488958	7.10142733333333	-11.4466873841607	1.69934796229088e-05	0.00144131265482179	3.64367932255684
Glod5	-1.741732	5.54872333333333	-11.4454230857738	1.70049943318272e-05	0.00144131265482179	3.64295145274996
Prr15	-1.030774	5.79897566666667	-11.3875795732297	1.75415313284011e-05	0.00146280810243009	3.6095613870092
Msl2	-1.37525333333333	6.58584666666667	-11.3290139765977	1.81046918685349e-05	0.00149172562762219	3.57557613158992
Sall2	-1.67600633333333	6.26605683333333	-11.3129381587797	1.82628919856324e-05	0.00149878916331295	3.56621584063015
Spp2	-2.41491833333333	6.49927716666667	-11.2311857241878	1.90924142495303e-05	0.00152451822044223	3.51840258624488
Proc	-1.31567433333333	5.5115195	-11.2154253963118	1.92572657422934e-05	0.00153176735698604	3.50914410127102
Ppargc1a	-2.99324033333333	5.82275383333333	-11.2074464367474	1.93413483841654e-05	0.0015325610189001	3.5044517429282
1110059G02Rik	-2.88805333333333	6.005612	-11.1450534481575	2.00135996162614e-05	0.00154021861980542	3.46764075859614
Sfrs15	-1.430932	6.85360566666667	-11.1386074967075	2.00845694297041e-05	0.00154021861980542	3.46382574835795
Foxq1	-1.159299	4.37866716666667	-11.1364611396413	2.01082649459631e-05	0.00154021861980542	3.46255493560563
Klk1	-1.874292	9.557485	-11.0795229169382	2.07487444872908e-05	0.00156097122326028	3.428751511425
C230066G23Rik	-1.25577866666666	4.876837	-10.9671111087817	2.20833311609749e-05	0.00159687192916126	3.36149206237773
Nudt4	-1.83238033333333	8.22506116666667	-10.9411001548099	2.24060336469929e-05	0.0016145616092455	3.34582920898661
Slc12a3	-2.631293	6.26806483333333	-10.8608279027724	2.34366201480175e-05	0.00163991332183752	3.29725338619809
Hsd3b4	-3.95423033333333	7.34826216666667	-10.8521841497701	2.35508078229169e-05	0.00163991332183752	3.29200108667429
H2-Q7	-2.85691866666667	7.31208066666667	-10.8160423708462	2.40352322252349e-05	0.00164881384053697	3.26999401626687
A630035D09Rik	-1.40653233333333	6.86789116666667	-10.7410444468698	2.50774549416329e-05	0.00170592209160796	3.22408961143399
Dnase1	-4.89734533333333	7.69684966666667	-10.7295910533944	2.52411469480217e-05	0.00170592209160796	3.21705088774622
Hao2	-4.89508633333333	7.23571616666667	-10.6601500603693	2.62602862576922e-05	0.00176901947913789	3.17421342084276
Gm608	-1.001498	6.23164566666667	-10.4372899500598	2.98650133238789e-05	0.00192522425397491	3.03482273650034
Lyplal1	-1.57651966666667	5.8347095	-10.4200175734729	3.01673518138356e-05	0.00192558951500597	3.02389596473752
Bbs2	-1.10187166666667	6.35520283333333	-10.3969258810982	3.05770596747454e-05	0.00194086440373382	3.00925967060666
Kidins220	-1.13991133333333	6.63539933333333	-10.3728108500648	3.10117606942805e-05	0.00195534824060492	2.99394027658117
Plscr1	-1.58760966666667	6.1772775	-10.2967884126506	3.24293207340607e-05	0.002014026372676	2.94541403384754
Uroc1	-1.68403533333333	4.93996066666667	-10.1972357914229	3.43996032636103e-05	0.00208500347531419	2.88133004787685
Fgf9	-1.82776133333333	5.3918	-10.1316641000042	3.57724363069893e-05	0.00213109972576696	2.83878280376368
E330017L17Rik	-1.039643	4.41322216666667	-10.127575499684	3.58600988620909e-05	0.00213109972576696	2.83612089593613
Pkp4	-1.777905	7.94414016666667	-10.0687530384859	3.71489911171202e-05	0.00217775794338603	2.79770706833698
Top1mt	-1.142496	5.838834	-10.0677363941504	3.71717302845738e-05	0.00217775794338603	2.79704122029999
Adi1	-1.71934066666667	7.18906533333333	-10.0203365233204	3.8249872318091e-05	0.00222829749129702	2.7659235512829
Ninl	-1.78682033333333	5.2447255	-10.0116553638298	3.84511970359582e-05	0.00223329779561751	2.76020884364845
Gsdmc	-1.32003533333333	7.517969	-9.91043135168924	4.08907376451569e-05	0.00228557120334997	2.69321507171456
Jun	-1.11052433333333	7.0641335	-9.89330038995477	4.13209458958442e-05	0.00230339213496483	2.6818112795689
Sdhd	-1.17496366666667	8.9925615	-9.88211731038415	4.16045874962544e-05	0.00231087116140663	2.67435653229834
Tmem207	-3.51028933333333	5.84221666666667	-9.84068337801302	4.26751462953686e-05	0.00235350586809205	2.64666468769933
Ppm1h	-1.266578	6.888225	-9.73623425731465	4.55170861784492e-05	0.00245140327931382	2.57635293760196
Oxct1	-1.688371	9.39670683333333	-9.674635832431	4.72947026773178e-05	0.0025208807888392	2.53454451624972
Morn2	-1.17294933333333	5.468574	-9.66069598206989	4.77079523159051e-05	0.00252382754795374	2.52504760262131
Cnnm2	-1.166497	5.58004116666667	-9.57588206120207	5.03133968183754e-05	0.0026209857924454	2.4669803067563
2610528J11Rik	-2.106113	5.79772816666667	-9.56851453498884	5.05473268040838e-05	0.00262655594380718	2.46191290278521
Idh2	-1.31601633333333	7.34276716666667	-9.5045012380201	5.26332052535865e-05	0.00269560893276439	2.41772648633599
Cldn10a	-2.138004	5.94947166666667	-9.50374934109641	5.26582858100099e-05	0.00269560893276439	2.41720578565156
Slc43a2	-1.21831133333333	7.25643033333333	-9.44100493643047	5.4800336378325e-05	0.00275263602886396	2.3736151289377
Itga4	-2.21498533333333	5.817231	-9.42124505552167	5.5495490572178e-05	0.00276192835890706	2.3598300780151
Fv1	-1.13525066666667	4.91221833333333	-9.37179418894029	5.72799406697067e-05	0.00278521781219625	2.32521083397836
Wt1	-2.39685533333333	5.30040366666667	-9.35261155367753	5.79897962165342e-05	0.00279328847993055	2.31173484067206
Cdkl1	-1.46929833333333	5.61598683333333	-9.35024302095213	5.80781415971247e-05	0.00279328847993055	2.31006910373968
Ptprf	-1.32476666666667	6.32888066666667	-9.34352637990635	5.83295102283926e-05	0.00279746337408745	2.30534326010183
Slc16a7	-3.47227433333333	7.2476825	-9.32422775909912	5.90587256899681e-05	0.00282047487164778	2.29174676186538
Plxnb1	-1.255709	5.8629875	-9.30693762075647	5.97209366946673e-05	0.00282853216273095	2.27954263874158
Tox3	-1.17749833333333	3.96835383333333	-9.26902308751901	6.12030810907447e-05	0.00286366723990428	2.2527056400545
9530006C21Rik	-1.63102066666667	7.233135	-9.22107528476407	6.31382146847593e-05	0.00293545789384967	2.21861788452765
Mett10d	-1.40727533333333	5.69974333333333	-9.21738885128636	6.328987674682e-05	0.00293545789384967	2.21599015240248
Pygl	-1.07121966666667	5.30162416666667	-9.21155792609509	6.35306178790727e-05	0.00293932149520604	2.2118317785256
Myom2	-1.95418433333333	5.44328116666667	-9.20026919019832	6.39996847141301e-05	0.0029490113154895	2.20377406607886
Tinag	-2.812484	6.26604666666667	-9.10201141903192	6.8254478733775e-05	0.00306863233628957	2.13324392113622
D630023F18Rik	-1.958168	4.74167633333333	-9.09288821293747	6.86657222876454e-05	0.00307375714855151	2.12665899934458
Pitpnc1	-1.00544533333333	5.732626	-9.07398675632411	6.95268050295042e-05	0.00309888761813616	2.11299664143286
Sgk2	-3.199928	7.261004	-9.04043448136233	7.10859877124068e-05	0.00312191273644398	2.08867863950074
Ush1c	-1.20289433333333	6.03117283333333	-9.04026386131779	7.109401821602e-05	0.00312191273644398	2.08855476206224
Miox	-3.77588633333333	7.96771916666667	-9.00505831451674	7.27734829320425e-05	0.00317436687454417	2.06294720444383
Mppe1	-1.03692666666666	6.93193866666667	-8.99153773379705	7.3430523605262e-05	0.00319037113168156	2.053087864778
Erg	-1.159791	5.68686283333333	-8.98424468504241	7.3787754135964e-05	0.00319917095028485	2.04776396210423
BC089597	-3.95413066666667	7.37723433333333	-8.9719331522551	7.4395329094816e-05	0.00321204551359058	2.03876743800658
Scn4b	-1.79775933333333	6.20499366666667	-8.93415043790245	7.62960003025618e-05	0.00325335583970573	2.01108618410591
C78282	-1.07576833333334	5.28692583333333	-8.88314099527026	7.89509637808419e-05	0.00333902838844906	1.97354136836536
Car4	-3.02341266666667	6.705632	-8.87247838912835	7.95192197686096e-05	0.00334936249294219	1.96566803240905
Tfrc	-1.290265	4.82126883333333	-8.86586300303486	7.98741367781809e-05	0.00335747362339341	1.96077878083233
Flrt1	-1.45038466666667	5.97449333333333	-8.82420148903421	8.21514355270312e-05	0.00338865107917388	1.92991006344829
Pou3f3	-1.22640366666667	5.7399795	-8.79170603511248	8.39793972901256e-05	0.00343916418882592	1.90573919052065
5830454E08Rik	-1.048707	5.1089345	-8.77831909899441	8.47459663590519e-05	0.00344075427485511	1.89575768697877
Inmt	-1.602226	7.35996333333333	-8.77232488426613	8.50918051252919e-05	0.00344075427485511	1.89128375868105
Akr1c21	-3.698427	8.4176745	-8.73138052516406	8.74978033523369e-05	0.00348659358599167	1.86064840807383
Vdr	-1.770112	6.986153	-8.64309647710362	9.29555378228181e-05	0.00360002523916424	1.79414084973904
Cyp2d26	-4.609482	7.70583633333333	-8.63019644495397	9.37852166784806e-05	0.00361571525910514	1.78437069598025
Glb1l2	-1.22091066666667	5.43296233333333	-8.61945766148617	9.44823631176188e-05	0.00361849954006569	1.77622722199972
Gprin3	-2.76304066666667	6.34097366666667	-8.58860714046806	9.65183710276537e-05	0.00363587692390329	1.75278085726477
Pcbd1	-1.81142166666667	7.69885416666667	-8.5765571137733	9.73272291262517e-05	0.00365917743447404	1.74360196300146
Dhcr7	-1.73120333333333	6.196353	-8.5741345738896	9.74907773509597e-05	0.00365917743447404	1.74175521606831
Tmprss2	-1.282262	6.61771066666667	-8.54138301927903	9.97330338288173e-05	0.00372306655706457	1.71674131549751
0610040B09Rik	-3.75200766666667	6.88017116666667	-8.51526381825975	0.000101563586903645	0.00377098122218003	1.6967301933575
Wipf2	-1.128592	4.655198	-8.50222293514755	0.000102491926322592	0.00379183457652508	1.68671807770484
Bcar3	-1.01040133333333	4.922174	-8.47034741129065	0.000104802210617651	0.00382260056046497	1.66218688513976
Slc5a1	-2.247338	6.14338333333333	-8.45770704083916	0.000105734823845554	0.0038498272745597	1.65243574997041
Dkk2	-3.50237566666667	8.32716916666667	-8.37484232287153	0.000112089207099529	0.00404557921819433	1.58818309980356
Sult1c2	-1.69940166666667	5.52124116666667	-8.32107457679788	0.000116445979718795	0.00415172073349852	1.54618450943209
AI317158	-1.41353833333333	5.83225083333333	-8.29556722079344	0.000118580368419116	0.00419334858540642	1.52617501106912
Tuba4a	-1.127363	8.32970383333333	-8.29416065267367	0.000118699362122959	0.00419334858540642	1.5250700083706
Cdh16	-1.638528	8.752648	-8.28796842900792	0.000119224842523039	0.00419334858540642	1.52020338481
7030407E18Rik	-1.405672	5.803538	-8.26995485588325	0.000120768693175346	0.00423492820021034	1.50602750281495
Sdpr	-2.162152	5.74766	-8.25873868372676	0.00012174152266176	0.00423861351880112	1.49718688753422
Ranbp3l	-1.014222	3.65890066666667	-8.2322192813527	0.000124077530835725	0.00428388550119135	1.47624140162148
Slc7a7	-2.84789233333333	5.9513545	-8.21904708781267	0.000125256856547686	0.00431739508377116	1.4658153349797
Hnrnph3	-1.37420166666667	7.30186916666667	-8.19875424829065	0.000127098881699036	0.00436633218009596	1.44972388321007
Tcap	-1.129745	6.09823716666667	-8.19504659004571	0.00012743877096464	0.00436940357615608	1.44678001073013
S100g	-2.225974	9.697261	-8.18289685365811	0.000128559870257576	0.00436940357615608	1.4371248153842
D430034N21	-1.01333566666667	4.9237355	-8.1534944220771	0.000131319919302963	0.00442317141873708	1.41370621962256
Ces3	-2.928987	7.5001985	-8.14487222159936	0.000132142102610141	0.00444362735622817	1.40682451170572
Egf	-4.578949	8.20998483333333	-8.13843657155793	0.000132759621164847	0.00444992175901166	1.40168374933273
Gprc5c	-1.260146	5.71959033333333	-8.10023949298638	0.000136493369191273	0.00456601291745312	1.37109759450121
Slc15a2	-1.47983	5.44742733333333	-8.09851581879342	0.000136664667854721	0.00456601291745312	1.36971435310692
Slc12a1	-2.47683466666667	5.480948	-8.05582903415275	0.000140986318376027	0.00458671865755334	1.33537489412617
Ivns1abp	-1.95269833333333	8.4968085	-8.05318721131594	0.000141258871255102	0.00458671865755334	1.33324438698628
Irx1	-1.40222233333333	5.32627616666667	-8.04566418341131	0.000142038316478836	0.0045898350360919	1.3271740281153
Ildr2	-1.627531	6.36577316666667	-8.01288261580987	0.000145492637743841	0.00463393114713211	1.30066379603964
Klhdc7a	-2.76753266666667	7.00248033333333	-8.00801503622853	0.000146013697636792	0.00463393114713211	1.29671925945271
Mcoln3	-1.01362533333333	4.38360266666667	-8.00460104098315	0.000146380428374087	0.00463393114713211	1.29395140130565
2900042E19Rik	-1.10252833333333	5.12041383333333	-7.99236127852714	0.000147703901965939	0.00465036054766934	1.28401959288033
Efhd1	-2.51130366666667	7.59489216666667	-7.99208437353687	0.000147734001248429	0.00465036054766934	1.28379474667772
Exoc3l2	-1.380265	6.01382616666667	-7.96767483244719	0.000150415051440638	0.00472038494513481	1.26394725677511
Tspan15	-1.10543133333333	5.354054	-7.94468256702276	0.000152991400805691	0.00475077351360736	1.24520319241276
Arap2	-1.58177533333333	5.35356733333333	-7.8763260730881	0.000160953868167102	0.00493138807046493	1.18919428207731
H2-K1	-1.05807133333333	6.66726066666667	-7.85770415197559	0.000163204394654274	0.00498064364855287	1.17386241830611
Aldob	-1.57948333333333	10.9564136666667	-7.8543941400369	0.000163608173855665	0.00498294277992736	1.17113388695042
Aqp3	-1.34107866666667	5.80136633333333	-7.83934935178928	0.000165457888486048	0.0050026821517251	1.1587194061455
Atp6v1a	-1.208505	8.04430816666667	-7.81451382230687	0.000168563868931629	0.00505960721825111	1.13818039857114
Cyfip2	-1.67907033333333	6.01725616666667	-7.80030720056282	0.000170370502500365	0.00509166526330932	1.1264059386171
Slc5a2	-2.206598	8.05066166666667	-7.78534532266528	0.000172297137111935	0.0051123057282811	1.11398534070998
Trpm6	-1.02045666666667	5.994306	-7.76197964630638	0.000175355921283012	0.00515865691046083	1.09454679491081
4122401K19Rik	-1.30483633333333	6.38623583333333	-7.74480037754107	0.000177644432834886	0.00521115534107558	1.08022248139935
Rdh9	-1.18562333333333	3.85346466666667	-7.65376033194697	0.000190356550176506	0.00544575957733478	1.00385012281607
Sostdc1	-2.056053	7.35883083333333	-7.65131895038003	0.000190711474798185	0.00544575957733478	1.0017913104178
Aif1l	-1.78048166666666	5.76464716666667	-7.64996692652815	0.000190908355184358	0.00544575957733478	1.00065090799329
Pgam2	-2.289722	7.43563233333333	-7.5832098904422	0.000200924359632186	0.00560771481990991	0.944126247175343
F13b	-3.393554	5.474329	-7.52913625477663	0.000209478530534728	0.00577618497728784	0.898027498650744
Shmt1	-1.136694	6.72430733333333	-7.52571901456851	0.000210032933751775	0.00577618497728784	0.895104748764495
Ablim3	-1.40374833333333	5.04296383333333	-7.4731719425308	0.000218772423463399	0.00594506749640993	0.850018508228955
Gm7325	-3.43053533333333	5.35217733333333	-7.4706205754969	0.000219207209275247	0.00594506749640993	0.847822536487693
Slc14a2	-1.008217	5.5751615	-7.45139751408513	0.000222514952586548	0.00600163025810657	0.831256665519571
C130068B02Rik	-1.186586	5.78362233333333	-7.44113737751137	0.000224303721386567	0.00602444839220207	0.822399933727971
Gpbp1l1	-1.017038	7.898497	-7.42277895492387	0.000227545458077883	0.00609482470467086	0.806526760599076
2410016O06Rik	-1.48301133333333	5.31938666666667	-7.4175769310066	0.000228473729357717	0.00609482470467086	0.80202291077105
Ugt3a1	-3.083145	7.4419505	-7.41713368549894	0.000228553023514586	0.00609482470467086	0.801639030575541
Elovl7	-1.48300166666667	5.15121616666667	-7.387857409053	0.000233860585872298	0.00616860958808455	0.776240770901032
Cubn	-1.86153733333333	7.06414733333333	-7.38172917575655	0.000234989303278271	0.00617511280952723	0.770913543005507
Rragd	-1.193036	5.96960433333333	-7.37965816472076	0.000235372152616581	0.00617732422368467	0.769112384691764
Was	-1.11015733333333	4.51006133333333	-7.37319589447052	0.000236571356648867	0.00618524933862859	0.763489405899215
Acsm2	-2.68302466666667	9.065115	-7.37041387627025	0.000237089760916502	0.00619097644635628	0.761067424314535
Fam176a	-2.59542466666667	4.983248	-7.3488134341935	0.000241159192917773	0.00625937079167963	0.742236162099057
Acsl3	-1.025417	4.7074075	-7.32895201117842	0.000244971435352196	0.00628159029000176	0.724879820447446
Hipk2	-1.29298866666667	6.36831833333333	-7.3275890673716	0.00024523555158874	0.00628159029000176	0.72368733271037
Folr1	-1.46740266666667	6.973278	-7.31162464678977	0.00024835349933082	0.00632536788135552	0.70970560797008
Rhcg	-1.95295966666667	5.93890416666667	-7.30250722923427	0.000250154457817461	0.00636340017481292	0.701709025903782
Nlrp6	-1.72257133333333	5.24176266666667	-7.30023422728415	0.000250605758968647	0.00636580471339803	0.69971414796374
Sdc4	-1.29624466666667	8.593943	-7.29012349230701	0.000252624513846933	0.00638803971655641	0.690834246497542
Etfa	-1.823759	9.39004283333333	-7.27242474107334	0.00025620313495179	0.00644590880041117	0.675265196061036
2210023G05Rik	-1.52844333333333	4.65636266666667	-7.26153983095371	0.000258432720873812	0.00646269298717208	0.665674322140624
Mfsd4	-1.257234	5.12870833333333	-7.2312471808985	0.000264755021762384	0.0066039962640745	0.638919604676643
Hs3st3b1	-1.85546533333333	5.89125033333333	-7.22362232901001	0.000266374043819491	0.00662125192335445	0.632170545232889
Umod	-2.289725	10.4621495	-7.2183778061009	0.000267494191100471	0.00664111328469248	0.627524962887086
Gabarapl1	-1.75161433333334	8.6574315	-7.21534099733428	0.000268145260117449	0.00664587023243395	0.624833681530879
Igfbp1	-3.230941	6.71529783333333	-7.21299320114004	0.000268649848378453	0.00664587023243395	0.622752370484672
Prps2	-1.47830466666667	5.993882	-7.1386932599406	0.000285191709549959	0.00683172373831183	0.556593194788074
Apoo	-1.14386866666667	6.921968	-7.11879278437607	0.000289817344038125	0.00684995713377424	0.538776285738466
Khk	-1.90260933333333	8.307749	-7.07217660823598	0.000300991322664381	0.00698978577855459	0.496879290239813
Got1	-1.63017	8.144275	-7.00658102151447	0.00031755608633647	0.00728090623228884	0.437537968393434
Aadac	-3.40307166666667	5.47438783333333	-6.98633485883405	0.000322876795469467	0.00737021523962919	0.419130287226265
Cish	-1.25112966666667	6.31335183333333	-6.98197287893371	0.000324036379448716	0.00738852961783782	0.415158697462737
Cav2	-1.36356666666667	6.45011	-6.96975598501214	0.000327309433277264	0.00741859562824816	0.404024406980813
Slc22a8	-3.06851133333333	5.97794366666667	-6.96804943223408	0.000327769629792613	0.00741859562824816	0.402467813847836
Atpbd4	-1.29677066666667	4.387722	-6.96636457442666	0.000328224698991686	0.00741859562824816	0.400930704327216
Clcnkb	-1.37305133333333	7.62829533333333	-6.90514401607373	0.000345258487986814	0.00760431292127254	0.344872394189683
Lrp2	-2.54220766666667	6.58734716666667	-6.89753034032161	0.000347446429132912	0.00761987232332741	0.337872532559241
Ptprb	-1.73106433333333	6.12335083333333	-6.88515842053966	0.000351035500086321	0.00768229119289439	0.326484675832679
Pdzk1ip1	-2.15737333333333	8.51414666666667	-6.82900893931597	0.000367863930800276	0.00789190244074742	0.274592529310832
Ano1	-1.62345066666667	7.027709	-6.78295995660543	0.000382352539732862	0.00808530968733673	0.231777975847368
Mep1a	-2.71330833333333	7.48572583333333	-6.74960821356992	0.000393251978939712	0.00821499411762847	0.200623048656277
Dhdh	-1.445619	5.75213883333333	-6.73881393018231	0.000396854984709153	0.00823717187749104	0.190513398222668
D6Ertd90e	-1.092915	4.49788916666667	-6.69775162626973	0.000410908486499931	0.0083972316297481	0.1519371053028
Arhgap39	-1.13023766666667	5.32389516666667	-6.67865974835001	0.000417634842222884	0.00846192819391394	0.133936987475867
Chchd10	-1.067959	8.84329816666667	-6.64969711433122	0.000428079307751268	0.00857929641178134	0.10655248468902
Prkca	-1.88385566666666	7.7056745	-6.62690162101513	0.000436508940704214	0.0086718937586012	0.0849326257291798
B230354O11Rik	-1.1186	5.236083	-6.6238203268116	0.000437662801159592	0.00868647254393619	0.0820057382958748
N4bp2	-1.226441	5.90860283333333	-6.59123891622597	0.000450078243327695	0.00885639215058045	0.050991146685833
Epcam	-1.65884066666667	7.34041466666667	-6.58872170118797	0.000451053995800263	0.00885962701299552	0.0485899636742078
Pcp4l1	-2.973984	6.55586766666667	-6.57418355007226	0.000456736721194813	0.00892501300404082	0.0347078288243425
Cxcr7	-2.217979	6.18510983333333	-6.55508951358708	0.000464324333559266	0.00900815341682849	0.0164387292613304
Slc6a20b	-2.321708	5.88673233333333	-6.55324832100977	0.000465063532713523	0.0090140383505608	0.0146748786515607
Bod1	-1.45063066666667	7.425825	-6.54901739850974	0.000466767231134224	0.00902169449260456	0.0106202106692761
C80893	-1.14963433333333	5.6337225	-6.54118886479931	0.000469938349145713	0.00904871343058532	0.0031123913389175
Idi1	-1.20723533333333	7.44680966666667	-6.53335705483719	0.000473135319810535	0.00908534034261995	-0.00440560848018112
Taf3	-1.41018	5.425849	-6.52110273269881	0.000478187299726243	0.00912731418551657	-0.0161830637637834
Tns3	-1.07659633333333	8.5258055	-6.50082553395962	0.000486682047083308	0.00925388384548818	-0.0357091920364958
Tmem72	-1.53530033333333	5.97050383333333	-6.48639695925136	0.000492831078283654	0.00934210772684165	-0.0496322526239652
Ephb1	-2.034297	5.46130616666667	-6.47798988885027	0.000496454607001013	0.00938498878189027	-0.0577558911122527
2310001A20Rik	-1.083733	5.78417583333333	-6.475252337468	0.000497641044588896	0.00939025040432752	-0.0604029188926827
Uqcrfs1	-1.110687	7.58268016666667	-6.45578275535388	0.0005061725795665	0.00950524531698599	-0.0792538040973731
Lactb2	-2.36953066666667	6.56869066666667	-6.45402144344198	0.000506952545072073	0.00950524531698599	-0.0809613203921975
Hadha	-1.248502	8.07548533333333	-6.44858998686262	0.000509366379742415	0.00951084774543523	-0.0862291597397151
Acsl1	-1.46010733333333	6.23946333333333	-6.4308483001537	0.000517342557616296	0.00962154805221458	-0.103460373848561
Cyp2j11	-2.83521033333333	6.83757116666667	-6.42333787404837	0.000520761712138083	0.00963845064720937	-0.110765786155429
BC038268	-1.91262233333333	7.12354183333333	-6.41210730554902	0.000525922477083223	0.00968530966033672	-0.121702112284297
Rnft2	-1.106472	5.646223	-6.39212557865834	0.000535248938170131	0.00976144910960889	-0.141196903484984
Glt25d2	-1.00768066666667	6.442884	-6.38469750976199	0.000538763769901301	0.00977609658111209	-0.148455927322788
BE136769	-1.09227633333333	3.28539916666667	-6.38415745715137	0.000539020333770041	0.00977609658111209	-0.148983943008913
Perp	-2.09780533333333	5.03140833333333	-6.38092293788936	0.000540559870568335	0.00978924578215738	-0.152147089242026
Prkaa2	-1.524203	5.42987616666667	-6.36914387899188	0.000546208715579914	0.00987425039065402	-0.163676659305571
Ppp1r1a	-2.47411433333333	7.37554316666667	-6.36148267053554	0.000549918750787668	0.0099326372795107	-0.17118439144287
Sgms2	-1.201922	5.711378	-6.35624605923471	0.000552471109295017	0.00994249553123097	-0.176320091356271
Wfdc15b	-3.22403066666667	6.873991	-6.35497913916336	0.000553090633573102	0.00994249553123097	-0.177563084938576
Slc8a1	-1.594158	5.15190966666667	-6.3529120791029	0.000554103120788608	0.00994249553123097	-0.179591515377224
Vldlr	-1.227905	5.78541516666667	-6.34053202758919	0.00056021134653885	0.0100000931589193	-0.191750802880959
Pah	-3.76259066666667	8.46330166666667	-6.30850689867891	0.000576370154913503	0.010169463524712	-0.223289322524605
Hsph1	-2.65292366666667	7.32273116666667	-6.29848676828216	0.000581534171964453	0.0102025373679359	-0.233182300530081
Rassf9	-1.474731	4.85878683333333	-6.27725802240166	0.000592649157100882	0.0103431031375556	-0.254181318696967
Pax8	-1.06902733333333	5.060038	-6.27402483693313	0.000594363063527123	0.0103480572452339	-0.257384253271601
Acsm1	-2.466511	7.1519595	-6.27389102410925	0.000594434118627626	0.0103480572452339	-0.25751684111467
Rab3ip	-1.56464266666667	6.317884	-6.26949606277802	0.000596773226348375	0.0103800396081672	-0.26187276331413
Cyp2j5	-3.36712466666667	6.811989	-6.25010933735744	0.000607216773932383	0.010508661172967	-0.281114981893243
1810019D21Rik	-1.059212	6.48407733333333	-6.2479616923382	0.000608386408819019	0.0105200997665436	-0.283249401063026
Hlf	-1.78739033333333	6.53583316666667	-6.24570272986102	0.000609619428367788	0.0105226277722076	-0.285495051837334
AW555355	-1.15707166666667	5.4573045	-6.22889248928131	0.000618884624224931	0.0106240603522974	-0.302225565759275
Jmjd8	-1.07278	7.14826166666667	-6.19936831658167	0.000635546701026276	0.0107892063727811	-0.331692435990201
Paqr9	-2.963214	6.62075466666667	-6.19123618351476	0.000640225088308052	0.0108331411763176	-0.339827358020723
Nphs1	-1.360629	5.47837583333333	-6.18962461510158	0.000641156849272898	0.0108331411763176	-0.341440433502501
Leprel1	-1.69858466666667	6.94746066666667	-6.17224908914438	0.000651301175021771	0.010950861463923	-0.358852288855814
Keg1	-4.26460633333333	7.19890516666667	-6.13823170104942	0.000671693114504482	0.0111212628200458	-0.393047515810704
Wwc1	-1.625079	7.32672116666667	-6.11893892203611	0.000683579590549883	0.0112288399620033	-0.412504173682279
Serpini1	-1.66829666666667	5.52904066666667	-6.10119587007608	0.000694722187381813	0.011375732032655	-0.430438357465797
Igfbp5	-1.98452033333333	9.94334083333333	-6.08651491461594	0.000704097639575905	0.0115110223589481	-0.445306817379662
Pter	-1.80491266666666	6.14055433333333	-6.0754698030251	0.000711245785595121	0.0115796317424245	-0.456510561847752
5330406M23Rik	-1.96600066666667	6.63609666666667	-6.07318047513292	0.000712737658877903	0.0115881505685958	-0.458834659584436
Cdc42bpg	-1.50247666666666	7.59037766666667	-6.0665836808658	0.000717056431209104	0.0116492097830601	-0.465535277564527
Dnajc12	-3.58403166666667	5.77983583333333	-6.03352830864879	0.000739148734680397	0.0118315286237812	-0.499192303580209
LOC100048247	-1.520106	6.48741733333333	-6.01756889663949	0.000750090510674145	0.0119304181886044	-0.515490928792826
Aqp4	-1.014076	4.89696566666667	-6.00450969854677	0.000759180562001393	0.0120311212281615	-0.52885138098365
Ido2	-1.62376866666667	5.31021533333333	-5.9880603194113	0.000770808555775618	0.0120949739760449	-0.545710628729348
Rasgef1a	-1.01968866666667	4.116131	-5.9880546256338	0.000770812615464781	0.0120949739760449	-0.54571647025704
Ttc36	-1.147234	6.06051	-5.97221645089556	0.000782199641321933	0.0122180292916759	-0.561981407603191
Podxl	-2.16302333333333	7.17442733333333	-5.96244372529577	0.000789320880837692	0.0122828782066248	-0.572033212538351
Fdft1	-1.09415	6.396541	-5.95436745202715	0.000795261396633987	0.0123381852541541	-0.580349207513449
Dgkb	-1.28560366666667	4.9146635	-5.91749214435666	0.000823036550871392	0.0126645974022108	-0.618423853229698
Acyp1	-1.09655133333333	6.36472933333333	-5.90710243973692	0.000831059479429404	0.0127300455351082	-0.629182609341346
Itga8	-1.79469833333333	10.0014261666667	-5.8987920590989	0.000837540532316607	0.0127963509857877	-0.637798063324499
Sema3g	-1.83334333333333	7.312159	-5.89204059454552	0.000842847977843352	0.0128641616455929	-0.644803847824824
Ccdc141	-1.06759733333333	5.28451166666667	-5.87786884459251	0.000854112968785097	0.0130072977227132	-0.659528338096964
Spink3	-1.50492933333333	10.0967636666667	-5.87393182210978	0.000857272657343652	0.0130170747624993	-0.663623467825752
Cspg4	-1.157121	6.82522716666667	-5.86772800057544	0.000862278475984856	0.0130738864822894	-0.670080450678993
1810022C23Rik	-2.73370566666667	7.1354095	-5.86324494004091	0.000865916422877727	0.0131192268072659	-0.674749517685531
C78692	-1.49898066666667	5.415255	-5.83796067180283	0.000886762492608754	0.01329886519916	-0.701131089028018
Mccc1	-1.00863033333333	6.58403316666667	-5.81912357825992	0.000902662519745583	0.0134240845613446	-0.720839081818927
Mettl7a1	-1.074287	7.2923155	-5.80627452290149	0.000913693251084461	0.0135165165419726	-0.734308421736634
Gcnt1	-2.868659	7.59177183333333	-5.79707583987931	0.000921683892547858	0.0135727767797973	-0.743964262345112
Sdhc	-1.128968	7.668309	-5.78735291714634	0.000930216002496515	0.0136632082014421	-0.754182292899003
Atp1b1	-1.09115433333333	9.0607735	-5.75933698513257	0.000955304681675413	0.0139229430033328	-0.783693372884684
Tmem117	-1.003886	5.201785	-5.75676662471726	0.00095764455758839	0.0139472162644264	-0.786406013593176
Grb7	-1.09822566666667	6.38537916666667	-5.735005186914	0.000977716513803952	0.0141426384414065	-0.809406516269708
Mut	-1.26460566666667	6.32210383333333	-5.73479137214687	0.000977916075355432	0.0141426384414065	-0.809632811657883
Tmem45b	-1.21753533333333	5.78041466666667	-5.73407507103445	0.000978584962509194	0.0141426384414065	-0.810390967596809
Ripk4	-1.07782933333333	4.43237766666667	-5.72095736914407	0.000990926335151829	0.0142711333825035	-0.824287013500345
Pak4	-1.173679	7.8278005	-5.71572540136395	0.000995897692326757	0.0143068561622895	-0.829835698142212
Plxdc2	-1.09541466666667	6.57794833333333	-5.70594024819403	0.00100527132378459	0.0143495736004885	-0.840222814224616
Dbt	-1.73696333333333	7.41683866666667	-5.70526471490461	0.00100592211946542	0.0143495736004885	-0.840940367902638
Aldh8a1	-2.01325633333333	7.28370083333333	-5.7027662960125	0.00100833319032356	0.0143681282109851	-0.843594716480148
Tex2	-1.12511033333333	6.40020183333333	-5.70087083473199	0.00101016674332829	0.0143681282109851	-0.845609022139316
Arhgap24	-1.35053366666667	7.34173816666667	-5.6934379798938	0.001017393298022	0.0144312145379924	-0.853512461813262
Lmo7	-2.238771	7.4212365	-5.68661809919398	0.00102407534646188	0.0144862532422559	-0.860770501200611
Hoxb5	-1.77705666666666	6.34507333333333	-5.67980193782503	0.00103080336963668	0.0145218286699293	-0.868030691197185
Hpd	-3.13715233333334	6.03456416666667	-5.67573489753716	0.00103484161786054	0.0145624594171507	-0.872365584403265
Arhgef16	-1.31963833333334	5.95933083333333	-5.63622149239126	0.00107502014760181	0.0149612999142349	-0.914594872273055
Gas2	-1.13428233333333	5.20536483333333	-5.61435190195341	0.00109801414988881	0.0151850904067202	-0.93805642943206
Itgb6	-1.27125	4.80852566666667	-5.59684901889605	0.00111681770343317	0.0153061013417504	-0.9568791675075
Pdzk1	-2.08990733333333	7.65464866666667	-5.5949762340028	0.00111885111531098	0.0153136730084357	-0.958895589144124
Hnf4a	-1.875538	6.32218966666667	-5.58172658442632	0.00113335723189799	0.0154194019540978	-0.973174795714756
0610011F06Rik	-1.636473	7.92135816666667	-5.58067624331458	0.00113451623597999	0.0154194019540978	-0.974307754548525
Pcbd2	-1.20588866666667	7.14870066666667	-5.54519053625696	0.0011744710799401	0.0156805916102268	-1.01267134816862
Myo6	-1.45135566666667	6.40809116666667	-5.53986752524752	0.00118060047361173	0.0157281394150837	-1.01844060123627
Mlec	-1.06328466666667	6.93895866666667	-5.53945721364411	0.00118107444086964	0.0157281394150837	-1.01888546817647
Neat1	-2.36920466666667	7.553742	-5.51873306745632	0.00120529558336115	0.0159474787616054	-1.04138436807624
3110080O07Rik	-1.18350566666666	4.9291255	-5.5062062010382	0.00122020799431147	0.01605228320543	-1.05501202120339
Asl	-1.322016	6.63598933333333	-5.50574884428424	0.00122075637551079	0.01605228320543	-1.05550996789712
Gbas	-1.146634	6.85603233333333	-5.50436670412045	0.00122241528478463	0.01605228320543	-1.05701494299987
Ttr	-2.366383	6.34839916666667	-5.50242211442635	0.00122475358324535	0.01605228320543	-1.0591327904694
Nrp1	-1.48335333333334	8.75614766666667	-5.49018599087979	0.00123958344691023	0.0161689034136997	-1.07247082990864
Tek	-1.79123966666667	6.21558616666667	-5.47905323668155	0.001253252353173	0.0162571393077312	-1.08462371381974
Slc9a2	-1.09168266666667	5.25441233333333	-5.47892914076392	0.00125340567515402	0.0162571393077312	-1.08475927552119
1700020C11Rik	-1.21459733333333	5.542609	-5.46630715030643	0.00126911145335507	0.0163388459792273	-1.0985583615262
Hspd1	-1.67488833333333	8.79760216666667	-5.45962609484392	0.00127751463640449	0.01640918636947	-1.10587121501242
Efnb2	-1.919321	6.64395383333333	-5.45010553853972	0.00128959794853699	0.0164529149745179	-1.11630255460631
Pard6b	-1.170966	5.67526766666667	-5.44785423911072	0.00129247407591544	0.0164684345571045	-1.11877102412901
Sorl1	-1.44523166666667	5.9808125	-5.43272090216701	0.00131199644727091	0.0165851568442049	-1.13538207546976
Xylb	-2.482389	8.35718283333333	-5.41762771970231	0.00133179902879164	0.0167536105318977	-1.15198011361824
Msra	-1.32021933333333	6.132788	-5.40916430998758	0.00134305062988319	0.016833715197948	-1.16130095944818
Gimap8	-1.50919166666667	6.72851983333333	-5.40820278175079	0.00134433569395573	0.016839616285099	-1.16236051976653
G6pc	-3.03100633333333	7.22985016666667	-5.40483315611226	0.00134885009347553	0.0168757221918738	-1.16607469072692
Gpx6	-1.95007366666667	5.6147365	-5.39782756471493	0.00135829055517231	0.0169542905964069	-1.17380157393523
Immt	-1.04753566666667	7.29710216666667	-5.37274240217983	0.00139271069153941	0.0172470956956446	-1.20152459522399
0610012H03Rik	-1.73438866666667	5.77333833333333	-5.36794225771961	0.00139940864754469	0.0172856839405835	-1.20683933968867
Casr	-1.043552	5.73597066666667	-5.36424716126886	0.00140458940399044	0.0172868187648959	-1.21093272463554
Smpdl3a	-1.275005	7.98999483333333	-5.36387344923693	0.00140511457477439	0.0172868187648959	-1.21134682292668
Gsta4	-1.27665866666667	8.48721433333333	-5.35559271922691	0.00141680833162182	0.0173747471886295	-1.22052735866258
Ogt	-1.14775533333333	7.03047233333333	-5.35451506860842	0.00141833820537746	0.0173747471886295	-1.2217228029601
Slc2a5	-1.06479133333333	6.12508133333333	-5.35267541945051	0.00142095414679344	0.0173783280365671	-1.22376390595476
Slc22a23	-1.59813633333333	7.21818783333333	-5.34548716542204	0.00143122797113874	0.0174318172385868	-1.23174378725095
Tmem174	-2.329137	7.5752035	-5.34470119286656	0.00143235639381467	0.0174352928666752	-1.2326167487697
Hrsp12	-2.215782	8.257676	-5.33179030168195	0.00145103689362845	0.0175888407231872	-1.24696876112023
Mylip	-1.34681066666667	6.15573766666667	-5.32776165991658	0.00145692195191938	0.0176305458675511	-1.25145178778406
Rnf144a	-1.11163333333334	6.72955866666667	-5.318597666532	0.00147040922788078	0.0177005432140875	-1.26165772053639
6230400D17Rik	-1.39632	4.34851	-5.31301675196001	0.00147869196749387	0.0177589016142513	-1.26787886579733
Epb4.1l3	-1.220215	5.56008783333333	-5.31130528199533	0.00148124251787032	0.0177688958886752	-1.26978753475023
Qdpr	-1.27681466666667	7.985694	-5.30474157329601	0.00149107028276168	0.0178247540565285	-1.2771112840496
Stx16	-1.38323866666667	7.30970133333333	-5.28282830876889	0.00152441683777338	0.0180665357185776	-1.30160519827681
2610017I09Rik	-1.11974766666667	4.74086816666667	-5.27861991554062	0.00153091670707228	0.0181230042466868	-1.30631682290248
4931406C07Rik	-1.97385833333333	8.1979455	-5.27740822025664	0.00153279395753712	0.0181244778935535	-1.307673866278
Smarcc2	-1.12475066666667	6.636746	-5.27471434058843	0.00153697682053724	0.0181428182794124	-1.31069161913961
Pigb	-1.49974433333333	6.9636075	-5.27237979353687	0.00154061214119481	0.0181546436991737	-1.31330765388211
Cyp2d12	-1.42044333333333	4.483551	-5.27086763634086	0.00154297201826795	0.0181617554409787	-1.31500254340051
Cml1	-1.43546233333333	5.5498155	-5.26919721751976	0.00154558361421924	0.0181722246978549	-1.31687518869386
Ptger3	-2.419805	5.49744716666667	-5.26797418931466	0.00154749890067052	0.0181736653973692	-1.31824652675753
AA408650	-1.02955166666667	5.5191905	-5.26332155760282	0.00155480948684638	0.0182310702693896	-1.32346525819741
Prss8	-2.12181266666667	7.21861566666667	-5.25678955568309	0.0015651388334889	0.0182853448171214	-1.33079711096306
Trpc4	-1.02634633333333	4.6434915	-5.24654610848451	0.00158149328949435	0.0184160263063247	-1.3423068442544
Gimap4	-1.14332566666667	5.21854983333333	-5.21858442427758	0.00162712479366668	0.0188307598532852	-1.3737996418577
Cideb	-1.70683333333333	6.30521166666667	-5.2100891811916	0.00164128071334917	0.0188888850488449	-1.38338934084795
2410022L05Rik	-1.11096933333333	6.57759466666667	-5.1704085122453	0.00170926510086757	0.0193907359029304	-1.42831611707924
Tjp2	-1.12966866666667	5.95789466666667	-5.16512716696543	0.00171855028783842	0.0194533872483779	-1.43431237623229
Slc13a1	-1.751626	5.90193966666667	-5.1619621056215	0.00172414201238074	0.0194846890481126	-1.43790775978784
Pm20d1	-2.21194566666667	4.7665445	-5.1593034228849	0.00172885494309673	0.0195166206758644	-1.44092900728823
Pvalb	-1.54033633333333	6.28681816666667	-5.14272395624112	0.00175857379582964	0.0197443347836877	-1.45979188692351
Gm4670	-1.198665	7.70068216666667	-5.1112029482357	0.00181667442627182	0.0201199125013651	-1.495761149058
Nphs2	-1.819015	7.4697645	-5.09059760376079	0.00185582130515722	0.0203964826885672	-1.5193503251253
Zdhhc23	-1.01694066666667	4.84066	-5.08744379919197	0.00186189634179141	0.0204275216151661	-1.52296614031216
Usp11	-1.294814	5.09848833333333	-5.08489254829115	0.00186682707063159	0.0204452611426309	-1.52589216476274
Wnk4	-1.07900333333334	6.81078133333333	-5.08166701351439	0.0018730819991944	0.0204742118527163	-1.529592846726
Cd34	-2.22348	6.03627966666667	-5.06456706681333	0.00190663822078086	0.0206879249968357	-1.54923644524995
D10Jhu81e	-1.30883166666667	6.6525625	-5.02853778620031	0.00197957599644192	0.0212421566500343	-1.59076141271648
Esam	-1.46466766666667	6.1030675	-5.02717206930662	0.00198240180927155	0.0212421566500343	-1.59233908987408
Hgd	-1.13536266666667	7.40758333333333	-5.02213621057718	0.00199286077961339	0.0212664364206319	-1.59815881987588
Fip1l1	-1.00766133333333	6.095138	-5.02046850107648	0.0019963381012863	0.0212925571287788	-1.60008692019025
Map3k5	-1.20543433333333	6.29270683333333	-4.97497639988339	0.00209387401072156	0.0220261487363848	-1.65283553462969
Kif21a	-1.38718	4.908786	-4.97091529696135	0.00210283818864275	0.0220867428031085	-1.65755885463264
Aldh6a1	-1.624233	8.47494483333333	-4.95557519044858	0.00213708982744396	0.0223669811342958	-1.6754217469545
AW209491	-1.00022933333333	6.97352133333333	-4.94262675980965	0.00216648935505685	0.0225378100361825	-1.69052597157023
Aadat	-1.706356	5.347674	-4.92996194017936	0.00219568492265615	0.022761383401229	-1.70532271870023
Kank4	-1.88936033333333	7.25378283333333	-4.92106113891317	0.0022164677778029	0.0229005575087207	-1.7157356656006
Fa2h	-1.29525866666667	4.45754566666667	-4.90613431349693	0.00225181860331578	0.0231230687860843	-1.73322404890331
Zfhx3	-1.067719	6.07312816666667	-4.89767758375984	0.00227212701852184	0.0232623063713119	-1.74314629789513
Spata13	-1.08628066666667	5.70930066666667	-4.88818126857226	0.00229517731968309	0.0234402776041313	-1.75430061126322
D630024D03Rik	-1.06289833333333	5.68841983333333	-4.86521096774745	0.00235202562424236	0.0237743117961663	-1.78133535134588
Mpv17l	-1.39075233333333	6.58173383333333	-4.85558604720446	0.00237631420610864	0.0239495877663415	-1.79268606533849
Fam151a	-1.20211766666667	6.8508285	-4.85492478097131	0.00237799321855673	0.023952035602967	-1.79346639294844
Ubxn8	-1.17007866666667	5.084559	-4.85179378971125	0.00238596116447661	0.0239767069205737	-1.7971619823529
Slc5a12	-3.24710166666667	7.1759935	-4.8474378750136	0.0023970962299369	0.0240423440159972	-1.80230574659387
Slc7a9	-2.03593	5.59123733333333	-4.83400791877869	0.00243179589030578	0.0242721866831148	-1.81818210518382
6530415H11Rik	-1.53213766666667	5.33267383333333	-4.82562591925488	0.00245373823352034	0.0243612001696307	-1.82810425264035
Col4a4	-1.24983533333333	6.808111	-4.81861635062201	0.00247225836721983	0.02448696134697	-1.83640963598572
Btd	-1.16469366666667	6.56804183333333	-4.81423563650149	0.00248391230579787	0.024549821633308	-1.84160381456398
Cwh43	-1.07312866666667	5.09102766666667	-4.80854877761216	0.00249913293412345	0.0246351612061997	-1.84835084512038
Rab6b	-1.84270366666667	6.10383583333333	-4.78528307312739	0.0025625007509854	0.0249683450475327	-1.8760029134982
Sntb1	-1.109115	5.50805183333333	-4.77936201902745	0.00257891379060511	0.0250514401613453	-1.88305288159497
Slc22a1	-1.85784566666667	7.43346216666667	-4.76123232377579	0.00262990607396658	0.0254154614559359	-1.9046710222452
BC040756	-1.64852866666667	5.52507733333333	-4.75127565600861	0.00265839051842221	0.0255490129837943	-1.91656393690165
A930017K11Rik	-1.00841233333333	4.52365716666667	-4.73146768088221	0.00271609154646152	0.0259572501258644	-1.94026702244935
Ugt2b38	-1.575788	4.915897	-4.72675113946995	0.0027300368283113	0.0260664319696704	-1.94591950476585
Slc6a19	-2.80257766666667	5.90374983333333	-4.72271443822351	0.00274203574268784	0.0261447861662182	-1.95075982776769
Cxcl13	-2.007722	7.05581966666667	-4.71414356391094	0.00276770859426084	0.0263167730749004	-1.9610448959325
Cdo1	-1.20317233333333	6.46932183333333	-4.71115367381088	0.00277672762322029	0.0263419743008344	-1.96463530309595
Clec14a	-2.15025	5.66492066666667	-4.7103315838015	0.00277921322923142	0.0263534657467836	-1.9656227388885
Exosc7	-1.08051433333333	5.7423065	-4.7032809802551	0.00280063347263235	0.0265062044130678	-1.97409548886117
Fhod3	-1.02904	4.82703233333333	-4.69957012532801	0.00281198151418185	0.0265424873093541	-1.97855777196662
BC026439	-1.80407466666667	4.654261	-4.69818861580181	0.0028162194042084	0.0265703619974607	-1.98021954566768
Mef2c	-1.02227833333333	4.86598983333333	-4.69003554405151	0.00284137567238086	0.0267710661870198	-1.99003231762826
Amotl1	-1.14858433333333	8.0238875	-4.68242423805887	0.00286508752576316	0.0269319386056101	-1.99920184247149
Tmem182	-1.74980133333333	6.69647833333333	-4.68104077829435	0.00286942122583543	0.026949364383062	-2.00086944340793
Kcnq1	-1.01980533333333	6.53207333333333	-4.67861693981772	0.00287703161974847	0.0269799373238244	-2.00379177823464
Sectm1b	-1.30425166666667	4.93544616666667	-4.67834248781907	0.00287789476990265	0.0269799373238244	-2.00412272950776
AU022434	-1.708868	7.72401233333333	-4.6569522718656	0.00294606691589243	0.0274350641149114	-2.02995042219153
Slc6a6	-1.083945	7.21981016666667	-4.65435664584585	0.00295446159712037	0.0274982989604169	-2.03308909548705
Apom	-2.024593	6.0916005	-4.65391531729271	0.00295589158655603	0.0274992325243209	-2.03362285570978
Acat1	-1.50620666666667	8.69189266666667	-4.65267274161368	0.00295992193198386	0.0275119754945431	-2.03512582977377
Spsb4	-1.319011	5.96987183333333	-4.6399825919871	0.00300143684994041	0.02778545903922	-2.05048837396151
Mettl7b	-1.78790433333333	5.9136545	-4.63666629796325	0.00301239294138352	0.0278304527055432	-2.0545069452202
Lrrc19	-2.57420766666667	6.66671116666667	-4.628023193036	0.00304115811817888	0.0279884952510736	-2.06498797072196
Aass	-2.28186866666667	7.62446933333333	-4.59795802896125	0.00314363710460001	0.0286093994217964	-2.10153207785746
Celsr2	-1.140722	6.104813	-4.59442592455211	0.00315592788461518	0.0286912530518161	-2.10583408455405
Slc7a12	-1.488174	4.59572533333333	-4.5937226638726	0.00315838145144207	0.0286973136480721	-2.10669085647528
Sord	-2.317939	8.3777695	-4.59310423125754	0.00316054082857288	0.0286973136480721	-2.10744434391282
1700011H14Rik	-1.69128933333333	7.14904233333333	-4.5803233708636	0.00320553924177889	0.028999893726697	-2.1230289504583
Prom1	-1.80009666666667	8.203565	-4.57940536613712	0.00320879878293311	0.0290166889505201	-2.12414926620016
Gipc2	-1.108933	5.33360883333333	-4.57556035255937	0.00322249150624239	0.0291073451124805	-2.12884299992975
Arhgef15	-1.047328	4.415451	-4.57082753495523	0.00323943558630211	0.0291408296478094	-2.13462350094692
Stk32b	-1.00866966666667	5.49079416666667	-4.56079859896055	0.00327567045294194	0.0293646036572572	-2.14688342690647
Dbp	-1.50376633333333	5.63924383333333	-4.55588431501935	0.0032935910808188	0.0294741484822213	-2.15289634120478
B230120H23Rik	-1.195909	6.04163016666667	-4.55530472873861	0.0032957118356287	0.0294803704466424	-2.15360573411141
Kng1	-1.15593033333333	6.87275216666667	-4.54871740182004	0.00331992293188451	0.0295862018336794	-2.16167187380959
Esrrg	-1.30835133333333	4.89493466666667	-4.54780834227398	0.00332327967021117	0.0295862018336794	-2.16278551476765
Cldn8	-2.44144833333333	6.5165925	-4.54289783484018	0.00334147759849277	0.0296843205388441	-2.16880322983261
Cldn2	-1.13552833333333	7.36685883333333	-4.53360761683685	0.00337621169170891	0.0298901686627705	-2.18019792822522
A1cf	-1.24348266666667	4.54751633333333	-4.52332427217351	0.00341512990221152	0.0300801965535079	-2.19282559880777
Spn	-1.07319033333333	5.2821705	-4.50106909097814	0.00350108372029667	0.0305022898470451	-2.22020790483591
Cldn16	-1.719077	4.97371316666667	-4.49994786436921	0.00350547758988599	0.0305022898470451	-2.22158937698435
Es22	-2.27215933333333	6.616219	-4.49807287481163	0.003512839072197	0.0305305912828745	-2.22389998200777
Sall1	-1.25917233333333	4.67467783333333	-4.4958035652207	0.00352177180609785	0.0305712345919762	-2.22669721503196
Glb1l	-1.029457	5.0934845	-4.49414772123192	0.00352830574352407	0.0306077563262673	-2.22873874904412
Cobll1	-1.05322333333333	5.867564	-4.48176930261714	0.00357758171045422	0.0308587628247312	-2.24401328451147
Tet2	-1.06191133333333	6.45819666666667	-4.47829019780388	0.00359156925827192	0.0308858397556044	-2.24831046097361
Bpnt1	-1.256664	7.344042	-4.47727185774613	0.00359567497722036	0.0308858397556044	-2.2495685910122
Mthfd1	-1.66540266666667	6.68169166666667	-4.47372489254722	0.00361001649474004	0.0309018009634598	-2.25395196372722
Slc27a2	-1.659671	10.3350101666667	-4.46885337967569	0.00362981773784231	0.0309559837675533	-2.25997526057201
C79468	-1.05355566666667	5.77825316666667	-4.46272651128877	0.00365489390411968	0.0311057040457198	-2.26755570836025
Ndrg1	-1.26660333333333	9.38663633333333	-4.4598221704234	0.00366684833265704	0.0311561587377486	-2.27115103652252
Slc4a4	-1.31738033333333	7.47242316666667	-4.45807850321434	0.00367404631867564	0.0311916879788715	-2.27331014901682
Foxc1	-1.28509633333333	6.0540525	-4.45037653737432	0.00370602976129429	0.0313987716072623	-2.28285256833292
Fgfr2	-1.59693833333333	6.67290916666667	-4.44813596685861	0.00371539226411452	0.0314394547521082	-2.28563019281629
Slc22a18	-1.11110066666667	6.48411466666667	-4.43473923010091	0.00377192570001994	0.0317748250110437	-2.30225357772636
Zfp871	-1.43503633333333	7.2925215	-4.42376334015447	0.00381895878137993	0.0319627222006145	-2.31589286124604
Slc16a14	-2.44891666666667	5.52932066666667	-4.4204841954905	0.00383313694405188	0.0320328401879202	-2.3199711810993
Rab11fip5	-1.03634066666667	6.91547333333333	-4.38373365247793	0.0039961159011157	0.0329848237662299	-2.36578735660969
Insig1	-1.02574866666667	7.89469033333333	-4.38079074232743	0.0040094972982602	0.0330168559272089	-2.36946487967551
Sfrp2	-2.38253566666667	10.9342261666667	-4.38038134208259	0.00401136279239658	0.0330168559272089	-2.36997657661421
Glis3	-1.19945933333333	6.395862	-4.37224621175652	0.00404863303454995	0.0331669798035263	-2.38014957955942
Snx25	-1.01122133333333	6.299708	-4.37134551724377	0.00405278314183644	0.033172787917935	-2.38127650356802
Cela1	-1.61722766666667	6.2007305	-4.37019974166844	0.00405806935461687	0.0331850266203367	-2.38271023994834
2310051F07Rik	-1.97663033333333	7.1121955	-4.36570275122133	0.00407889128854418	0.0333289414217235	-2.38833931185395
Kmo	-2.20821933333333	6.230976	-4.36417442722933	0.00408599480264241	0.0333471563028666	-2.39025306152862
Tmem229a	-1.99378633333333	6.8984005	-4.35885081338393	0.00411084631390204	0.0334710285896882	-2.3969219321187
Slc47a1	-2.09561833333333	7.58557283333333	-4.33828934010912	0.00420842403912903	0.0340510240818574	-2.42271864430901
Pdp2	-1.085433	5.5276945	-4.33319831994087	0.00423298088152716	0.0341962021917434	-2.4291155848234
Ell3	-1.17602966666667	6.0196745	-4.32429929785041	0.00427629000202447	0.0343848963965273	-2.44030655731041
Hsd3b2	-2.46609066666667	5.54855233333333	-4.31847512817721	0.00430490167971355	0.0344942547997505	-2.44763709828863
Clcn3	-1.16513866666667	4.98710466666667	-4.31611263413386	0.00431656831738895	0.0345609560092609	-2.4506120635653
Ass1	-1.08709266666667	6.74567533333333	-4.31382267916873	0.00432791033929466	0.0346115675664938	-2.45349647322255
4833413G10Rik	-1.023239	4.7593965	-4.30879537837176	0.00435292682845771	0.0347712938352004	-2.45983154694916
Nox4	-2.913661	7.06417083333333	-4.30593192910116	0.0043672476381655	0.0348509717973168	-2.46344155057993
Fahd1	-1.04011533333333	5.56110933333333	-4.29471177882476	0.00442386982307038	0.0350749052717233	-2.47759870301387
Speg	-1.12852933333333	7.020699	-4.28034994901113	0.00449754198981238	0.0355013991951564	-2.49574710515816
Ntn4	-1.44056966666667	6.7455005	-4.26494201305302	0.00457810171473443	0.0359315831356443	-2.51525137232816
2310076G05Rik	-1.01184	4.76849333333333	-4.25707434361959	0.00461985555656723	0.0360798295757677	-2.52522427739323
Pck1	-2.05322366666667	7.64965816666667	-4.25068992457812	0.00465404913736288	0.0362661605914852	-2.5333237731895
Psg28	-1.43520033333333	5.66758783333333	-4.23173844642634	0.00475721791115582	0.036765330202023	-2.55740177851597
Acsm5	-1.58202533333333	5.31395566666667	-4.20644610372266	0.00489888750401193	0.0374681554994344	-2.58961859227308
Slc26a1	-2.461167	5.45733716666667	-4.20448051533746	0.00491009213474768	0.0374983808857891	-2.59212627090979
Fbp1	-1.81696833333333	9.20162616666667	-4.181489690092	0.00504328476889133	0.038051868772507	-2.62150008330935
Gjb2	-1.778275	6.49614683333333	-4.16357707239833	0.0051498406809365	0.0385074913715232	-2.64443984435622
Car12	-1.28233733333334	6.62615133333333	-4.13651889294796	0.00531557178049566	0.0392782582270459	-2.67918146988443
Itga6	-1.12888566666667	6.18185083333333	-4.12466743510496	0.00539001895430442	0.0396129899747395	-2.69443219263568
2610027H17Rik	-1.21074333333333	4.00267666666667	-4.12412488638923	0.00539345466299869	0.0396129899747395	-2.69513085077211
Slc35f3	-1.874196	5.066148	-4.10622078424044	0.0055082074260869	0.0401789831704942	-2.71821081960644
D730040F13Rik	-1.30847333333334	7.72020666666667	-4.08745042226097	0.00563142786551482	0.0406313367392147	-2.7424579874247
Fam108c	-1.13776866666667	7.03473933333333	-4.07949029049919	0.00568460351534477	0.0407898280658837	-2.7527563172531
4930455F23Rik	-1.46503666666667	6.88205866666667	-4.075664662003	0.00571035751431135	0.0409060975938598	-2.75770898242237
Nccrp1	-1.72118066666667	5.375733	-4.04836280217358	0.00589795170400701	0.0418154059617995	-2.79311618060109
Abhd3	-1.80830566666667	5.34921816666667	-4.04273792754899	0.00593744333191337	0.0419822319243572	-2.80042449263355
Gm4787	-1.05684	3.84241033333333	-4.01575344511446	0.00613101645110231	0.0428846045217189	-2.83554917930198
Emx2	-1.03080966666667	5.6037445	-4.01537535319156	0.00613377787221336	0.0428846045217189	-2.8360420809269
Nat8	-1.18319133333333	6.87432133333333	-3.99276837376124	0.00630141901827166	0.0437143450208729	-2.86555157588174
Cyp4b1	-1.44258933333333	8.366187	-3.98965947764874	0.00632486695529592	0.0438279820451978	-2.86961550832365
Hoxc4	-1.00949666666667	5.25656966666667	-3.9684710644905	0.00648726908972537	0.0445576924757922	-2.89735021504594
Slc1a1	-1.545873	5.76785316666667	-3.95536418358433	0.00659003533540698	0.0449797098255946	-2.91453908888952
Isca2	-1.00354666666667	7.37070033333333	-3.95458642531352	0.00659618979392903	0.0450068627938786	-2.91555985191905
3110049J23Rik	-2.035692	6.853188	-3.95155659539633	0.006620225737758	0.0451036674747138	-2.91953716278589
Ggt1	-1.55184233333333	8.28691983333333	-3.93955576799194	0.00671638543250024	0.0455414974195205	-2.93530387841828
Ugt2b34	-1.85006133333333	5.95196966666667	-3.93825339488182	0.00672691356751465	0.0455829945903573	-2.93701618886953
Dhcr24	-1.03638966666667	6.54749216666667	-3.92087636392629	0.00686914548153113	0.0461686050385263	-2.95988622214375
Slc2a2	-2.13071533333333	6.92432866666667	-3.91085025213575	0.00695271951845106	0.0464643866460197	-2.97310141770101
Enpep	-2.006055	7.33066783333333	-3.90801337958284	0.00697657010450381	0.0465400532273671	-2.97684325683379
B3galnt1	-1.59717466666667	5.847527	-3.90017051967889	0.00704297942552451	0.0467745207126758	-2.987194009053
D2Ertd93e	-1.01808933333334	4.34184066666667	-3.89291852258566	0.00710500734719647	0.0470470224830596	-2.99677280474352
Adam4	-1.16669833333333	4.8705945	-3.8925155279097	0.00710847190057687	0.0470470224830596	-2.99730532090206
Clec2h	-2.44781033333333	5.7193975	-3.89192443836001	0.00711355688484813	0.0470618905743903	-2.99808642721392
Slc12a7	-1.00976366666667	5.5385655	-3.86868874459763	0.00731666500295145	0.0478545063017201	-3.02883124161543
Atp2a3	-1.07043833333333	6.07731516666667	-3.86400525825808	0.00735837480835214	0.0480579543383429	-3.03503763029167
Aldh9a1	-1.27493366666667	8.2344705	-3.86356208057901	0.00736233519404238	0.0480579543383429	-3.03562507539075
Cdh1	-1.23763566666666	7.5111285	-3.8584267550234	0.00740839815592713	0.0481953703248597	-3.04243414093814
Slc17a3	-1.59865066666667	5.78296566666667	-3.85093830087783	0.00747613927671637	0.0485596847932698	-3.05237000879755
Mal	-1.218666	8.37667833333333	-3.84666510988268	0.00751510095178672	0.048705673075494	-3.05804335770224
Aasdh	-1.08553166666667	4.58540183333333	-3.84210051376441	0.00755696717472222	0.0489155500692198	-3.06410645837734
Chpt1	-1.30954066666667	7.22033966666667	-3.84081132337186	0.00756883810369513	0.0489465731152342	-3.06581941073427
Slc26a4	-1.41729266666667	6.308273	-3.82798727635103	0.00768804896927172	0.0494238547508575	-3.08287160130573
Slc22a2	-1.530857	7.02514416666667	-3.81877880972761	0.00777492679531824	0.0498120387403893	-3.09513049844497
Cyp2c44	-1.27982133333333	5.88551866666667	-3.80577672044185	0.00789944440446701	0.0503136463593416	-3.11246009967522
Pdgfd	-1.09856666666667	4.58382866666667	-3.80232967414811	0.00793282335433992	0.0504485608213727	-3.11705843038216
Ccpg1	-1.0852	7.35603333333333	-3.79635672668512	0.00799103011872234	0.0507562941908159	-3.12503025209086
Dnahc11	-1.12073933333333	5.248669	-3.79425978102098	0.00801157647969329	0.0507859799234775	-3.12783014031194
Adhfe1	-1.29188833333334	6.81817816666667	-3.74017473683251	0.00856214861466398	0.0529052272183645	-3.20025841767473
Hist2h2be	-1.14529733333333	6.173781	-3.73498722661174	0.0086171072020876	0.053117852174776	-3.20722672572515
Gata3	-1.70564866666667	6.29646	-3.72350503326004	0.0087401397647383	0.0536364482120335	-3.2226638538269
Tnfaip8	-1.10562166666667	5.3886585	-3.71074255086372	0.00887916287308251	0.0542223773990455	-3.23984364167158
Dio1	-2.38442333333333	5.00002033333333	-3.70331018511189	0.00896124372287095	0.0545151311978864	-3.2498588179426
Cat	-1.05374366666667	10.2897788333333	-3.68896906525554	0.00912199081451779	0.0552208819931972	-3.26920505785809
Bdh2	-1.479568	6.695371	-3.6881135762672	0.00913167952150064	0.0552522715576813	-3.27036000821544
L2hgdh	-2.62668466666667	6.97070233333333	-3.68703640777272	0.00914389491408191	0.055293827695359	-3.27181437888649
Npnt	-1.08560433333333	6.7408325	-3.68511027358703	0.00916578260660068	0.0553614340207677	-3.27441540150117
Folh1	-2.15961133333333	4.727689	-3.68159863028636	0.00920583561274442	0.0555384732517991	-3.27915877812674
1810011O10Rik	-1.75756733333333	7.148933	-3.67966807251729	0.00922793701973302	0.0556231318872336	-3.28176721074234
Iqgap2	-1.12319633333333	5.93057116666667	-3.67165236562103	0.00932032801749367	0.0560163982248483	-3.29260290845242
Serpine2	-1.279497	10.7399201666667	-3.66566054040294	0.00939005499246607	0.0562397125106258	-3.30070842835295
Bex4	-1.02875433333333	5.29858816666667	-3.64488147708325	0.00963633580679137	0.0571356252351641	-3.32885537255939
Suclg1	-1.148472	7.108329	-3.63792573878276	0.0097203552008569	0.0575019067245199	-3.33829055307994
Exph5	-1.01427866666667	5.227016	-3.63708580577063	0.00973055517031775	0.0575457853809955	-3.33943033066159
Lman2l	-1.410985	5.84065916666667	-3.60821239140747	0.0100884307112626	0.0589541778863018	-3.37866885667172
Nipsnap1	-1.49972033333333	5.7960775	-3.59635057834065	0.0102396168209432	0.0594346100123287	-3.39482122777355
Fam134b	-1.39327133333333	7.281756	-3.57599683505291	0.0105048588192759	0.0604819001228964	-3.42258075771446
D630002G06Rik	-2.43676	4.807997	-3.57462980363387	0.0105229414042988	0.0605354523455642	-3.42444715518124
Plk1s1	-1.00646433333333	5.49140816666667	-3.56818435394592	0.0106086601694356	0.0607918262577162	-3.43325040160397
Col4a5	-1.07477466666667	4.751187	-3.56524006026573	0.0106480709644235	0.0609080930809138	-3.43727356366891
5730508B09Rik	-1.19298833333333	5.16599083333333	-3.54678346225991	0.0108988047868843	0.0618376356097543	-3.46251910199516
Col4a3	-1.07636833333333	7.3053155	-3.53859369965869	0.0110121279501851	0.0622075438781147	-3.47373560858896
Acot3	-1.50372133333333	5.42601	-3.5129095696451	0.0113759703594171	0.0635116718879473	-3.50896853809362
Rnf128	-1.43287266666667	6.96537933333333	-3.51276102808728	0.0113781124870579	0.0635116718879473	-3.50917255242503
Haao	-1.16625633333333	6.64241483333333	-3.51042035572712	0.0114119257988816	0.0636198288288453	-3.51238772325359
Hacl1	-1.33525033333333	6.96748883333333	-3.50273625212869	0.0115237051599012	0.0640994476632373	-3.522947641721
Dmgdh	-1.32608166666667	5.87966083333333	-3.49479122592766	0.0116405404179013	0.0644523706995034	-3.53387410522575
Slc3a1	-1.32369333333334	7.83133766666667	-3.48378884179178	0.0118044793120476	0.0650303542894579	-3.54901855595915
B130021B11Rik	-1.31767966666667	5.7007795	-3.47937262473081	0.0118709906340299	0.0652242181993548	-3.55510168501455
Kap	-1.21162766666667	6.0592745	-3.47622872323304	0.0119185895161276	0.0653295387710137	-3.55943377030069
Mrps6	-1.17546666666667	8.18983466666667	-3.44743095578158	0.0123644217127903	0.0668907808320397	-3.59917329123831
2210409E12Rik	-1.354387	6.25283916666667	-3.44571242497031	0.0123915970627685	0.0669638408296619	-3.60154807702655
Echdc2	-1.12291433333333	5.4346845	-3.43987055624611	0.0124844639551486	0.0673576168383134	-3.60962353913249
AU021884	-1.26794733333333	3.91011666666667	-3.43614516092385	0.0125440822893123	0.0675232081794033	-3.6147755339522
Crim1	-1.04523933333333	6.47951566666667	-3.42255575100339	0.0127642047340114	0.0681484148196722	-3.6335834818362
Gpm6a	-1.75117033333333	4.68841283333333	-3.36667965510921	0.0137145941361423	0.0715338010919443	-3.71115499100874
2010003K15Rik	-1.360662	5.64554866666667	-3.34274999853131	0.0141449568057601	0.0729142202641886	-3.74449116477702
Glyat	-1.30921933333333	6.12253066666667	-3.32555827880091	0.0144632070891236	0.0740196945830647	-3.76848261595773
Hpn	-1.02388366666667	5.92360483333333	-3.3068335457498	0.0148187206248319	0.0750733250204184	-3.79465272320262
Xist	-1.16905666666666	8.69949033333333	-3.30637014827555	0.0148276384319328	0.0750857958890307	-3.7953008934274
Fam43a	-1.854946	6.15342933333333	-3.29421968675769	0.0150635606244379	0.0758021326173078	-3.81230499199229
Rgs2	-1.22286966666667	7.79812783333333	-3.28586294387687	0.0152281869983612	0.0763847041748988	-3.82400974819564
Hint2	-1.00995266666667	8.66969366666667	-3.28145853264049	0.0153157386919756	0.0767494043830257	-3.8301819277499
Agxt2	-1.494817	4.41711016666667	-3.27836303092446	0.0153775986900437	0.0769425007630016	-3.83452116740671
1810019J16Rik	-1.05279433333333	5.2535165	-3.27341512170745	0.0154770410186012	0.0773515430898239	-3.84145934327268
Phyh	-1.283312	8.97761733333333	-3.27202653251703	0.0155050739793047	0.0773978200120439	-3.84340698087559
Fnip2	-1.42988866666667	6.50444666666667	-3.27108841687462	0.0155240439376535	0.0773978200120439	-3.84472290652072
Ppargc1b	-1.15818466666667	4.91508066666667	-3.26788602390753	0.0155889906632872	0.0775625050286715	-3.84921575471051
9430013L14Rik	-1.01255933333333	4.53976633333333	-3.26677511119417	0.0156115895903422	0.0776249004901529	-3.85077459674399
Mgam	-2.368474	6.538978	-3.23015861025252	0.0163767279005561	0.0798744826097383	-3.90223204452409
Bhmt	-1.85211433333333	5.11325516666667	-3.22534365969747	0.0164803295631539	0.0802211135050382	-3.90900951066028
Phxr5	-1.370061	9.57924216666667	-3.21372880938873	0.0167331773560679	0.0810511719278814	-3.92536878913934
Nkain2	-1.55598333333333	4.09135733333333	-3.21341873431418	0.0167399848360288	0.0810582126888111	-3.92580572326358
Tspan12	-1.49794133333333	6.365856	-3.21281099334343	0.0167533360660045	0.0810659202576135	-3.92666213547212
Stk10	-1.10841133333333	6.023542	-3.20977540538561	0.0168201966769249	0.0812753475410008	-3.93094039896828
Dhrs3	-1.004269	7.65303983333333	-3.19980629211599	0.0170418132807546	0.0819631954556479	-3.94499750257047
Pkhd1	-2.50478133333333	6.08286566666667	-3.19754764136551	0.0170924619306393	0.0821178431300668	-3.94818382127765
Ndufb10	-1.08699866666666	8.70058766666667	-3.15803056668663	0.0180054790115048	0.0849968754706531	-4.00401798046835
Rnasen	-1.078516	10.1182123333333	-3.14828605835005	0.0182386377063054	0.0857452299168226	-4.01781093868127
Slc17a1	-1.41305766666667	7.6373265	-3.1427558194755	0.0183724106498584	0.0861586903967622	-4.02564306154088
9030617O03Rik	-1.09920833333333	7.08040683333333	-3.14061766538707	0.0184244151029313	0.086343831575736	-4.0286720206529
C730048C13Rik	-1.385865	4.5528165	-3.13772655419179	0.0184949861407094	0.0864674093376211	-4.03276836858314
5033421C21Rik	-1.15928266666667	3.58566766666667	-3.13338118277079	0.0186016050344471	0.0868004949723377	-4.03892680230659
Acy3	-1.031668	7.56050766666667	-3.12354078605001	0.0188455128325213	0.0874846354409365	-4.05287997179722
Trit1	-1.03483133333333	4.95750866666667	-3.09416127168094	0.0195944938545216	0.0894495484677046	-4.09459523104492
Sephs2	-1.17324966666666	8.1706635	-3.09404579596559	0.0195975003194802	0.0894495484677046	-4.09475935727998
Magt1	-1.32762433333333	6.9615395	-3.05510268684723	0.0206403348533284	0.0927357734307374	-4.15018123914212
Tstd1	-1.23532566666667	5.77042716666667	-3.04367679670026	0.0209575285936878	0.0936724981296862	-4.16646863387122
H2-L	-1.17734133333333	8.915293	-3.03818150565451	0.0211119481631867	0.0941303284642263	-4.17430627516448
Cryz	-1.54978866666667	6.879868	-3.03749104461276	0.0211314367729783	0.0941446023054641	-4.17529123473555
1700128F08Rik	-1.17058166666667	6.8476635	-3.0353341127803	0.0211924420415518	0.094253955669104	-4.17836842545707
Rbm47	-1.022462	5.588301	-3.03204839777981	0.021285737541063	0.0942905784542817	-4.1830567944037
Slc22a4	-1.19307266666667	5.81530366666667	-3.0277313536115	0.0214089890559809	0.0946471360980636	-4.18921821904497
Tmem178	-1.18916166666667	5.92538283333333	-3.01209129888046	0.0218619792850334	0.0959775950735175	-4.21155392793978
Mtm1	-1.14489133333333	6.24641133333333	-3.00862682764572	0.0219637098413197	0.0962354837348161	-4.21650444972697
Papss2	-1.19046033333333	7.23472016666667	-2.98308324175115	0.0227296535463898	0.0982591900068744	-4.25303624667561
Cgref1	-1.457464	6.70492066666667	-2.97173989608577	0.0230789441049349	0.0993189500103867	-4.26927667650546
Slc44a3	-1.023345	5.40620983333333	-2.96964154301199	0.0231441867494738	0.0995310721908645	-4.27228207232593
Cdc14a	-1.080795	5.5208555	-2.94078858213052	0.0240616329788613	0.10159629065656	-4.31364284649786
Cog7	-1.46527833333333	8.5539105	-2.93103174766395	0.0243806306319239	0.102415080940851	-4.32764401419643
Pcdh1	-1.192315	4.02934716666667	-2.91989882340345	0.024750160760077	0.103218002556796	-4.34362871843678
Phlpp1	-1.127565	5.76935583333333	-2.91289017799405	0.0249858676596929	0.103886756950163	-4.35369651151373
Fnbp1l	-1.106906	7.527071	-2.88176707815344	0.0260619541798495	0.106624584449746	-4.39844723138512
AI317395	-1.44569233333333	6.06234416666667	-2.86635667801542	0.026613010446804	0.108024272630099	-4.42063029183627
Galm	-1.06021766666667	6.7472095	-2.86181903329518	0.026777632228625	0.108352223071844	-4.42716521662235
Dao	-1.30803233333333	7.51419983333333	-2.85352004753403	0.0270815306707315	0.109069744070379	-4.43912057784029
Fut9	-1.436623	5.37849216666667	-2.84758318107232	0.0273011883272362	0.109615497632151	-4.44767586082592
Atp6v0d2	-1.03117233333333	6.26405916666667	-2.83390761324381	0.027814432610596	0.110599938630982	-4.46739147324954
March8	-1.035211	8.73346583333333	-2.82067207174548	0.028320967066386	0.111853654585292	-4.48648373248399
Sox18	-1.34652	5.94489433333333	-2.79650456436889	0.0292713994595747	0.114176124523475	-4.52137209427873
Rcan2	-1.09513866666667	7.026508	-2.77951547948592	0.029959810891133	0.115791225759582	-4.54591731072987
Igsf11	-1.17647033333333	5.89431583333333	-2.76199131474594	0.0306879681952128	0.117764427271049	-4.57125162870588
Ndufs1	-1.09292466666666	7.64552766666667	-2.75115116631411	0.0311477860395853	0.118762419447762	-4.58693076485945
Rhbdd1	-1.34637533333333	6.48535566666667	-2.74803369963797	0.0312813728924314	0.11900847549455	-4.59144091205657
Aqp1	-1.97859433333333	6.62704716666667	-2.74472260388762	0.0314239230491367	0.119353196065968	-4.59623169661087
Cdkn1c	-1.079392	6.544176	-2.73473722152485	0.0318580050650143	0.120467972226538	-4.61068252780013
Obfc2a	-1.12053533333333	5.70241766666667	-2.70322799451865	0.0332699439640659	0.123795557956252	-4.6563114455158
Gja5	-1.17645133333333	6.31897033333333	-2.67590916102182	0.0345477538643437	0.126681222990867	-4.69590425937984
Ppil6	-1.03407133333333	4.346578	-2.64933705618875	0.0358404937553825	0.129470262245426	-4.73443959377335
Tcfec	-1.31420866666667	6.28996033333333	-2.62563843757537	0.0370365338916124	0.131956086419842	-4.76882534461011
C730029A08Rik	-1.30808266666667	6.005462	-2.60831384178375	0.0379374633620443	0.133865326700296	-4.79397153993395
Iyd	-1.14421466666667	5.18314533333333	-2.59258750146696	0.0387752660074134	0.135730857516744	-4.8168034085639
Pipox	-1.154086	7.60509433333333	-2.58644312182057	0.039107868486833	0.136555561042362	-4.82572520087802
Gcsh	-1.470447	8.45931583333333	-2.55163390164898	0.0410495918407105	0.139951633507704	-4.87627931255921
Kcnj15	-1.580791	6.1202995	-2.52438054572115	0.0426403285999087	0.143506043250563	-4.91586784814838
Dmxl1	-1.41982666666667	5.90227833333333	-2.52290935276155	0.0427280164059201	0.143684245087941	-4.91800501833847
Ppif	-1.300544	7.18435966666667	-2.49518327172888	0.0444163471696665	0.147396417813844	-4.95828223162906
8430429K09Rik	-1.00084166666667	4.25411983333333	-2.49473489349374	0.0444442166366285	0.147409174757621	-4.95893357068318
Acaa1b	-1.35961133333333	9.591103	-2.48743115450434	0.0449007709461855	0.148384922329508	-4.96954325121969
9530008L14Rik	-1.257988	4.519647	-2.42549435537089	0.0489747524852479	0.15642337585591	-5.05949256982529
