# Supplementary material for: Identification of fibroblast activation-related genes in two acute kidney injury models
Source: PeerJ. 2021 Mar 18;9:e10926. doi: 10.7717/peerj.10926 (PMC7982076; doi:10.7717/peerj.10926)
Supplement: Supplemental Information 7 [file peerj-09-10926-s007.tsv]

logFC	AveExpr	t	P.Value	adj.P.Val	B
Tagln	4.85408933333334	7.90077033333333	53.8470312673899	9.67150558142662e-10	2.00016406929484e-05	11.8184267840292
Timp1	5.061742	7.67099966666667	44.8864336772124	3.08889573788892e-09	2.02966122422415e-05	11.2173747678074
Aldh1a2	5.64953766666667	7.88905216666667	44.2839107473591	3.36689354827891e-09	2.02966122422415e-05	11.1679491730169
Il33	5.85599133333334	6.82293366666667	42.5703215761733	4.33016313136057e-09	2.02966122422415e-05	11.0198033900439
Col6a2	5.84221966666667	7.92663416666667	41.7432262729902	4.90706741507699e-09	2.02966122422415e-05	10.9440401030187
Matn2	6.63308833333333	6.81703183333333	37.9468352922957	9.0093974735325e-09	2.40540831639035e-05	10.5560492784127
Rps19	2.918363	8.3766525	37.694561443063	9.40043844543475e-09	2.40540831639035e-05	10.5276910096984
Ifi27l2a	4.15768933333334	8.42101033333333	37.6176579467707	9.52352061719773e-09	2.40540831639035e-05	10.5189770194323
Cdh11	6.015888	7.05305633333333	37.0633494758098	1.04679052499943e-08	2.40540831639035e-05	10.4551939444679
Lox	4.20782666666667	5.99188	35.173333753955	1.46081865877549e-08	2.79593862793824e-05	10.2241666812075
Slc43a3	4.55254466666667	8.15451133333333	35.0068085070354	1.50562275014206e-08	2.79593862793824e-05	10.2027516074288
Slco2b1	3.17929166666667	6.57889716666667	34.598642031498	1.62232307602431e-08	2.79593862793824e-05	10.1494976887869
Tmem119	3.64236066666667	7.134098	33.9042029395422	1.84577262032138e-08	2.8351892395747e-05	10.0563320313447
C1qb	3.54048333333333	5.74646266666667	33.6967700908497	1.91928095131018e-08	2.8351892395747e-05	10.0278594638215
LOC14210	3.646147	5.83928716666667	33.2827827412504	2.07634102046533e-08	2.8627205762829e-05	9.9701248189936
Col5a2	3.87672933333333	7.68176733333333	32.6469472716426	2.34742884001494e-08	2.98214007655036e-05	9.87902486104323
Egflam	3.51128033333333	6.16836316666667	32.425376676946	2.45135057789063e-08	2.98214007655036e-05	9.84656927417894
Creb3l1	3.21203933333334	7.43496233333333	32.1104165497038	2.60836243325541e-08	2.9968635267864e-05	9.79978626840238
Fgf2	2.81655	5.99395266666667	31.5646035236435	2.90882998802068e-08	3.16618489380293e-05	9.71686886261444
Dkk3	3.01052566666667	7.10566516666667	31.264981657753	3.0906977691994e-08	3.19593602824063e-05	9.67033140441239
Postn	4.596015	7.25797183333333	30.6512906113933	3.5058295275212e-08	3.45257430755552e-05	9.5726802580376
Col14a1	3.558039	6.54487883333333	29.6548827446503	4.32521848167892e-08	4.06590197361826e-05	9.40715992808964
Zbtb16	2.41982233333333	5.33438716666667	29.0425394161891	4.93832156623137e-08	4.2817262964268e-05	9.30093594365819
Cxcl14	3.93077433333333	7.46502783333333	28.9764017720756	5.01036119330146e-08	4.2817262964268e-05	9.28924977781913
Pmp22	4.644512	7.58245566666667	28.7281214995854	5.29184933957182e-08	4.2817262964268e-05	9.24500103238758
Mt2	4.14882533333334	10.5664983333333	28.6510172924091	5.38295458184308e-08	4.2817262964268e-05	9.23113653243672
Bok	2.692871	7.98118583333333	27.4791002871548	7.0175218510302e-08	5.29806141729521e-05	9.01297678535496
Col6a1	6.134741	7.97474216666667	27.3843677797018	7.17304384141317e-08	5.29806141729521e-05	8.99471266951741
Ogn	4.754154	6.861118	26.4628870772406	8.91318988707503e-08	6.35633379498616e-05	8.81187858050968
Lpar1	3.65984533333333	6.76838866666667	26.0256605068468	9.90667054772942e-08	6.68763423265049e-05	8.72172392668496
Cebpd	3.37955033333333	7.25562116666667	25.9518619874698	1.00866953452763e-07	6.68763423265049e-05	8.7062831092466
Kcnt2	4.33884133333333	5.79175466666667	25.8474593735389	1.0347869805368e-07	6.68763423265049e-05	8.68432689404028
Cygb	3.67261466666667	8.08171566666667	25.3039539519345	1.18404549394934e-07	7.42037723041402e-05	8.56786456786966
Col3a1	6.16841833333334	7.63128016666667	24.4391426809031	1.4759608693862e-07	8.72511783982398e-05	8.37478196063314
Calb1	-2.02248033333333	6.3206965	-24.3287552226223	1.51890187343829e-07	8.72511783982398e-05	8.34942202128231
Loxl1	3.91195633333333	6.76543316666667	24.302634930733	1.52927274636198e-07	8.72511783982398e-05	8.34339697877746
Gem	4.758663	6.04294583333333	24.2239912576275	1.56099492323141e-07	8.72511783982398e-05	8.3252002003053
Fzd1	1.86268466666667	7.95663966666667	23.2558512292759	2.02095049363016e-07	0.000109987571470435	8.09404805889388
Loxl2	4.12604133333333	6.74706266666667	22.8060985733338	2.28677003115294e-07	0.000119516293971676	7.98198731184061
Lcn2	5.51429366666667	6.8303325	22.7671756772735	2.31161537588465e-07	0.000119516293971676	7.97214411879972
Cxcl12	2.285728	6.03311	22.6112197069991	2.4143424125174e-07	0.000121782964471396	7.93246844567499
Colec12	5.443505	7.7504305	22.4984626239934	2.49190295082561e-07	0.000122702487919106	7.90354537177846
Lgals1	3.98905033333333	9.7075365	22.2277628882989	2.69014280061313e-07	0.000128917969592566	7.83328341675771
Adamtsl2	3.68385433333333	8.1365635	22.1271784849427	2.76840036515989e-07	0.000128917969592566	7.80687506388318
Frzb	3.86007233333333	6.92428083333333	22.0211782267635	2.85373096300203e-07	0.000128917969592566	7.77886591465278
Crispld2	4.26971433333334	7.54269916666667	21.9120120788362	2.94480063632726e-07	0.000128917969592566	7.74982664076799
Col6a3	4.599257	7.95818516666667	21.9101311101488	2.94639894879956e-07	0.000128917969592566	7.7493245524856
Lama2	3.29413066666667	7.66355433333333	21.822137358081	3.0223014507254e-07	0.000128917969592566	7.72577036986395
Egr2	4.05974066666667	7.128521	21.7634499177155	3.07417985519851e-07	0.000128917969592566	7.70998881577213
Rpl22l1	3.40122433333334	8.76674816666667	21.7160613519794	3.11682146880146e-07	0.000128917969592566	7.69720329569307
Col1a2	3.17805333333334	7.68731633333333	21.4363932698674	3.38283502346808e-07	0.000137177276706556	7.62096954879299
Gabra3	2.33509666666667	5.44064933333333	21.3603220537789	3.45966547753642e-07	0.000137594887963328	7.60000046157825
Emp1	2.33963966666667	6.27747616666667	21.0074566903455	3.84347101475464e-07	0.000149975139728568	7.50140210271984
Col18a1	2.420586	8.70377633333333	20.9037743090266	3.96543511636356e-07	0.000151868821558361	7.47200826136469
Fkbp10	2.982497	6.94620983333333	20.651847679773	4.28086584398532e-07	0.000160968339126292	7.3997705438285
Col5a1	2.75938966666667	7.80789716666667	20.5752179271439	4.38249070806096e-07	0.000161846947023944	7.37756514443627
Abca13	-2.577452	5.08842133333333	-20.4972500506693	4.48875930620122e-07	0.000162863212651838	7.35485932889901
D630004K10Rik	-3.875328	7.251976	-20.3937350334543	4.63447737199444e-07	0.000163086814290072	7.32453672497256
Sec61b	1.899076	8.72014133333333	20.3810973649362	4.65263867468413e-07	0.000163086814290072	7.32082087221246
Tmem45a	3.09123866666667	7.18579	20.2325374713543	4.87240816630433e-07	0.00016721205097287	7.27691113118876
H6pd	2.976805	9.38125716666667	20.1697886541407	4.96881758073325e-07	0.00016721205097287	7.25823703052957
Vgll3	3.919391	6.10680216666667	20.0706911318978	5.12559507697612e-07	0.00016721205097287	7.22858987416212
Gm7536	1.65933933333334	10.3480353333333	19.9955268198348	5.24832251651229e-07	0.00016721205097287	7.20597481948292
Gm4586	4.062972	9.12746533333333	19.9634457792196	5.30173446638497e-07	0.00016721205097287	7.19628859733713
Hcfc1r1	1.93204833333334	8.38899616666667	19.9594421202569	5.30844411822819e-07	0.00016721205097287	7.1950783475018
Dtx4	2.15699733333333	6.98844266666667	19.9428846207568	5.33629677685286e-07	0.00016721205097287	7.19006988263876
Serpina3n	4.56398133333333	7.471537	19.8322169964232	5.52685108087268e-07	0.000170598219706758	7.1564543744458
Col12a1	2.219452	7.521879	19.6927356732113	5.77831269201596e-07	0.000175737183505268	7.1137374949714
Hsd11b1	4.65785333333333	8.393204	19.5234308583511	6.10148286497985e-07	0.000182876474102389	7.06135705870993
Pkdcc	2.705933	6.96185283333333	19.3897187107357	6.37150779997873e-07	0.000188241646873371	7.01957208129862
Rpl7	2.09036033333333	9.0443375	19.2900274876569	6.58182057332577e-07	0.000190199784914567	6.98817648205568
Ch25h	3.115651	6.54017183333333	19.2432339563723	6.68329394743518e-07	0.000190199784914567	6.97336790925424
Islr	4.43336266666667	5.65981266666667	19.2293760545975	6.71369097179218e-07	0.000190199784914567	6.96897348302112
Socs3	2.83770133333334	6.71536966666667	18.8802312896802	7.53484719261924e-07	0.000210578614581836	6.85690283014698
Srpx2	3.88620366666667	5.9426465	18.516544352479	8.51606228149713e-07	0.000234827578724856	6.73732833118592
Rps26	2.65116233333333	9.77565816666667	18.2363402972371	9.37331939528076e-07	0.000251645107250542	6.64316397144613
1810058I24Rik	2.303918	7.221158	18.2032326987483	9.48103949819568e-07	0.000251645107250542	6.63191819616712
Rerg	3.78715733333333	5.65990833333333	18.2001960558919	9.49099094122252e-07	0.000251645107250542	6.63088544861578
Ccbe1	2.221419	5.26333683333333	18.1528745649041	9.64763699232269e-07	0.000252560481820539	6.61476376404058
Svep1	2.64833166666667	7.21425116666667	18.1029855794649	9.81602152985164e-07	0.000253756426573577	6.59771045935167
Clca1	5.36594	6.55826366666667	17.9080368753069	1.05073415768257e-06	0.000268274482901645	6.5305065091365
Cyp1b1	3.902346	7.48398166666667	17.6260386067422	1.1609211207696e-06	0.000289689423392794	6.43167226071265
Ugt3a2	-5.24778233333333	8.9838285	-17.6219264604407	1.16262376778695e-06	0.000289689423392794	6.430216624332
Filip1l	3.60321966666667	7.4163285	17.5825555936834	1.17907205177641e-06	0.000289906034595688	6.41625873316254
Ptgfrn	1.93021966666667	5.9720665	17.5531575188756	1.1915290817965e-06	0.000289906034595688	6.40581131887013
Col1a1	5.110482	9.360156	17.5053182678002	1.2121263094139e-06	0.000291488188430104	6.38876424962872
Col15a1	4.487226	7.51859066666667	17.435913029165	1.24274338841455e-06	0.000295415816273579	6.36393036403562
Fkbp9	2.33607866666667	8.702371	17.3334267911848	1.28959977702713e-06	0.000303070602144296	6.32703733684635
Adamts2	2.593029	6.05189416666667	17.2148123910184	1.34639533784799e-06	0.000312862943618363	6.2840040504082
Kdelr3	3.57382233333333	6.04431816666667	17.1256477233452	1.39099301687474e-06	0.00031963473979985	6.25141633607113
1700040L02Rik	-2.72697733333333	5.35261133333333	-16.9737469292393	1.47095363281777e-06	0.000326460887637046	6.19542209016404
Rpl34	1.77470066666667	9.704707	16.9446194591709	1.48688532604462e-06	0.000326460887637046	6.18461555303496
Kl	-2.851952	6.172924	-16.9260941450448	1.49712154752136e-06	0.000326460887637046	6.17773079551439
Mfap5	2.269745	5.83376816666667	16.9172118155329	1.50205831890738e-06	0.000326460887637046	6.1744265263453
Tcf21	2.35483933333334	5.76947333333333	16.8821309020992	1.52174056314927e-06	0.000326460887637046	6.16135571565143
Spon1	1.63826266666667	5.63663866666667	16.8754643428493	1.52551440056205e-06	0.000326460887637046	6.15886810622102
Plac8	3.309787	8.2265905	16.8654599384819	1.531198012707e-06	0.000326460887637046	6.15513275899316
Nucb1	1.71491033333334	8.45239783333333	16.6577900246046	1.65487730374749e-06	0.000347853525916441	6.07698592754009
S100a6	4.49382033333334	9.2210355	16.6413103992748	1.66517572001971e-06	0.000347853525916441	6.07073441198453
Surf4	1.80832433333333	7.69369916666667	16.5827576267776	1.7023689399844e-06	0.000352066920478173	6.04846224342182
Rpl32	2.06650633333333	9.54844216666667	16.5263921054165	1.73908057062165e-06	0.000356098270109173	6.02693276288754
Crlf1	2.77693766666667	7.60277316666667	16.4791372067936	1.7705631195264e-06	0.000358990351714956	6.00881530166632
Nnt	-1.63196333333333	7.115424	-16.3465676761345	1.86245313960731e-06	0.000373955275536105	5.95765499833748
2410006H16Rik	2.85038333333334	7.07942866666667	16.2932291037145	1.90096749158247e-06	0.000378018352821318	5.93693113567395
Fam198b	3.02355766666667	5.56798916666667	16.0693068778407	2.07300405423026e-06	0.000408302827100344	5.84904125928005
Rtn4rl2	4.003736	6.966751	15.9732691289805	2.15224340477683e-06	0.000419910809945185	5.81090055997477
Rps4x	1.30887466666667	10.4058193333333	15.9051447906698	2.21057115043619e-06	0.000424051278800615	5.78368094658311
Dpysl3	2.844617	5.7901855	15.8972702050767	2.21743011050718e-06	0.000424051278800615	5.78052573435119
Cstb	1.49101933333334	9.65018533333333	15.8772505967101	2.23497845313413e-06	0.000424051278800615	5.77249592206091
Fn1	2.32316566666667	6.1095475	15.8150646861151	2.29051778457384e-06	0.000430638166388832	5.74747711653121
Tbcd	1.61931266666667	7.37805833333333	15.6996990377808	2.3978223052036e-06	0.000443867559903982	5.70075532950834
Hpgd	3.85241466666667	6.39332966666667	15.6934390740867	2.40380865089918e-06	0.000443867559903982	5.69820860451595
Cebpb	2.05271966666667	6.99161083333333	15.6383349498122	2.45725419850218e-06	0.000449584441333056	5.67573927882504
Hspb1	3.09094133333334	7.96005833333333	15.6170674684321	2.47824700507559e-06	0.000449584441333056	5.66704243179065
Col16a1	1.88079233333333	6.62808083333333	15.5710543264006	2.52437741290437e-06	0.000453970863271959	5.64817894538522
G0s2	3.616924	7.701032	15.436252489874	2.66532717534564e-06	0.000471737386731704	5.59253916902288
Lbp	1.43513066666667	6.18770966666667	15.4210000794726	2.68183924292166e-06	0.000471737386731704	5.58620807795277
Gm10664	-2.18901033333333	6.5322345	-15.4090854429711	2.6948199400946e-06	0.000471737386731704	5.58125738763146
Tgfbi	3.50286733333334	6.33673733333333	15.3812721255103	2.7254047139465e-06	0.000471737386731704	5.56968324399651
Car2	-2.534261	8.3940815	-15.3706219616979	2.73722191421133e-06	0.000471737386731704	5.56524487895138
Esyt2	2.189634	6.97941	15.2513863213783	2.87363686066554e-06	0.000491154412524165	5.51530949359625
Mmp3	3.40551133333333	6.67517666666667	15.1954436893214	2.94033007056539e-06	0.000498434149093138	5.49172485741685
Rasgrp3	-1.429521	5.13199883333333	-15.148822413355	2.99727608622146e-06	0.000503956640155659	5.47199316585861
Prickle3	2.33612766666667	7.42913683333333	15.0389422506816	3.13659174826478e-06	0.000523127854402128	5.42520969932403
Rpl37	1.303099	8.69651716666667	15.0188692779647	3.16284077387271e-06	0.000523285680355692	5.41662073694174
Mdfic	2.12144	5.85630566666667	14.9129641463812	3.30559374829981e-06	0.000542563367528479	5.37108580051578
Gatm	-5.886897	6.68194483333333	-14.8800321103048	3.35148752214271e-06	0.000545764672798688	5.35685066126573
Serpinb6b	4.352647	7.95361016666667	14.7906819293821	3.47975037145145e-06	0.000562224354937402	5.31804583769124
Gata6	1.28204766666667	5.64783983333333	14.7570163619128	3.52953818796678e-06	0.000565847901281712	5.30335527609256
Rrm2	2.82575433333334	6.07413316666667	14.7335567097479	3.56471800742149e-06	0.00056709179316526	5.29309559663671
Slc4a1	-1.799786	5.87391333333333	-14.6977079718913	3.61925982843885e-06	0.00057137337795377	5.27738169906886
Rpl19	1.72416966666666	10.5566441666667	14.6736070991832	3.65646859515052e-06	0.000572874447093242	5.26679276130508
Ptgis	1.245156	5.582057	14.6466827496173	3.69855883984925e-06	0.000575111995240018	5.2549398450506
Slc10a6	3.14799566666667	6.17378616666667	14.6247506536375	3.7332577651594e-06	0.000576175401800459	5.24526632140284
Ldhb	-1.86933366666667	10.3036768333333	-14.6021472949382	3.76941182043561e-06	0.00057650154793989	5.23527943926269
Rps11	1.50725633333334	9.71824783333333	14.5886934076753	3.79112279482738e-06	0.00057650154793989	5.22932673475835
Ccnd1	-2.31981766666667	7.01219883333333	-14.5622132419465	3.83427698907222e-06	0.000578807900810238	5.21759227658706
Prrx1	1.42964233333333	5.48961716666667	14.5411238708928	3.86905110932717e-06	0.000579080849694684	5.20822935135726
Rab34	1.90304033333333	7.14077983333333	14.5113430605298	3.91877724144762e-06	0.000579080849694684	5.19498145563533
Slc34a1	-3.21642866666667	8.93822533333333	-14.5105645535884	3.92008698598983e-06	0.000579080849694684	5.19463472579205
Gm5480	-1.63175266666667	4.418202	-14.462260985195	4.00234733153295e-06	0.000587039327400234	5.1730800356874
2010002N04Rik	1.458475	5.27810683333333	14.3874316306951	4.13374018287823e-06	0.000592819309070611	5.13952716578165
Srrm2	-1.39415466666667	6.96536166666667	-14.3723150008884	4.16088306774422e-06	0.000592819309070611	5.13272503287369
Ptdss1	1.449932	8.52268833333333	14.3609725345144	4.18138407767288e-06	0.000592819309070611	5.12761587612777
Gng5	1.43519633333334	9.1998475	14.3530373997441	4.19579568119289e-06	0.000592819309070611	5.12403882448278
Fblim1	3.300705	7.88307116666667	14.3515279470232	4.19854358744208e-06	0.000592819309070611	5.12335813077989
Nnmt	2.126329	8.16021016666667	14.3431987500095	4.21374394049513e-06	0.000592819309070611	5.11960059214594
Tmem27	-2.99416166666667	10.1485705	-14.3144058223892	4.26678012461868e-06	0.000596224863224588	5.10659228441228
Hsd11b2	-2.092292	8.91947266666667	-14.270657916151	4.34884220246843e-06	0.000601070375403487	5.0867709092011
Defb1	-2.25868433333333	9.58129016666667	-14.2650018534532	4.35958398097399e-06	0.000601070375403487	5.08420325288967
Lrrc8a	2.066064	7.50146233333333	14.2232871804873	4.43975781663111e-06	0.000604196559495561	5.06523076498254
Slc7a2	1.96042366666667	6.1283435	14.2228080966532	4.4406884117463e-06	0.000604196559495561	5.06501250656018
Fkbp5	1.360333	6.0931215	14.1926939725966	4.49963708120343e-06	0.000608215650172341	5.05127665812099
Rpl10	1.11330666666667	11.1902836666667	14.1255614602966	4.63432421166136e-06	0.000622353630008887	5.02053751524017
Tubb6	2.27292933333334	7.18786533333333	14.041197099742	4.81022110785935e-06	0.000641807630526705	4.98167495423207
Mxra7	2.27331566666667	7.34796983333333	13.9125596410915	5.09344455457895e-06	0.00067524055662338	4.92191232848042
Afm	-1.37907533333333	5.05183533333333	-13.8549979733796	5.22636844189951e-06	0.000688449208579133	4.89497025344287
Gulp1	2.10392033333334	6.5963315	13.8392460568211	5.26343682023317e-06	0.000688943904299001	4.88757575156495
Slc25a24	2.343028	6.14538966666667	13.770608407314	5.42853449569298e-06	0.000706085043430355	4.85524522592165
Hmcn1	3.14535866666667	4.93917266666667	13.7421009299904	5.49885255739237e-06	0.000706388173977879	4.84176464449375
Tspo	2.744335	7.53916016666667	13.7419700527932	5.49917779654942e-06	0.000706388173977879	4.84170268389996
Gnb2l1	1.63832933333334	9.476135	13.7079722743943	5.58442014034304e-06	0.000712909832854534	4.82558506590574
Fam189b	1.32450133333333	4.57723833333333	13.5868685340242	5.90067360618583e-06	0.000748660648187379	4.76781058686989
Eif4a2	-1.57043366666667	8.04170016666667	-13.5637440242798	5.96338093223133e-06	0.000748660648187379	4.75671395034302
Emilin1	1.72882566666667	6.2919155	13.5601171698823	5.97328543118809e-06	0.000748660648187379	4.75497165649892
Pbx3	1.93122633333333	6.1229415	13.5469990978526	6.009267810991e-06	0.000748660648187379	4.74866560873798
Prdx4	2.42393633333333	6.32696016666667	13.5323130839326	6.04984751527932e-06	0.000749202972835279	4.74159783215109
Spats2	1.88691866666667	6.91901266666667	13.5044744906448	6.12763904552501e-06	0.000754319661312516	4.72817702108385
Fam107a	-2.026626	5.37783266666667	-13.4428755381055	6.3039000203347e-06	0.000767257914705982	4.69837193842868
Tmed10	1.53087666666667	8.414418	13.4418302794963	6.30694093612576e-06	0.000767257914705982	4.69786488692521
2410017P09Rik	1.24481166666667	6.6945585	13.3513563611506	6.57666966899767e-06	0.000794780490187516	4.6538113626675
Cx3cl1	1.53881066666667	6.33431766666667	13.3404606695775	6.61004034196861e-06	0.000794780490187516	4.64848394189797
6330406I15Rik	2.65606666666667	5.75146133333333	13.2825476112958	6.79071921148598e-06	0.000811785341114113	4.62008724228096
Adcy7	1.338693	5.1891025	13.2445621098533	6.91231586136604e-06	0.00081281484447355	4.60138798786183
Arfgap1	1.75226166666667	6.18090183333333	13.2444137513112	6.91279566720783e-06	0.00081281484447355	4.60131483995932
Plscr2	-2.635227	8.86748483333333	-13.2430405185514	6.91723865515908e-06	0.00081281484447355	4.60063772758944
Pcbp2	1.39846133333334	8.18401166666667	13.2098132207856	7.02575188110011e-06	0.000820901551712042	4.58423061232304
Lrrn1	1.94576933333333	4.15729933333333	13.1650256738087	7.17513460189525e-06	0.000833645835403346	4.5620437806237
Mmd	3.46421133333333	7.29200066666667	13.0945661182985	7.41760786066943e-06	0.000857003062382707	4.52697245909026
Lgi2	2.18202833333333	5.59006583333333	13.044088365069	7.59712323613081e-06	0.00087286725359123	4.50172057950514
S100a16	2.152832	7.54639133333333	12.9860548185464	7.80972255109451e-06	0.000892336309829755	4.47255733187903
Itih5	2.70071133333333	5.87123633333333	12.880718137781	8.21335888855739e-06	0.00093329931414426	4.41926035937151
Eif3k	1.31970466666667	8.53061966666667	12.8386770591883	8.38112243406578e-06	0.000947158432015926	4.39785714441779
Kdelr2	1.81814233333334	8.37962716666667	12.8165611568698	8.47095674654214e-06	0.000952107915626293	4.38656748301774
C80258	-1.020362	5.506009	-12.7647008758084	8.6859932868478e-06	0.000968063906781281	4.36001137823444
Slit3	2.66276	7.37608333333333	12.7598238928556	8.70653675650686e-06	0.000968063906781281	4.35750804092658
Fat4	2.08473866666667	4.94343866666667	12.6810149428736	9.04638478466635e-06	0.00100047210551703	4.31691232489715
Adamts9	1.80193333333333	5.27625666666667	12.6254300239801	9.29527433724228e-06	0.00102252962004525	4.2881162722705
Prelp	3.32784733333333	6.99571066666667	12.611037135353	9.36099916892835e-06	0.00102431123710374	4.2806377874146
Dclk1	1.371933	4.7988795	12.5357034839463	9.71385867070859e-06	0.00105732795352065	4.24134495426971
Etnk1	-1.771444	6.13247066666667	-12.4797870771557	9.98568092366354e-06	0.00107622506364027	4.21201616507101
Bicc1	1.70823033333333	7.68639383333333	12.4785994648198	9.99154838832417e-06	0.00107622506364027	4.21139172747698
Clic5	-2.00533466666667	5.95424366666667	-12.4290244130396	1.02400535700766e-05	0.00109727745016971	4.18526881208018
3830431G21Rik	-1.43554833333333	6.0710745	-12.4061158089742	1.03572855028405e-05	0.00110411866744456	4.17315987316458
Dact3	1.04960433333333	5.32444716666667	12.3524695381262	1.06379074326121e-05	0.00112821827494282	4.14471033200898
Mrpl52	1.44628366666667	7.76165983333333	12.3395896526334	1.07065778697058e-05	0.00112841120082243	4.13786034004311
E130203B14Rik	3.22748933333333	7.218247	12.331707875642	1.07488519202175e-05	0.00112841120082243	4.13366477476581
Ifitm1	3.929838	7.75919233333333	12.311519911519	1.08580092697884e-05	0.00113411358438633	4.12290546939261
Eif3f	1.55477166666667	9.02905416666667	12.2749029167481	1.1059270786647e-05	0.00114501397811734	4.10334232053242
Plp2	1.688501	6.3637335	12.2724149396748	1.10731007022614e-05	0.00114501397811734	4.10201083764812
Rab31	2.725596	7.96548766666667	12.2578924084381	1.11542252748991e-05	0.00114766434283676	4.09423314390301
Tsc22d3	1.37682333333333	6.67003	12.2319848977316	1.13006519204337e-05	0.00114769881774897	4.0803338207902
Rplp2	2.55345333333333	11.010633	12.2295247158242	1.13146712382013e-05	0.00114769881774897	4.07901231737214
Calu	1.25483766666667	6.3239435	12.228407144538	1.13210463140462e-05	0.00114769881774897	4.07841191336186
Snta1	1.45061133333333	7.474464	12.1758007111421	1.16258639129832e-05	0.00116722605163329	4.05008372507115
Rps5	1.90488033333333	9.26297616666667	12.1597368653428	1.17208170479902e-05	0.00116902925458157	4.0414076528723
Commd3	1.64327666666667	7.39243366666667	12.1498649183267	1.17796125491454e-05	0.00116902925458157	4.03606980986742
Adamts15	1.64404366666667	6.7150275	12.131213291351	1.18916268820663e-05	0.00116902925458157	4.02597220591394
Man2a1	1.77274566666667	8.5338585	12.1085040843122	1.20296676085394e-05	0.00116902925458157	4.01365576394216
Gpc1	1.36288333333334	6.78384066666667	12.1082132279114	1.20314475336384e-05	0.00116902925458157	4.01349785860145
Rplp0	1.38370166666667	9.7014255	12.1020454239506	1.20692634611163e-05	0.00116902925458157	4.01014842816009
Dcn	1.904473	6.58120316666667	12.0838967475681	1.21813319110215e-05	0.00116902925458157	4.00028232450578
Palld	1.83101533333333	7.08407966666667	12.0830807478407	1.21863987804054e-05	0.00116902925458157	3.99983835840604
1500035H01Rik	1.21386833333333	7.83975483333333	12.0829660090545	1.2187111433934e-05	0.00116902925458157	3.99977592921926
Dscr3	1.573887	6.91783316666667	12.0793214391054	1.22097731729423e-05	0.00116902925458157	3.99779259943362
Morf4l2	1.47622033333334	8.92064983333333	12.0534880159531	1.2371800856208e-05	0.00117471033693175	3.9837162708331
Cox7a1	-1.34393166666667	5.73501283333333	-12.0507729120059	1.23889732317701e-05	0.00117471033693175	3.98223499755852
Ptn	-2.78231666666667	7.72477533333333	-12.0428072163572	1.24395127792686e-05	0.00117471033693175	3.97788714196694
Pdk4	4.23158833333333	7.83351116666667	11.9993407420788	1.2719506123165e-05	0.00119475832310947	3.95410872824142
Gpx7	4.56432766666667	6.2357115	11.9920233865233	1.27673511632509e-05	0.00119475832310947	3.95009684935635
Fgg	1.923494	6.24423266666667	11.9717779538755	1.29008098514764e-05	0.00120180922765038	3.93898348932709
Smc4	1.15491233333333	7.05926216666667	11.8798692859224	1.35272138367569e-05	0.00124988555446668	3.88828267894322
Rab7l1	1.93639266666666	6.38771766666667	11.8638513132577	1.3639928951208e-05	0.00124988555446668	3.87940442337074
Kcnj16	-2.54798166666667	8.71982283333333	-11.8612083744852	1.36586304003418e-05	0.00124988555446668	3.87793832032408
Ncstn	1.873709	7.8151925	11.8035907613207	1.40737557338341e-05	0.00128219974595341	3.84589123481362
Actr3	1.575269	8.28169183333333	11.7120953179148	1.47631521054276e-05	0.00133692709927687	3.79466411949042
Dstn	1.77908066666667	7.821952	11.7068614742978	1.48037476782749e-05	0.00133692709927687	3.79172115958577
Synpo2	1.25714866666667	6.035948	11.6327695656523	1.5392427531883e-05	0.00137992230246047	3.74991227545134
Nt5dc2	2.163379	7.0359655	11.6302050319668	1.54132803959368e-05	0.00137992230246047	3.74846019957176
Tubb5	2.62795	8.273443	11.6171960852282	1.55195610527653e-05	0.00138344845746655	3.7410892235826
Psmc4	1.64358	8.79312333333333	11.5883633175755	1.57581371939285e-05	0.00139457522187787	3.72472176968581
Kcnj1	-2.66154566666667	7.21645216666667	-11.5798288303237	1.58295626352968e-05	0.00139457522187787	3.71986890958316
Ssr2	2.39938933333333	7.04097766666667	11.5777901552101	1.58466794227213e-05	0.00139457522187787	3.718709134391
Enpp1	1.96730866666667	6.26294066666667	11.5688075178761	1.59223518853121e-05	0.00139529728533957	3.71359650965011
D630042F21Rik	-2.95709866666667	8.316145	-11.5601338915669	1.5995815723435e-05	0.00139582052732641	3.70865585951139
Rps15	1.73161066666666	9.42327933333333	11.5489187420188	1.60913842732422e-05	0.0013982601603148	3.70226181844773
Myc	1.74778633333333	6.68803516666667	11.5197648463784	1.63429028610156e-05	0.00141281277813132	3.68561032729918
H2-Q8	-1.84175766666667	5.18736616666667	-11.5112339567492	1.64173539959156e-05	0.00141281277813132	3.68072959284055
Hist1h1c	1.37769233333333	7.9343245	11.5059343251167	1.64638015342415e-05	0.00141281277813132	3.67769565780586
Crtap	2.47297733333333	8.068329	11.461224086347	1.68617273858879e-05	0.00144098092589896	3.65204229914257
Scnn1g	-2.488958	7.10142733333333	-11.4466873841607	1.69934796229088e-05	0.00144131265482179	3.64367932255684
Glod5	-1.741732	5.54872333333333	-11.4454230857738	1.70049943318272e-05	0.00144131265482179	3.64295145274996
Dpep1	2.63375733333334	8.95486066666667	11.4191025516785	1.72467603410572e-05	0.00145583775760573	3.62777958508685
Hs6st2	1.01837333333333	4.795907	11.392656498298	1.74936680960605e-05	0.00146280810243009	3.61249902063384
Hdlbp	1.20353866666667	8.35896733333333	11.387978694681	1.75377631219188e-05	0.00146280810243009	3.60979237732221
Prr15	-1.030774	5.79897566666667	-11.3875795732297	1.75415313284011e-05	0.00146280810243009	3.6095613870092
1110012D08Rik	2.13561433333334	7.26352683333333	11.3681343227642	1.77262513171562e-05	0.00147227551602453	3.59829740358524
Ugdh	1.634014	7.38473	11.3553488001566	1.78489258977378e-05	0.00147653454596447	3.59088037022323
Msl2	-1.37525333333333	6.58584666666667	-11.3290139765977	1.81046918685349e-05	0.00149172562762219	3.57557613158992
Sall2	-1.67600633333333	6.26605683333333	-11.3129381587797	1.82628919856324e-05	0.00149878916331295	3.56621584063015
Rpa3	1.53512566666667	6.52940916666667	11.2936534082874	1.8454771769513e-05	0.0015085499405743	3.55496908427674
Tfpi2	2.37739233333333	5.68195183333333	11.2844482789592	1.8547177610597e-05	0.00151013456757778	3.54959375459722
Tmem47	2.55559933333333	6.118674	11.2734842835212	1.86579347086619e-05	0.00151319508905818	3.54318546401046
Mknk2	1.03203866666667	7.05242366666667	11.2641302382337	1.87530296146165e-05	0.00151496642757767	3.53771311109062
Ak1	1.009798	5.26580933333333	11.2539366616399	1.88572943568811e-05	0.00151746188558233	3.5317443045918
Foxc2	2.391299	6.47834983333333	11.2464125396076	1.89346822011601e-05	0.00151778357597749	3.52733503130092
Spp2	-2.41491833333333	6.49927716666667	-11.2311857241878	1.90924142495303e-05	0.00152451822044223	3.51840258624488
Proc	-1.31567433333333	5.5115195	-11.2154253963118	1.92572657422934e-05	0.00153176735698604	3.50914410127102
Ppargc1a	-2.99324033333333	5.82275383333333	-11.2074464367474	1.93413483841654e-05	0.0015325610189001	3.5044517429282
Olfml3	4.31705666666667	8.890436	11.1771842009291	1.96641115468375e-05	0.00154021861980542	3.48662367403199
Nnat	1.93493233333333	5.92495216666667	11.1763497035806	1.96730992344495e-05	0.00154021861980542	3.48613135668272
Gpr176	3.196375	6.73105983333333	11.158325669434	1.98683784774966e-05	0.00154021861980542	3.47548878088943
Plod1	1.779559	6.03797283333333	11.1534759045656	1.9921302445732e-05	0.00154021861980542	3.47262216275714
1110059G02Rik	-2.88805333333333	6.005612	-11.1450534481575	2.00135996162614e-05	0.00154021861980542	3.46764075859614
G6pdx	1.43572033333333	6.9826305	11.1388556608752	2.00818317984671e-05	0.00154021861980542	3.46397266501156
Sfrs15	-1.430932	6.85360566666667	-11.1386074967075	2.00845694297041e-05	0.00154021861980542	3.46382574835795
Foxq1	-1.159299	4.37866716666667	-11.1364611396413	2.01082649459631e-05	0.00154021861980542	3.46255493560563
Lbr	1.25236866666667	5.837616	11.0964116367131	2.05563544123646e-05	0.00156097122326028	3.43879654241798
Por	2.12314166666667	7.06665183333333	11.0922455071252	2.06036222315175e-05	0.00156097122326028	3.43632006989483
Sf3b5	1.549817	7.09322483333333	11.0871959392289	2.06610808649645e-05	0.00156097122326028	3.43331718453843
Klk1	-1.874292	9.557485	-11.0795229169382	2.07487444872908e-05	0.00156097122326028	3.428751511425
Plec	2.16588766666667	6.71500316666667	11.078837826774	2.07565923503011e-05	0.00156097122326028	3.42834370612949
Snrpd1	1.89794733333333	7.34492433333333	11.0709723352791	2.08469381933562e-05	0.0015620852491913	3.42365987016309
Stx11	1.03156166666667	5.49392916666667	11.0521576791038	2.10648896142655e-05	0.00157077435016599	3.41244214093614
Pla1a	3.03685633333333	7.48947583333333	11.047880266245	2.11148043782286e-05	0.00157077435016599	3.40988913868033
Vcan	1.30272	4.52469633333333	11.0328299090073	2.12915164963783e-05	0.00157824319950394	3.40089823529614
Alox5ap	2.28588866666667	6.183176	10.9912642821922	2.17884513190244e-05	0.00159687192916126	3.37600253306427
Elovl1	1.94366033333333	7.6980175	10.9818774001875	2.19025125021337e-05	0.00159687192916126	3.3703670350939
Tor1aip1	1.365855	6.50745816666667	10.9792231737036	2.19348886800529e-05	0.00159687192916126	3.36877266016655
Krtcap2	1.73291833333333	8.0739655	10.9744178322371	2.19936441186224e-05	0.00159687192916126	3.36588513071037
Smoc2	3.26484333333333	5.725731	10.9722132316848	2.20206605200656e-05	0.00159687192916126	3.36455995712866
Rnase4	3.47711733333333	7.74427033333333	10.9686751433392	2.20640979771e-05	0.00159687192916126	3.36243266657974
C230066G23Rik	-1.25577866666666	4.876837	-10.9671111087817	2.20833311609749e-05	0.00159687192916126	3.36149206237773
Nudt4	-1.83238033333333	8.22506116666667	-10.9411001548099	2.24060336469929e-05	0.0016145616092455	3.34582920898661
Pcolce	2.47229566666667	9.1047655	10.9275647963486	2.25761005994984e-05	0.00161603817947285	3.33766377466863
Tmem176a	1.791456	9.174207	10.9151882197333	2.27329072548461e-05	0.00161603817947285	3.33018842591048
Rpl27a	1.432239	10.4042418333333	10.910419258856	2.27936619841671e-05	0.00161603817947285	3.32730572317546
Prpsap1	2.40531066666667	8.34425133333333	10.9089143577304	2.28128725590686e-05	0.00161603817947285	3.32639578806946
Pi15	1.84445566666667	6.17659716666667	10.9085731550318	2.28172307144757e-05	0.00161603817947285	3.32618946295439
Adamts4	3.10645533333333	6.05199766666667	10.8743522326191	2.32592318878376e-05	0.00163991332183752	3.30546285843862
2700060E02Rik	1.65628266666667	8.566111	10.8638317831212	2.33970866518893e-05	0.00163991332183752	3.29907767879119
Slc12a3	-2.631293	6.26806483333333	-10.8608279027724	2.34366201480175e-05	0.00163991332183752	3.29725338619809
C1qtnf6	1.85025166666667	7.3798125	10.852975752078	2.35403238688396e-05	0.00163991332183752	3.29248227247933
Hsd3b4	-3.95423033333333	7.34826216666667	-10.8521841497701	2.35508078229169e-05	0.00163991332183752	3.29200108667429
Tgfbr1	2.11756133333333	6.232405	10.8253746823692	2.39090594578469e-05	0.00164881384053697	3.27568364689121
2700094K13Rik	2.66094933333334	6.849571	10.8212730830406	2.39644190758419e-05	0.00164881384053697	3.27318363430421
Hmox1	1.23639833333333	6.7069765	10.8202839575976	2.39777914136291e-05	0.00164881384053697	3.27258059813226
H2-Q7	-2.85691866666667	7.31208066666667	-10.8160423708462	2.40352322252349e-05	0.00164881384053697	3.26999401626687
Mt1	1.98268066666667	8.11708733333333	10.8129464182841	2.40772583454458e-05	0.00164881384053697	3.26810541306163
A630035D09Rik	-1.40653233333333	6.86789116666667	-10.7410444468698	2.50774549416329e-05	0.00170592209160796	3.22408961143399
Mfap3	1.165391	6.1542785	10.7345849201543	2.51696240914635e-05	0.00170592209160796	3.22012081464589
Rpl7a	1.15819	10.2110383333333	10.7299210467351	2.52364135389153e-05	0.00170592209160796	3.21725379198591
Dnase1	-4.89734533333333	7.69684966666667	-10.7295910533944	2.52411469480217e-05	0.00170592209160796	3.21705088774622
Hao2	-4.89508633333333	7.23571616666667	-10.6601500603693	2.62602862576922e-05	0.00176901947913789	3.17421342084276
Ppic	2.25112066666667	8.891184	10.6215781638594	2.68467661378228e-05	0.00180265574836466	3.15029773598293
Rock2	1.725039	7.58772616666667	10.5910049136436	2.73223311084888e-05	0.00182865090503125	3.13127958855237
Rplp1	3.123374	9.86153866666667	10.5435435236889	2.80798922978996e-05	0.00186128286093866	3.10164714322725
Actg1	1.252996	10.735145	10.5100664910686	2.8628759188497e-05	0.00188770246686413	3.08066561861799
Myadm	2.57883566666667	9.36709083333333	10.5075925424605	2.86698069484366e-05	0.00188770246686413	3.07911244322486
1810027O10Rik	2.16269733333334	8.15025066666667	10.4963245887036	2.88576219890043e-05	0.00188770246686413	3.07203367029858
Pld3	1.61968333333333	7.53280833333333	10.4867903043868	2.90176443961134e-05	0.00188770246686413	3.06603811072045
Rps7	1.49739966666667	8.7054065	10.4862864400327	2.90261295132146e-05	0.00188770246686413	3.06572110857639
Ssr4	1.25415133333333	5.73559233333333	10.4558377307116	2.95442176498797e-05	0.00191537293171524	3.04653635464294
Gm608	-1.001498	6.23164566666667	-10.4372899500598	2.98650133238789e-05	0.00192522425397491	3.03482273650034
Josd1	1.13610433333333	6.34759083333333	10.431564273796	2.99648492674223e-05	0.00192522425397491	3.03120257743665
Crip1	3.872654	8.19735233333333	10.425846477651	3.00649304818277e-05	0.00192522425397491	3.02758542979474
Lyplal1	-1.57651966666667	5.8347095	-10.4200175734729	3.01673518138356e-05	0.00192558951500597	3.02389596473752
Bbs2	-1.10187166666667	6.35520283333333	-10.3969258810982	3.05770596747454e-05	0.00194086440373382	3.00925967060666
Figf	2.892799	8.3611925	10.3959590836147	3.05943520921245e-05	0.00194086440373382	3.00864617819125
Selm	2.71406366666667	8.95949216666667	10.3857526828231	3.07775934488897e-05	0.00194651807375073	3.00216613438203
Kidins220	-1.13991133333333	6.63539933333333	-10.3728108500648	3.10117606942805e-05	0.00195534824060492	2.99394027658117
Rps8	1.01535566666667	11.2140508333333	10.341869582147	3.15799466624618e-05	0.00197910568765567	2.97423263335492
Nexn	2.28459133333333	5.976441	10.3365333150239	3.16791424943062e-05	0.00197932430792975	2.97082786289622
Plscr1	-1.58760966666667	6.1772775	-10.2967884126506	3.24293207340607e-05	0.002014026372676	2.94541403384754
Dek	1.58123166666667	7.60500616666667	10.2870208237255	3.26167917132723e-05	0.00201960439946762	2.93915355979917
Rpl36a	1.320616	10.0188463333333	10.2645741301492	3.30523498873569e-05	0.0020404646209565	2.92474421332699
Eif4ebp1	2.17442266666667	6.60081066666667	10.2328502350175	3.36793622221036e-05	0.0020729847920099	2.90432636967994
Psmb3	1.171337	7.7479145	10.2153689849175	3.40307043515243e-05	0.00208500347531419	2.89304855866064
Tshz3	2.540022	6.04613066666667	10.2029947076098	3.42819495134956e-05	0.00208500347531419	2.88505394875332
Fbln5	2.77464366666667	6.02070483333333	10.201873880397	3.4304811584549e-05	0.00208500347531419	2.8843293479526
Cdkn1b	1.19964133333334	7.122153	10.1981807185079	3.43802668000891e-05	0.00208500347531419	2.88194121016222
Uroc1	-1.68403533333333	4.93996066666667	-10.1972357914229	3.43996032636103e-05	0.00208500347531419	2.88133004787685
Rpl26	1.43277	10.1854646666667	10.1933363534408	3.44795313842393e-05	0.00208500347531419	2.87880736985383
Tceb2	2.24428866666667	8.23572066666667	10.1723142659478	3.49141188265503e-05	0.00209515177638153	2.86519109153092
Marcksl1	1.73573933333333	7.50213766666667	10.1710783068345	3.49398647750787e-05	0.00209515177638153	2.86438968351335
Tmub2	1.84477033333334	7.2601645	10.170530778898	3.49512771554386e-05	0.00209515177638153	2.86403463041768
Aldh1a1	3.587977	5.25419616666667	10.1598847129438	3.51740308686393e-05	0.00210241078726685	2.85712728393096
Fgf9	-1.82776133333333	5.3918	-10.1316641000042	3.57724363069893e-05	0.00213109972576696	2.83878280376368
E330017L17Rik	-1.039643	4.41322216666667	-10.127575499684	3.58600988620909e-05	0.00213109972576696	2.83612089593613
B4galt1	1.92083533333333	7.58878433333333	10.121772455314	3.59849440746178e-05	0.00213110677801453	2.83234097740084
Wnt5a	1.62103266666667	5.42137966666667	10.1180028029465	3.60663107347364e-05	0.00213110677801453	2.82988440607444
Pkp4	-1.777905	7.94414016666667	-10.0687530384859	3.71489911171202e-05	0.00217775794338603	2.79770706833698
Top1mt	-1.142496	5.838834	-10.0677363941504	3.71717302845738e-05	0.00217775794338603	2.79704122029999
Sdc2	1.30818233333334	6.7578165	10.0518188509081	3.75298477427517e-05	0.00219252763041765	2.78660748294909
Adi1	-1.71934066666667	7.18906533333333	-10.0203365233204	3.8249872318091e-05	0.00222829749129702	2.7659235512829
Ninl	-1.78682033333333	5.2447255	-10.0116553638298	3.84511970359582e-05	0.00223329779561751	2.76020884364845
Nap1l1	1.157589	8.22610883333333	10.0073419752791	3.85516809165635e-05	0.00223329779561751	2.75736758901388
Hrct1	1.86430433333333	6.8777475	9.9967555494243	3.87995804546719e-05	0.00223935824317943	2.75038917445544
Tacc1	2.42380833333333	8.3932865	9.9890512457395	3.8981140541782e-05	0.00223935824317943	2.74530607455135
Rpl8	1.845661	8.96894316666667	9.95721042874719	3.97419185221102e-05	0.00226197339596022	2.72425767928967
Clec11a	2.10985666666667	6.172293	9.94760752080648	3.99746970114693e-05	0.00226197339596022	2.71789678904961
Tor2a	1.635569	6.8847585	9.94709040440678	3.99872764602107e-05	0.00226197339596022	2.71755408549036
Acsl4	1.36078166666667	6.30300383333333	9.94335291441709	4.00783303805775e-05	0.00226197339596022	2.71507665866936
Zfp809	1.726733	6.95446883333333	9.93935468298752	4.01760000976176e-05	0.00226197339596022	2.71242539279187
Ggh	1.34330833333334	6.55823916666667	9.9363407944437	4.02498046377526e-05	0.00226197339596022	2.7104261675111
Grb10	1.62246566666667	6.25343683333333	9.92920309912939	4.0425214986384e-05	0.00226567444751601	2.70568911050052
Gsdmc	-1.32003533333333	7.517969	-9.91043135168924	4.08907376451569e-05	0.00228557120334997	2.69321507171456
Jun	-1.11052433333333	7.0641335	-9.89330038995477	4.13209458958442e-05	0.00230339213496483	2.6818112795689
Sdhd	-1.17496366666667	8.9925615	-9.88211731038415	4.16045874962544e-05	0.00231087116140663	2.67435653229834
Skil	1.241845	6.06251816666667	9.87921397069774	4.16785911321828e-05	0.00231087116140663	2.67241979814165
Tmem207	-3.51028933333333	5.84221666666667	-9.84068337801302	4.26751462953686e-05	0.00235350586809205	2.64666468769933
1500032P08Rik	1.30857966666667	4.83041116666667	9.8096170088382	4.34985869689169e-05	0.00238878904618137	2.62582758663248
Gstp1	1.10843733333333	9.27893366666667	9.80620263810919	4.35901946941077e-05	0.00238878904618137	2.62353357222598
Litaf	1.085339	6.4288355	9.80355286094802	4.36614409098476e-05	0.00238878904618137	2.62175273243195
Serping1	2.72993933333334	8.96053433333333	9.79686443131339	4.38418719492765e-05	0.00239233180417675	2.61725555567341
2810021G02Rik	1.23738433333333	6.18502583333333	9.78747809869014	4.40965278803786e-05	0.00239989550814239	2.61093934442556
Dnm3os	1.821449	5.74654283333333	9.77311394779004	4.44895275462777e-05	0.00240964811031086	2.60126212506465
Abca8a	3.10029033333334	6.2695715	9.77241489467632	4.45087557728712e-05	0.00240964811031086	2.60079081760711
Art4	2.751956	6.25876133333333	9.75275590153252	4.50534224992381e-05	0.00243276718200194	2.58752319680001
Ppm1h	-1.266578	6.888225	-9.73623425731465	4.55170861784492e-05	0.00245140327931382	2.57635293760196
Mpp6	2.45753233333334	6.48743316666667	9.69931718849331	4.65730489461561e-05	0.00250175902663754	2.55132710830724
Sulf2	1.59278266666667	6.68313633333333	9.68673338601323	4.69393938350671e-05	0.00250840724522745	2.54277564191436
Oxct1	-1.688371	9.39670683333333	-9.674635832431	4.72947026773178e-05	0.0025208807888392	2.53454451624972
Slc39a1	1.31025766666667	9.57804183333333	9.66991807699148	4.74341000624092e-05	0.00252181137118428	2.53133188849917
Morn2	-1.17294933333333	5.468574	-9.66069598206989	4.77079523159051e-05	0.00252382754795374	2.52504760262131
Hmgn2	1.69849933333333	8.64809733333333	9.66042268676086	4.77160955103676e-05	0.00252382754795374	2.52486128075057
St6galnac5	1.54820366666667	5.53722983333333	9.63909590180095	4.83565002349247e-05	0.00255117546264918	2.51030586900827
Pmepa1	2.02443666666667	7.132577	9.62437749358675	4.88042184057073e-05	0.00256824437874919	2.500242569894
Entpd2	1.35003133333333	6.60090833333333	9.61296753412746	4.91545704082553e-05	0.00257358397623577	2.49243115145507
Patl1	1.18037633333333	5.4153335	9.57782777969086	5.0251824773284e-05	0.0026209857924454	2.4683179533027
Cnnm2	-1.166497	5.58004116666667	-9.57588206120207	5.03133968183754e-05	0.0026209857924454	2.4669803067563
2610528J11Rik	-2.106113	5.79772816666667	-9.56851453498884	5.05473268040838e-05	0.00262655594380718	2.46191290278521
Hspb6	2.57620266666667	7.018312	9.55927333716581	5.08425144582039e-05	0.00263527328699277	2.45555149403409
Rpl22	1.27790833333334	8.9959055	9.53147984188854	5.17422960268342e-05	0.0026685347235186	2.43638359858128
Idh2	-1.31601633333333	7.34276716666667	-9.5045012380201	5.26332052535865e-05	0.00269560893276439	2.41772648633599
Tmem188	1.03083533333333	7.248025	9.50413527907654	5.26454106060503e-05	0.00269560893276439	2.41747305881183
Cldn10a	-2.138004	5.94947166666667	-9.50374934109641	5.26582858100099e-05	0.00269560893276439	2.41720578565156
Adamts12	1.143595	5.52162383333333	9.49431743981727	5.29740670142391e-05	0.00270507822202834	2.41067069741301
0610012G03Rik	1.187765	6.4773335	9.46398408602108	5.40044517329882e-05	0.0027509016411082	2.3896115044114
Frem1	2.20670566666667	6.7720595	9.45205271513794	5.44160289754541e-05	0.00275263602886396	2.38131039770628
Ptgr1	2.22961266666667	6.61941533333333	9.44832990323373	5.45451842132551e-05	0.00275263602886396	2.37871825173672
Slc43a2	-1.21831133333333	7.25643033333333	-9.44100493643047	5.4800336378325e-05	0.00275263602886396	2.3736151289377
Ipo4	1.14687733333334	6.73571066666667	9.43995277131238	5.48370989745153e-05	0.00275263602886396	2.37288180175161
Ccdc68	3.00791666666667	5.64383633333333	9.42871628745328	5.52314699144511e-05	0.00276192835890706	2.36504545432747
Itga4	-2.21498533333333	5.817231	-9.42124505552167	5.5495490572178e-05	0.00276192835890706	2.3598300780151
Itgb5	1.66690033333333	8.0464175	9.41405967059447	5.57507759130901e-05	0.00276192835890706	2.35481052548475
Ccl9	1.61914333333333	5.83229833333333	9.41222678800845	5.58161107050711e-05	0.00276192835890706	2.3535295302708
Rpl18	2.06698766666667	8.6724715	9.41085668512868	5.58650066315857e-05	0.00276192835890706	2.35257181514823
Psmd6	1.60942933333333	7.776093	9.40455285063984	5.60906102577711e-05	0.00276192835890706	2.3481636643139
Mxra8	2.22658066666667	7.82023733333333	9.39729347932437	5.6351706221171e-05	0.00276819391059391	2.34308384213984
Ube2v1	1.45037333333333	7.77513633333333	9.37939442929556	5.70014523918925e-05	0.00278521781219625	2.33054283652108
Dnajb4	1.243157	5.9861915	9.37319839256948	5.72283705135543e-05	0.00278521781219625	2.32619627221201
Fv1	-1.13525066666667	4.91221833333333	-9.37179418894029	5.72799406697067e-05	0.00278521781219625	2.32521083397836
Abi1	1.461542	6.782042	9.36996691501971	5.7347128116472e-05	0.00278521781219625	2.32392828465488
AI597468	1.365142	6.29716166666667	9.36564746743661	5.75063104205696e-05	0.00278521781219625	2.32089555359854
Wt1	-2.39685533333333	5.30040366666667	-9.35261155367753	5.79897962165342e-05	0.00279328847993055	2.31173484067206
Cdkl1	-1.46929833333333	5.61598683333333	-9.35024302095213	5.80781415971247e-05	0.00279328847993055	2.31006910373968
Ptprf	-1.32476666666667	6.32888066666667	-9.34352637990635	5.83295102283926e-05	0.00279746337408745	2.30534326010183
Rpl12	1.22929533333333	6.984872	9.34070475445388	5.84354807603973e-05	0.00279746337408745	2.30335699699531
Slc16a7	-3.47227433333333	7.2476825	-9.32422775909912	5.90587256899681e-05	0.00282047487164778	2.29174676186538
Rbp1	4.04405666666667	7.26622833333333	9.32081087502671	5.91889219232696e-05	0.00282047487164778	2.28933667857589
Fabp5	1.539573	5.57478883333333	9.31272529349831	5.94983259711086e-05	0.00282853216273095	2.28363021611498
Plxnb1	-1.255709	5.8629875	-9.30693762075647	5.97209366946673e-05	0.00282853216273095	2.27954263874158
Sult5a1	2.56350333333333	6.68477766666667	9.30570897976109	5.976831657625e-05	0.00282853216273095	2.27867459425407
Tsen34	1.45177233333333	5.92681083333333	9.30194992509202	5.99135442148596e-05	0.00282893152490299	2.27601811877709
Mfap2	1.414497	6.51974683333333	9.29756811273741	6.0083342423574e-05	0.0028304865709839	2.27292026565166
Rai12	1.25162166666667	6.98056183333333	9.28655422074628	6.05125797510015e-05	0.00284422877688742	2.26512756150682
Tmem176b	1.370212	10.00162	9.27137496707155	6.11099247145166e-05	0.00286366723990428	2.2543733853709
Tox3	-1.17749833333333	3.96835383333333	-9.26902308751901	6.12030810907447e-05	0.00286366723990428	2.2527056400545
Trim28	1.495081	8.0303245	9.22553456741483	6.2955313563614e-05	0.00293545789384967	2.22179518899637
9530006C21Rik	-1.63102066666667	7.233135	-9.22107528476407	6.31382146847593e-05	0.00293545789384967	2.21861788452765
Mett10d	-1.40727533333333	5.69974333333333	-9.21738885128636	6.328987674682e-05	0.00293545789384967	2.21599015240248
2210016H18Rik	1.90217	4.50732633333333	9.21701768204925	6.33051699945338e-05	0.00293545789384967	2.2157255238103
Pygl	-1.07121966666667	5.30162416666667	-9.21155792609509	6.35306178790727e-05	0.00293932149520604	2.2118317785256
Myom2	-1.95418433333333	5.44328116666667	-9.20026919019832	6.39996847141301e-05	0.0029490113154895	2.20377406607886
Anapc5	1.07062533333333	8.06868966666667	9.1807890317321	6.48184864629729e-05	0.00296573256314323	2.18984752958018
Lgals3bp	2.16418833333333	9.78289716666667	9.16462149359674	6.55071762955617e-05	0.00299062673944484	2.17826808118863
Grk5	1.79365533333333	5.404949	9.14951627500297	6.61582018563206e-05	0.00301369553434046	2.16743211370336
Aoc3	1.321164	7.94056833333333	9.14076036491386	6.65389699198559e-05	0.00302437898222536	2.16114322426156
Psmb4	1.462137	8.8679025	9.1235822272007	6.72933159778083e-05	0.00304650432362257	2.14878865802604
H2afz	1.24666433333334	9.36289283333333	9.12297035665881	6.73203653544566e-05	0.00304650432362257	2.14834819637356
Rras2	1.98432833333334	6.9270615	9.10877165064712	6.79515703692689e-05	0.00306166977517832	2.13811931245505
Tinag	-2.812484	6.26604666666667	-9.10201141903192	6.8254478733775e-05	0.00306863233628957	2.13324392113622
D630023F18Rik	-1.958168	4.74167633333333	-9.09288821293747	6.86657222876454e-05	0.00307375714855151	2.12665899934458
Hhipl1	1.34055666666667	4.41381066666667	9.08849307666969	6.88648532882483e-05	0.00307601302560316	2.12348448040948
Pitpnc1	-1.00544533333333	5.732626	-9.07398675632411	6.95268050295042e-05	0.00309888761813616	2.11299664143286
Fbn2	1.388922	5.357926	9.07053345719932	6.96854584149352e-05	0.00309927949565436	2.11049764786874
Heyl	1.14703766666667	6.3377195	9.05242140305939	7.0524397010245e-05	0.00311648515933521	2.09737619135991
Sgk2	-3.199928	7.261004	-9.04043448136233	7.10859877124068e-05	0.00312191273644398	2.08867863950074
Ush1c	-1.20289433333333	6.03117283333333	-9.04026386131779	7.109401821602e-05	0.00312191273644398	2.08855476206224
Pdlim5	1.45893033333333	6.31848583333333	9.04013493597895	7.11000869815344e-05	0.00312191273644398	2.08846115531135
Pxdn	2.64983766666667	6.88815316666667	9.00629493638932	7.27137255105084e-05	0.00317436687454417	2.06384827193872
Miox	-3.77588633333333	7.96771916666667	-9.00505831451674	7.27734829320425e-05	0.00317436687454417	2.06294720444383
Serpinf1	1.76375033333333	5.84499383333333	9.00226497624136	7.29086729562632e-05	0.00317436687454417	2.06091140687871
Mppe1	-1.03692666666666	6.93193866666667	-8.99153773379705	7.3430523605262e-05	0.00319037113168156	2.053087864778
Erg	-1.159791	5.68686283333333	-8.98424468504241	7.3787754135964e-05	0.00319917095028485	2.04776396210423
Atg9a	1.842322	5.46273966666667	8.97910655490493	7.40406273740334e-05	0.00320341885925185	2.04401072441635
BC089597	-3.95413066666667	7.37723433333333	-8.9719331522551	7.4395329094816e-05	0.00321204551359058	2.03876743800658
S100a13	1.27823433333333	7.13925116666667	8.94193961753204	7.58996539508266e-05	0.00325335583970573	2.01680177393737
Scn4b	-1.79775933333333	6.20499366666667	-8.93415043790245	7.62960003025618e-05	0.00325335583970573	2.01108618410591
Acyp2	1.83534833333333	8.78209083333333	8.92675502134312	7.66745060193145e-05	0.00326276843412642	2.00565524380782
Tmem173	2.140379	6.11289083333333	8.91046784520047	7.75157124272353e-05	0.00329179147578574	1.9936797452034
Fam114a1	1.762122	6.58254466666667	8.89762152503364	7.81866664656361e-05	0.00331348042863897	1.98421986513361
C78282	-1.07576833333334	5.28692583333333	-8.88314099527026	7.89509637808419e-05	0.00333902838844906	1.97354136836536
Rpl18a	1.128955	10.4139058333333	8.87432223594739	7.94206191018563e-05	0.00334936249294219	1.9670301674571
Car4	-3.02341266666667	6.705632	-8.87247838912835	7.95192197686096e-05	0.00334936249294219	1.96566803240905
Tfrc	-1.290265	4.82126883333333	-8.86586300303486	7.98741367781809e-05	0.00335747362339341	1.96077878083233
Gnb4	1.45242633333333	6.95323383333333	8.85683394929909	8.03614798316825e-05	0.0033574863927253	1.95410019720914
Myo7a	1.15241566666667	6.7538945	8.84504792204836	8.10027636568468e-05	0.00337361494730104	1.94537285330525
Ttyh3	1.22980466666667	5.47861766666667	8.83716412902523	8.14349966714026e-05	0.00338184169911903	1.93952903616922
Ccm2	1.56627266666667	6.16363766666667	8.82447743782162	8.21361089607913e-05	0.00338865107917388	1.93011496826177
Flrt1	-1.45038466666667	5.97449333333333	-8.82420148903421	8.21514355270312e-05	0.00338865107917388	1.92991006344829
2810432D09Rik	1.674523	6.9623945	8.82332380065463	8.22002053001319e-05	0.00338865107917388	1.9292582996143
Cope	1.90416733333334	8.10420733333333	8.79888848208814	8.35713874845329e-05	0.003436063349041	1.9110887541351
Pou3f3	-1.22640366666667	5.7399795	-8.79170603511248	8.39793972901256e-05	0.00343916418882592	1.90573919052065
Bach1	1.18196666666667	5.38121933333333	8.7887412374289	8.41484819740265e-05	0.00343927817332973	1.90352980140241
Ppp1cc	1.05054766666667	8.51432816666667	8.78479091814151	8.4374377879584e-05	0.00344075427485511	1.90058492568541
5830454E08Rik	-1.048707	5.1089345	-8.77831909899441	8.47459663590519e-05	0.00344075427485511	1.89575768697877
Snhg1	1.25921166666667	5.78855816666667	8.77618446839937	8.48689399004514e-05	0.00344075427485511	1.89416477637657
Inmt	-1.602226	7.35996333333333	-8.77232488426613	8.50918051252919e-05	0.00344075427485511	1.89128375868105
Kctd15	2.094474	6.15706966666667	8.76402133326695	8.55735556230305e-05	0.00344075427485511	1.88508154357887
Akap12	2.34885133333333	8.72270233333333	8.76369542387318	8.55925276466027e-05	0.00344075427485511	1.88483799993957
Mpzl1	1.784275	7.1953525	8.7614996625477	8.57204741779187e-05	0.00344075427485511	1.88319694691813
Yif1b	1.11816866666667	6.88811333333333	8.75885643165477	8.58747852866434e-05	0.00344075427485511	1.88122096454854
Akr1c21	-3.698427	8.4176745	-8.73138052516406	8.74978033523369e-05	0.00348659358599167	1.86064840807383
Fndc1	1.94369566666667	6.09795016666667	8.72418172341941	8.79288292719931e-05	0.00349703099648863	1.85524846592463
Peg3	1.57276166666666	5.82391916666667	8.71698481456624	8.83621739586594e-05	0.00350752038318433	1.84984584719056
Flot1	1.346899	7.06846483333333	8.67881797180567	9.0701576216003e-05	0.00357295104328221	1.82112587407423
Txndc5	2.181152	7.462988	8.67339033847179	9.10399838406407e-05	0.0035794636992553	1.81703225240749
Itfg3	1.455166	7.33434666666667	8.66176682290131	9.17695730259579e-05	0.00359448208285954	1.80825767565876
Irf2	2.76326933333333	6.15648	8.65547963302397	9.21669982899554e-05	0.00359851843246092	1.80350698651517
Rem1	1.553971	6.3533895	8.65463362815048	9.22206261401425e-05	0.00359851843246092	1.80286749204217
Acta2	1.70339633333333	6.32145183333333	8.64602564879384	9.27683177327168e-05	0.00360002523916424	1.79635747000945
Nipa2	1.457006	6.283776	8.64424894753482	9.28818252873284e-05	0.00360002523916424	1.79501305181929
Vdr	-1.770112	6.986153	-8.64309647710362	9.29555378228181e-05	0.00360002523916424	1.79414084973904
Cyp2d26	-4.609482	7.70583633333333	-8.63019644495397	9.37852166784806e-05	0.00361571525910514	1.78437069598025
Mtch1	1.42578533333333	7.45331666666667	8.6259528670496	9.40599975532404e-05	0.00361571525910514	1.78115379826712
Itpripl2	2.590869	8.05936916666667	8.61966476290899	9.44688624084432e-05	0.00361849954006569	1.77638435962382
Glb1l2	-1.22091066666667	5.43296233333333	-8.61945766148617	9.44823631176188e-05	0.00361849954006569	1.77622722199972
Ms4a4d	3.56067466666667	7.51708566666667	8.61407492470781	9.48340336379194e-05	0.00361856577429116	1.77214187454377
Manea	1.45510133333333	7.29854933333333	8.6085178914338	9.51986644398427e-05	0.0036257892804427	1.76792179258181
Rhoc	1.26165833333333	7.73616183333333	8.59774041441893	9.59104247758018e-05	0.00363501877331431	1.75973014056223
Nrbp1	1.05588233333333	7.2897185	8.59677305813944	9.5974607784287e-05	0.00363501877331431	1.75899442216424
Mrpl13	1.514111	7.56578483333333	8.59430926678769	9.61382997953436e-05	0.00363501877331431	1.75712025544289
Ints1	1.33065566666667	5.21392683333333	8.59158267990805	9.63198243690461e-05	0.00363501877331431	1.75504561252337
Gprin3	-2.76304066666667	6.34097366666667	-8.58860714046806	9.65183710276537e-05	0.00363587692390329	1.75278085726477
Pcbd1	-1.81142166666667	7.69885416666667	-8.5765571137733	9.73272291262517e-05	0.00365917743447404	1.74360196300146
Dhcr7	-1.73120333333333	6.196353	-8.5741345738896	9.74907773509597e-05	0.00365917743447404	1.74175521606831
Tmprss2	-1.282262	6.61771066666667	-8.54138301927903	9.97330338288173e-05	0.00372306655706457	1.71674131549751
Edc3	1.11761033333333	6.62664483333333	8.53396618167378	0.00010024897214317	0.00373558377097821	1.7110646002351
Sertad2	1.37053833333334	6.08044683333333	8.5245945901987	0.000100905263798276	0.00375327654786357	1.70388532858121
0610040B09Rik	-3.75200766666667	6.88017116666667	-8.51526381825975	0.000101563586903645	0.00377098122218003	1.6967301933575
Man1a2	1.221373	6.42129416666667	8.50239111959996	0.000102479892147969	0.00379183457652508	1.68684728980508
Wipf2	-1.128592	4.655198	-8.50222293514755	0.000102491926322592	0.00379183457652508	1.68671807770484
Fam105a	1.45656333333333	4.30390766666667	8.4978818591348	0.000102803105552951	0.0037923266370164	1.68338212916961
Adam12	3.23212433333333	8.78313616666667	8.49454361239282	0.000103043135019167	0.0037923266370164	1.68081576336318
Fbn1	2.13568466666667	6.21751833333333	8.49246369498178	0.000103193011311779	0.0037923266370164	1.67921630863067
Gpc6	1.01066933333333	5.83671533333333	8.48929132613749	0.000103422089032312	0.0037923266370164	1.67677607476598
Pdcd6	1.32953	7.03141266666667	8.47635537155236	0.000104362242991651	0.0038132783521384	1.66681696969183
Bcar3	-1.01040133333333	4.922174	-8.47034741129065	0.000104802210617651	0.00382260056046497	1.66218688513976
Slc5a1	-2.247338	6.14338333333333	-8.45770704083916	0.000105734823845554	0.0038498272745597	1.65243574997041
Cercam	1.488619	6.86877783333333	8.40705242255398	0.000109568662438212	0.00396845798228488	1.61322652188727
Dkk2	-3.50237566666667	8.32716916666667	-8.37484232287153	0.000112089207099529	0.00404557921819433	1.58818309980356
Glt25d1	1.479018	7.40162066666667	8.34601551697387	0.000114401380820172	0.00412183790373168	1.5656964417363
Thbs2	2.409727	6.05896283333333	8.33949843341647	0.00011493164414828	0.0041334840523839	1.56060302896148
Sec61g	1.70826966666667	9.25743283333333	8.33713846452873	0.000115124356374118	0.0041334840523839	1.55875771692407
Rpl3	1.153645	10.3722225	8.33467890726689	0.000115325594373747	0.00413353313213773	1.55683403436491
Eftud2	1.00102333333333	6.002406	8.32652565619309	0.000115995567318204	0.00415035350814493	1.5504535147773
Sult1c2	-1.69940166666667	5.52124116666667	-8.32107457679788	0.000116445979718795	0.00415172073349852	1.54618450943209
Nr4a1	1.70738366666667	6.04176916666667	8.32043272935998	0.000116499145903828	0.00415172073349852	1.54568168207996
Col8a2	1.15784033333333	4.42485516666667	8.31878173466447	0.000116636030470608	0.00415172073349852	1.54438812218419
A130040M12Rik	2.67403966666667	9.8837945	8.3094323995944	0.000117414667069104	0.00417225554923734	1.5370585318859
Ap1s2	1.53418333333333	4.77983666666667	8.29868229157316	0.000118317323185126	0.00419334858540642	1.52862161839184
AI317158	-1.41353833333333	5.83225083333333	-8.29556722079344	0.000118580368419116	0.00419334858540642	1.52617501106912
Tuba4a	-1.127363	8.32970383333333	-8.29416065267367	0.000118699362122959	0.00419334858540642	1.5250700083706
Rps10	1.30617533333333	8.94925066666667	8.29231686010491	0.000118855551342658	0.00419334858540642	1.52362126656066
Jak1	1.04366433333333	6.81043616666667	8.28860434244589	0.000119170755629102	0.00419334858540642	1.52070331536938
Cdh16	-1.638528	8.752648	-8.28796842900792	0.000119224842523039	0.00419334858540642	1.52020338481
7030407E18Rik	-1.405672	5.803538	-8.26995485588325	0.000120768693175346	0.00423492820021034	1.50602750281495
Mgp	3.65534033333334	10.5438265	8.26703194257186	0.000121021351304304	0.00423492820021034	1.50372469047126
Sash1	1.54964466666667	5.649245	8.26209772985186	0.000121449240245915	0.00423861351880112	1.49983562374391
Ptch2	1.27273333333333	4.99957166666667	8.25944350783937	0.000121680126798588	0.00423861351880112	1.49774274824755
Sdpr	-2.162152	5.74766	-8.25873868372676	0.00012174152266176	0.00423861351880112	1.49718688753422
Gpr123	2.049277	5.92756216666667	8.23934709609057	0.000123444665132459	0.00427201492827101	1.48187699918596
Gbp2	1.374356	5.77037866666667	8.23841575684646	0.000123527146999955	0.00427201492827101	1.48114088469136
Ranbp3l	-1.014222	3.65890066666667	-8.2322192813527	0.000124077530835725	0.00428388550119135	1.47624140162148
Slc7a7	-2.84789233333333	5.9513545	-8.21904708781267	0.000125256856547686	0.00431739508377116	1.4658153349797
Htra3	1.20905966666667	5.18222616666667	8.21247806099988	0.000125849778689342	0.004330614431072	1.46061023263511
Hnrnph3	-1.37420166666667	7.30186916666667	-8.19875424829065	0.000127098881699036	0.00436633218009596	1.44972388321007
Tcap	-1.129745	6.09823716666667	-8.19504659004571	0.00012743877096464	0.00436940357615608	1.44678001073013
Lepre1	1.176173	5.1660335	8.19042630319901	0.000127863778636293	0.00436940357615608	1.4431098499619
Nfix	1.36569433333334	7.7716775	8.18849508034257	0.00012804190678971	0.00436940357615608	1.44157522085652
S100g	-2.225974	9.697261	-8.18289685365811	0.000128559870257576	0.00436940357615608	1.4371248153842
Prkcdbp	2.58819466666667	5.87140466666667	8.1825891177934	0.000128588412238503	0.00436940357615608	1.4368800968319
Id3	2.734245	8.90536783333333	8.17653588413088	0.000129151315244437	0.00437865303372164	1.43206475953652
D430034N21	-1.01333566666667	4.9237355	-8.1534944220771	0.000131319919302963	0.00442317141873708	1.41370621962256
Ces3	-2.928987	7.5001985	-8.14487222159936	0.000132142102610141	0.00444362735622817	1.40682451170572
Egf	-4.578949	8.20998483333333	-8.13843657155793	0.000132759621164847	0.00444992175901166	1.40168374933273
Gprc5c	-1.260146	5.71959033333333	-8.10023949298638	0.000136493369191273	0.00456601291745312	1.37109759450121
Slc15a2	-1.47983	5.44742733333333	-8.09851581879342	0.000136664667854721	0.00456601291745312	1.36971435310692
Cryab	1.52779533333333	7.457283	8.09019325337716	0.000137495230211309	0.00457409539683428	1.36303185372218
Itgbl1	1.20504033333333	4.59039516666667	8.08289831298176	0.000138227987900454	0.00457827251714065	1.35716946020836
Mmp19	1.446636	5.33400866666667	8.07939731678975	0.000138581238611771	0.00457827251714065	1.35435430875237
Leprot	1.75350133333334	7.826077	8.07705112727787	0.000138818546841746	0.00457879803386628	1.35246713277473
Fstl1	2.74505133333334	8.77824666666667	8.07472294434969	0.000139054493127491	0.00457927702606629	1.35059396060167
Slamf9	1.582904	6.358197	8.06628962241798	0.000139913002181459	0.00458671865755334	1.34380480805908
Slc12a1	-2.47683466666667	5.480948	-8.05582903415275	0.000140986318376027	0.00458671865755334	1.33537489412617
Ivns1abp	-1.95269833333333	8.4968085	-8.05318721131594	0.000141258871255102	0.00458671865755334	1.33324438698628
Fcgrt	1.35168433333333	7.46802716666667	8.0524663255806	0.000141333348520555	0.00458671865755334	1.33266291886917
Mad2l1	1.442056	6.50103633333333	8.05200790006164	0.00014138073343813	0.00458671865755334	1.33229312783371
Irx1	-1.40222233333333	5.32627616666667	-8.04566418341131	0.000142038316478836	0.0045898350360919	1.3271740281153
Zdhhc16	1.69553433333333	7.12221783333333	8.02288062160985	0.000144429033145133	0.00463393114713211	1.30875924730104
Ccl19	1.57005733333334	6.617272	8.01947421833159	0.000144790410669344	0.00463393114713211	1.30600206026776
Hn1	1.199221	6.76545983333333	8.01891511872722	0.000144849822955147	0.00463393114713211	1.30554941906501
Ccna2	1.47911266666667	6.153617	8.01878334503764	0.000144863829841633	0.00463393114713211	1.30544273240684
BC026590	1.71284466666667	6.949482	8.01722029654218	0.000145030092259374	0.00463393114713211	1.3041771385634
Ildr2	-1.627531	6.36577316666667	-8.01288261580987	0.000145492637743841	0.00463393114713211	1.30066379603964
Slc40a1	1.35981266666667	7.025418	8.00824791217779	0.000145988720430781	0.00463393114713211	1.29690802309852
Klhdc7a	-2.76753266666667	7.00248033333333	-8.00801503622853	0.000146013697636792	0.00463393114713211	1.29671925945271
Gm14288	1.67250833333333	5.10369983333333	8.0076857136804	0.000146049027600864	0.00463393114713211	1.29645231025074
Mcoln3	-1.01362533333333	4.38360266666667	-8.00460104098315	0.000146380428374087	0.00463393114713211	1.29395140130565
Emp2	1.24798666666667	6.40177433333333	8.00311984030012	0.000146539866071486	0.00463393114713211	1.29275021084863
2900042E19Rik	-1.10252833333333	5.12041383333333	-7.99236127852714	0.000147703901965939	0.00465036054766934	1.28401959288033
Efhd1	-2.51130366666667	7.59489216666667	-7.99208437353687	0.000147734001248429	0.00465036054766934	1.28379474667772
Zfp414	1.246014	7.43955033333333	7.98837190606966	0.000148138220391342	0.00465599777494429	1.28077956898028
Exoc3l2	-1.380265	6.01382616666667	-7.96767483244719	0.000150415051440638	0.00472038494513481	1.26394725677511
Rcn3	1.55876133333333	7.504168	7.95481451078811	0.000151849922179513	0.00474742625039406	1.25346895876879
1110038B12Rik	2.061793	7.7636315	7.95378567229452	0.000151965387445523	0.00474742625039406	1.25263004148175
Tspan15	-1.10543133333333	5.354054	-7.94468256702276	0.000152991400805691	0.00475077351360736	1.24520319241276
Klhl13	1.60681666666667	6.79092833333333	7.93877319281968	0.0001536616853187	0.004759217217863	1.24037797599695
Ly6e	1.35791433333333	7.2467525	7.93822911101948	0.000153723567599849	0.004759217217863	1.2399335551526
Jdp2	2.789132	6.80635166666667	7.9336705247613	0.000154243168355485	0.00476431692347472	1.23620892695397
Grasp	1.03745066666667	5.69882333333333	7.932743905356	0.000154349032383737	0.00476431692347472	1.23545159573118
Ppip5k2	2.008257	5.21255116666667	7.92804632631589	0.00015488699856599	0.00477379734328353	1.23161104361277
Arhgap1	1.131512	7.131417	7.88334685119259	0.000160114601880113	0.00491295264314929	1.19496643081622
Arap2	-1.58177533333333	5.35356733333333	-7.8763260730881	0.000160953868167102	0.00493138807046493	1.18919428207731
H2-K1	-1.05807133333333	6.66726066666667	-7.85770415197559	0.000163204394654274	0.00498064364855287	1.17386241830611
Kcne4	1.25842266666667	6.12791133333333	7.85705084498901	0.00016328399950287	0.00498064364855287	1.17332395937486
Aldob	-1.57948333333333	10.9564136666667	-7.8543941400369	0.000163608173855665	0.00498294277992736	1.17113388695042
Sulf1	1.52847566666667	5.6944805	7.8524876470393	0.000163841259627223	0.00498294277992736	1.1695618582042
Ifngr2	1.09849833333333	7.57467783333333	7.84770184713191	0.000164428039745478	0.00498612359234053	1.16561418369583
Actn1	1.13337566666667	6.7234305	7.8412196301561	0.000165226647511597	0.0050026821517251	1.1602638310354
Aqp3	-1.34107866666667	5.80136633333333	-7.83934935178928	0.000165457888486048	0.0050026821517251	1.1587194061455
Parva	1.443493	8.51211483333333	7.83451845907637	0.00016605689229415	0.00501346363435813	1.15472869945774
Sar1a	1.51299033333333	8.3081955	7.82918808807391	0.000166720705488236	0.0050261675075834	1.15032289350723
Tspyl3	1.76318866666667	5.65979166666667	7.81932595145559	0.000167956887527179	0.00505606461564715	1.14216447129164
Atp6v1a	-1.208505	8.04430816666667	-7.81451382230687	0.000168563868931629	0.00505960721825111	1.13818039857114
Cyfip2	-1.67907033333333	6.01725616666667	-7.80030720056282	0.000170370502500365	0.00509166526330932	1.1264059386171
1500015O10Rik	2.390774	5.53872366666667	7.79708965462656	0.000170782738611502	0.00509662022687513	1.12373664309874
D430019H16Rik	1.40569933333334	7.23036633333333	7.79052566766784	0.000171627263319417	0.00510708407584009	1.118288148789
Crlf2	1.63309733333333	6.979631	7.78646644781042	0.000172151910828662	0.0051123057282811	1.11491676108338
Slc5a2	-2.206598	8.05066166666667	-7.78534532266528	0.000172297137111935	0.0051123057282811	1.11398534070998
Peci	2.01520633333333	7.5440115	7.77961115609485	0.000173042111016827	0.00512478364980312	1.1092196254485
Col5a3	1.08041566666667	5.0892875	7.7759234070409	0.000173523161482326	0.00512478364980312	1.10615309322616
Cggbp1	1.74949633333333	7.0763125	7.77438575498329	0.00017372419246424	0.00512478364980312	1.10487409207111
Abhd11	1.13915466666667	6.90863966666667	7.77261002087648	0.000173956681116087	0.00512478364980312	1.10339678374344
Trpm6	-1.02045666666667	5.994306	-7.76197964630638	0.000175355921283012	0.00515865691046083	1.09454679491081
Zyx	1.46213966666667	8.10394783333333	7.7548519658826	0.000176301313193024	0.00517910150304678	1.08860697515892
4122401K19Rik	-1.30483633333333	6.38623583333333	-7.74480037754107	0.000177644432834886	0.00521115534107558	1.08022248139935
Rgs16	1.33179433333333	6.07404983333333	7.73620684609328	0.000178801995439195	0.00523027449459406	1.07304674075676
Srpx	2.350496	4.879233	7.72806518706842	0.000179906643402869	0.00524774230213643	1.06624195100385
Rnf26	1.683696	6.21927933333333	7.69748550672112	0.00018412583167105	0.0053422348012512	1.04062797874982
Tpm2	2.32694033333333	8.1163385	7.69710267864481	0.000184179363342783	0.0053422348012512	1.04030675962636
Npdc1	2.00803	7.486369	7.68906476127375	0.000185307436988137	0.0053652376458801	1.0335592060784
Klf10	2.302561	5.81058483333333	7.68776019580195	0.000185491268159387	0.0053652376458801	1.03246349425793
Scn7a	1.87727333333333	5.149312	7.67985552053753	0.000186609609276806	0.00538957165773388	1.02582088015443
Lamc1	1.46055	8.12911666666667	7.67813691298144	0.000186853772960456	0.00538957165773388	1.02437588514389
Sphk1	1.66006233333333	7.1412475	7.67607315665695	0.000187147454341034	0.00539008601263979	1.02264032248022
Zkscan17	1.13718366666667	6.69817116666667	7.67435144164412	0.00018739286509782	0.00539008601263979	1.02119209933399
Eef1b2	1.460709	9.51241183333333	7.66848062721571	0.000188232449514696	0.00540671567835197	1.01625174824429
Sat1	1.35174366666667	8.20010616666667	7.66664293298828	0.000188496140007812	0.00540678040430174	1.01470463962747
Rdh9	-1.18562333333333	3.85346466666667	-7.65376033194697	0.000190356550176506	0.00544575957733478	1.00385012281607
Sostdc1	-2.056053	7.35883083333333	-7.65131895038003	0.000190711474798185	0.00544575957733478	1.0017913104178
Aif1l	-1.78048166666666	5.76464716666667	-7.64996692652815	0.000190908355184358	0.00544575957733478	1.00065090799329
Arpc1b	1.465791	7.17656483333333	7.64268910105446	0.000191972139999058	0.00545680868668484	0.994509240718664
Nsmce2	1.23421166666667	6.80150183333333	7.64190424310126	0.000192087264827937	0.00545680868668484	0.993846608213363
Rpl14	1.205756	10.039257	7.6334039025835	0.000193339178052164	0.00548483887695035	0.98666626835919
Ttc35	1.56095233333333	6.4053655	7.63136153868009	0.000193641359701602	0.00548588624656005	0.98494003472494
Sec23a	1.59725666666667	7.14444433333333	7.62196572292303	0.000195038499393956	0.00550971021493323	0.976993445699624
Sidt2	1.293652	7.276212	7.61995601080387	0.000195338831713766	0.00550971021493323	0.975292622532826
Tmem110	1.20671133333333	5.16344266666667	7.61678108237636	0.000195814371064065	0.00550971021493323	0.972604889392813
Kpna2	1.53982233333333	6.2620285	7.6098879039968	0.000196851385086626	0.00553136344426157	0.966766161864776
Tcta	1.804408	5.95852833333333	7.58944591036576	0.000199963749168521	0.00560067306798297	0.949424463801861
Sec24d	1.34824933333333	7.579864	7.58717071279379	0.000200313616952335	0.00560067306798297	0.947491853931168
Pgam2	-2.289722	7.43563233333333	-7.5832098904422	0.000200924359632186	0.00560771481990991	0.944126247175343
Ntan1	1.72356366666667	5.97118283333333	7.57993453884462	0.000201431011524723	0.00561427863792829	0.941341963897218
Rgs19	2.95176933333333	5.87857833333333	7.57148317634199	0.000202745071426609	0.00564329854935896	0.934152939534898
Apold1	1.115198	5.439945	7.5466990005175	0.000206655419674804	0.00572900902720459	0.913030996508108
F13b	-3.393554	5.474329	-7.52913625477663	0.000209478530534728	0.00577618497728784	0.898027498650744
Shmt1	-1.136694	6.72430733333333	-7.52571901456851	0.000210032933751775	0.00577618497728784	0.895104748764495
Zfp810	1.470744	5.346071	7.523086922295	0.000210461098633241	0.00578027354692439	0.892852760430428
Npy	2.35430966666667	6.44304183333333	7.5164808804882	0.000211540104180098	0.00578616398653844	0.887197745279747
Fstl3	1.23607166666667	7.70892783333333	7.49986607954629	0.000214281922710683	0.00584200212516523	0.872956119057659
Cyp2d22	1.626213	5.7086185	7.49913473314249	0.000214403540109299	0.00584200212516523	0.87232861730124
Ablim3	-1.40374833333333	5.04296383333333	-7.4731719425308	0.000218772423463399	0.00594506749640993	0.850018508228955
Gm7325	-3.43053533333333	5.35217733333333	-7.4706205754969	0.000219207209275247	0.00594506749640993	0.847822536487693
Adap2	1.75513033333334	8.10590516666667	7.45771789569687	0.000221421150058948	0.00598589647629947	0.836707383815715
Slc14a2	-1.008217	5.5751615	-7.45139751408513	0.000222514952586548	0.00600163025810657	0.831256665519571
Ubtd2	1.121837	5.6205255	7.44839288224938	0.000223037094096447	0.00600602883204247	0.828664085368225
C130068B02Rik	-1.186586	5.78362233333333	-7.44113737751137	0.000224303721386567	0.00602444839220207	0.822399933727971
Gpbp1l1	-1.017038	7.898497	-7.42277895492387	0.000227545458077883	0.00609482470467086	0.806526760599076
Pear1	1.13151066666667	7.63510266666667	7.41876247464955	0.000228261796386593	0.00609482470467086	0.803049575325528
2410016O06Rik	-1.48301133333333	5.31938666666667	-7.4175769310066	0.000228473729357717	0.00609482470467086	0.80202291077105
Ugt3a1	-3.083145	7.4419505	-7.41713368549894	0.000228553023514586	0.00609482470467086	0.801639030575541
Fzd2	1.399545	5.6782405	7.41635597115457	0.000228692228171974	0.00609482470467086	0.800965431136494
Rpl13a	1.647058	10.3008113333333	7.40767242635649	0.000230253100797178	0.00612852558247933	0.793440317332645
Nod1	1.18495566666667	6.79197783333333	7.40452029050449	0.000230822703170755	0.00613050897892551	0.790706847851404
Galnt1	1.36511533333333	7.11540933333333	7.4010858166141	0.000231445155814435	0.00613656059922863	0.787727420563873
Ltbp2	2.07135533333333	5.630103	7.39876524041565	0.0002318668133811	0.00613986884447444	0.785713644916794
Gsto1	1.39510133333333	8.10172033333333	7.39484916264376	0.000232580368554016	0.00615088823793556	0.7823140966518
Uqcr10	1.33260966666667	9.23515883333333	7.38799177907883	0.000233835906557884	0.00616860958808455	0.776357535978598
Elovl7	-1.48300166666667	5.15121616666667	-7.387857409053	0.000233860585872298	0.00616860958808455	0.776240770901032
Ap3s1	1.72941133333333	7.201006	7.38630852249262	0.000234145279563192	0.00616860958808455	0.774894687559931
Cubn	-1.86153733333333	7.06414733333333	-7.38172917575655	0.000234989303278271	0.00617511280952723	0.770913543005507
Rragd	-1.193036	5.96960433333333	-7.37965816472076	0.000235372152616581	0.00617732422368467	0.769112384691764
Rrs1	1.06027766666667	7.63919416666667	7.37673754387194	0.000235913271601635	0.00617797837877934	0.766571595873997
Ctsd	1.44695533333334	8.83807533333333	7.37629961045345	0.000235994532142337	0.00617797837877934	0.766190543338388
Was	-1.11015733333333	4.51006133333333	-7.37319589447052	0.000236571356648867	0.00618524933862859	0.763489405899215
Acsm2	-2.68302466666667	9.065115	-7.37041387627025	0.000237089760916502	0.00619097644635628	0.761067424314535
Fam176a	-2.59542466666667	4.983248	-7.3488134341935	0.000241159192917773	0.00625937079167963	0.742236162099057
Ctdsp2	1.24513033333333	9.67113916666667	7.3470528719872	0.000241494371783926	0.00625937079167963	0.74069925087107
Rgs10	1.316631	5.3772985	7.34689229373743	0.000241524969380608	0.00625937079167963	0.740559056070548
Mki67	2.31692633333333	7.4067205	7.33567842516785	0.000243672708345658	0.00627687872778849	0.730762269770445
Pdp1	1.24033866666667	5.21355933333333	7.33477608578411	0.000243846473926544	0.00627687872778849	0.729973410494494
Hic1	1.258147	5.20196016666667	7.33386747654981	0.000244021589726896	0.00627687872778849	0.7291789874349
Acsl3	-1.025417	4.7074075	-7.32895201117842	0.000244971435352196	0.00628159029000176	0.724879820447446
Snord123	2.00264733333333	6.56000633333333	7.32820352608803	0.000245116439348176	0.00628159029000176	0.724224967440988
Hipk2	-1.29298866666667	6.36831833333333	-7.3275890673716	0.00024523555158874	0.00628159029000176	0.72368733271037
Map3k12	1.068683	7.33498383333333	7.32663974466077	0.000245419706702839	0.00628159029000176	0.722856626582215
Cyp4a12a	2.22229233333333	5.43620316666667	7.31313951140415	0.000248055703685436	0.00632536788135552	0.711033434491545
Folr1	-1.46740266666667	6.973278	-7.31162464678977	0.00024835349933082	0.00632536788135552	0.70970560797008
Rhcg	-1.95295966666667	5.93890416666667	-7.30250722923427	0.000250154457817461	0.00636340017481292	0.701709025903782
Nlrp6	-1.72257133333333	5.24176266666667	-7.30023422728415	0.000250605758968647	0.00636580471339803	0.69971414796374
Serpina3g	1.79229666666667	6.358321	7.29893265438981	0.000250864602360592	0.00636580471339803	0.698571600746454
Sdc4	-1.29624466666667	8.593943	-7.29012349230701	0.000252624513846933	0.00638803971655641	0.690834246497542
Rabac1	1.479501	6.1188315	7.28990922239367	0.000252667496162813	0.00638803971655641	0.690645949159708
Etfa	-1.823759	9.39004283333333	-7.27242474107334	0.00025620313495179	0.00644590880041117	0.675265196061036
Rhog	1.57087066666667	5.564242	7.26768195659967	0.000257171905083898	0.00646242061851774	0.671087727071417
Tmem14c	1.22753866666667	7.02238266666667	7.26498520269268	0.000257724611564816	0.00646269298717208	0.668711395547594
2210023G05Rik	-1.52844333333333	4.65636266666667	-7.26153983095371	0.000258432720873812	0.00646269298717208	0.665674322140624
F2r	1.99681066666667	10.9149136666667	7.23762887860527	0.000263408585423193	0.00657917023567276	0.6445637393674
Mfsd4	-1.257234	5.12870833333333	-7.2312471808985	0.000264755021762384	0.0066039962640745	0.638919604676643
Adh1	1.28939633333333	9.26968216666667	7.22989558723622	0.000265041192359259	0.0066039962640745	0.637723688112142
Mfap4	2.92957	6.03197966666667	7.22721924170014	0.000265608891528616	0.00661017747978737	0.635355055094526
Hs3st3b1	-1.85546533333333	5.89125033333333	-7.22362232901001	0.000266374043819491	0.00662125192335445	0.632170545232889
Umod	-2.289725	10.4621495	-7.2183778061009	0.000267494191100471	0.00664111328469248	0.627524962887086
Gabarapl1	-1.75161433333334	8.6574315	-7.21534099733428	0.000268145260117449	0.00664587023243395	0.624833681530879
Itga1	1.52033766666667	8.4812825	7.21366164505801	0.000268506076300518	0.00664587023243395	0.623345000519291
Igfbp1	-3.230941	6.71529783333333	-7.21299320114004	0.000268649848378453	0.00664587023243395	0.622752370484672
Ccdc23	1.13787733333333	8.157518	7.20082348276816	0.000271282774069371	0.00668224453847575	0.611954923373472
Tapt1	1.39987733333333	5.99026066666667	7.19383832137423	0.000272807300103397	0.00669847576045956	0.605750558174925
Acot9	2.46814533333333	6.44199533333333	7.19275953005989	0.000273043618106833	0.00669847576045956	0.604791906916323
1500012F01Rik	1.266242	6.653509	7.1898555516702	0.000273680918581913	0.00670279491015789	0.602210737394606
Sparc	1.64875766666667	9.2184405	7.18355118943587	0.00027507030449789	0.00670840680108593	0.596604190912941
C3	2.30494333333334	6.93504833333333	7.17498488322861	0.000276971092453175	0.00673886960355777	0.58897951790737
Snrpf	1.44726766666667	7.5058595	7.16697469976449	0.000278762037491588	0.00676556050596024	0.581842998529079
Ckap4	1.743446	7.46382	7.16278608077136	0.00027970379733069	0.00676556050596024	0.578108594043754
Apex1	1.055081	6.94923416666667	7.15531889086929	0.000281391713180871	0.00679843693959533	0.571446654427654
Tapbp	1.03036	7.25599333333333	7.15153668218488	0.000282251087529031	0.00680330389415838	0.568070114981391
Tgfb1i1	2.21548666666666	8.33955866666667	7.14918359992008	0.00028278725232488	0.00680829239270179	0.565968671307892
Spsb1	1.84755933333333	7.05444166666667	7.14255339250258	0.000284304241607566	0.00682891523889207	0.560044416150679
Prps2	-1.47830466666667	5.993882	-7.1386932599406	0.000285191709549959	0.00683172373831183	0.556593194788074
Esr1	1.018989	4.92548083333333	7.13351674016276	0.000286386783174338	0.00684032590525676	0.551962609054416
Tyrobp	2.36027	6.17910533333333	7.13196278832685	0.000286746648243378	0.00684032590525676	0.550572000044082
Anapc2	1.55232866666667	6.915061	7.13188869397382	0.000286763819924453	0.00684032590525676	0.550505687821246
Ifi30	1.42293466666667	7.38692966666667	7.12868835266704	0.000287506632322505	0.00684226083206183	0.547640934530263
Stau1	1.16894966666667	6.93278683333333	7.12506387859609	0.000288350537011213	0.0068444193845288	0.544395238815793
Capns1	1.40982	9.55498966666667	7.12034136196286	0.000289454343159892	0.00684920511543446	0.540164204409165
Apoo	-1.14386866666667	6.921968	-7.11879278437607	0.000289817344038125	0.00684995713377424	0.538776285738466
Paqr4	1.64965633333334	6.93630383333333	7.10534231537497	0.000292992173426178	0.00689348252403503	0.526710751866293
Bmp4	1.712139	8.56186883333333	7.10019865782982	0.000294216736740734	0.00690657926507958	0.52209173092964
Chst14	1.444162	7.22790066666667	7.09458304112544	0.00029556032485842	0.00692240439229557	0.517045736867701
Wisp1	1.87088966666667	6.3353005	7.09267350022992	0.000296018792035215	0.00692529936434422	0.515329140874181
Eef2	1.170477	10.1252961666667	7.08598905840781	0.000297630074182604	0.00694727716046324	0.509317110417106
Rell1	1.363477	7.49186283333333	7.08164069367411	0.000298683610578133	0.00696400873772983	0.505403654182619
Fxyd5	2.385263	8.56566316666667	7.07586707342586	0.000300089035738075	0.00698889791452604	0.500204432655688
Khk	-1.90260933333333	8.307749	-7.07217660823598	0.000300991322664381	0.00698978577855459	0.496879290239813
Atp8b1	1.26847366666667	5.38353183333333	7.06778641160483	0.000302068716313839	0.00700345641489519	0.492921823640565
Slc36a4	1.00266066666667	6.05886633333333	7.05357053364214	0.000305587688222094	0.00706919349006838	0.480093282565258
Ppp1r14a	1.96129233333333	5.22778916666667	7.03931175889853	0.000309164272109087	0.00713596686550003	0.467204677968654
Rps14	1.70722866666667	9.50219966666667	7.02479187588057	0.00031285544139827	0.00721311413997505	0.454058025350163
Bzw1	1.239545	6.8866415	7.02292060615636	0.000313334787725295	0.00721612109682275	0.452362112628483
Ikbip	1.706372	6.53963233333333	7.02090135610992	0.00031385297958238	0.00722001498414149	0.450531671501384
Got1	-1.63017	8.144275	-7.00658102151447	0.00031755608633647	0.00728090623228884	0.437537968393434
Mad2l2	1.29083	6.663007	7.00298673956115	0.000318493331600378	0.00729430851697389	0.434273247874371
Mrpl30	1.02412833333333	9.05843116666667	7.00041666495005	0.00031916543659114	0.00730161548024487	0.431937984204413
Aadac	-3.40307166666667	5.47438783333333	-6.98633485883405	0.000322876795469467	0.00737021523962919	0.419130287226265
Cish	-1.25112966666667	6.31335183333333	-6.98197287893371	0.000324036379448716	0.00738852961783782	0.415158697462737
Plekhg2	2.053157	7.72583916666667	6.97898731006815	0.000324832794174304	0.00739039275722637	0.412439164299689
Cav2	-1.36356666666667	6.45011	-6.96975598501214	0.000327309433277264	0.00741859562824816	0.404024406980813
Slc22a8	-3.06851133333333	5.97794366666667	-6.96804943223408	0.000327769629792613	0.00741859562824816	0.402467813847836
Emp3	2.14080333333334	8.799464	6.96652361222772	0.000328181713169175	0.00741859562824816	0.401075808763711
Atpbd4	-1.29677066666667	4.387722	-6.96636457442666	0.000328224698991686	0.00741859562824816	0.400930704327216
Pgd	1.073302	8.85741833333333	6.95706819582577	0.000330748565909677	0.00743858466053274	0.392444090013313
Dpy19l4	1.09599066666667	6.18340566666667	6.9541194263697	0.000331553736908432	0.00743858466053274	0.389750244112496
Aida	1.012172	5.74108266666667	6.95385203857114	0.000331626858324607	0.00743858466053274	0.3895059262109
Arcn1	1.01260766666667	7.33431916666667	6.94975095951013	0.000332750667254086	0.00744406182118847	0.385757724615518
Usp38	1.220568	4.36161866666667	6.94904817956118	0.000332943683334126	0.00744406182118847	0.385115234675187
Cacnb3	1.62117033333333	6.0538945	6.94902197894417	0.000332950881707816	0.00744406182118847	0.38509128073117
Alx1	1.95424866666667	5.346107	6.94247748074159	0.000334754484987483	0.00746019127589023	0.379105662392053
Abi3bp	2.590704	4.660564	6.93980777877684	0.000335493423279183	0.00746861085773604	0.376662626358231
Psma5	1.19088166666667	8.2860395	6.92968542896138	0.00033831207827325	0.0075151794745103	0.367392748068294
Plin2	1.18802666666667	8.03080533333333	6.92696789086866	0.000339073384928582	0.00752400930655366	0.364902198493142
Fkbp7	1.19220633333333	6.10426183333333	6.92363382766646	0.000340010074691033	0.00752863849538035	0.361845535991637
Gtf2a2	1.54021133333333	6.86739833333333	6.91224891946	0.000343230892749058	0.00758371591126417	0.351398858836135
Clcnkb	-1.37305133333333	7.62829533333333	-6.90514401607373	0.000345258487986814	0.00760431292127254	0.344872394189683
1190002H23Rik	2.664171	5.10917916666667	6.90448438061008	0.000345447425410417	0.00760431292127254	0.344266186088428
LOC552874	1.30201466666667	5.91042866666667	6.90255206914983	0.000346001569504253	0.00760431292127254	0.342490112495341
Rpn2	1.25362	7.58835366666667	6.89970672125316	0.000346819395630566	0.00761419524526086	0.339874092665903
Lrp2	-2.54220766666667	6.58734716666667	-6.89753034032161	0.000347446429132912	0.00761987232332741	0.337872532559241
Spc24	1.06551166666667	5.76198883333333	6.89157246392324	0.000349169556417568	0.00764955041977938	0.33239061237337
Ptprb	-1.73106433333333	6.12335083333333	-6.88515842053966	0.000351035500086321	0.00768229119289439	0.326484675832679
Adipor1	1.022022	7.39126266666667	6.87414263604411	0.00035426671478051	0.007716782552423	0.316331141714171
Papd4	1.31273466666667	5.05324333333333	6.87342895230956	0.000354477221836557	0.007716782552423	0.315672867167046
Col4a2	2.32987966666667	9.9953865	6.8591153542435	0.000358729353305496	0.0077728148324901	0.302458876119791
Cast	1.48286666666667	7.69670333333333	6.85844360776485	0.000358930330497947	0.0077728148324901	0.301838187977757
Snapin	1.05658733333333	6.75468866666667	6.84729529222765	0.000362284537205648	0.00782905591844306	0.291530067072132
Man1c1	1.476062	7.98189933333333	6.83600620384015	0.000365717505677931	0.00786216604462089	0.281077981542955
2610203C20Rik	1.03284966666667	3.96550216666667	6.83335057430023	0.00036653044260105	0.00787146010740636	0.278617226793489
Pdzk1ip1	-2.15737333333333	8.51414666666667	-6.82900893931597	0.000367863930800276	0.00789190244074742	0.274592529310832
Gm2485	1.13955033333333	6.9376485	6.81313153594313	0.000372787748307026	0.00794993354034691	0.259856612155503
Dmd	1.28273933333333	5.47271233333333	6.81054726787735	0.000373596245358489	0.0079501746482299	0.257455524111905
Extl3	1.45085466666667	7.62076233333333	6.81035806164182	0.000373655517532008	0.0079501746482299	0.257279700566597
Gba	1.768642	6.688763	6.79887922254429	0.000377271566799174	0.00801062964371018	0.246605419423146
Tsku	1.13758366666667	5.16028083333333	6.78493757422104	0.000381717124187711	0.00808530968733673	0.233621475888169
Ano1	-1.62345066666667	7.027709	-6.78295995660543	0.000382352539732862	0.00808530968733673	0.231777975847368
Pdia5	1.40432733333333	7.02808566666667	6.77956203364916	0.000383447117227842	0.00810017347435036	0.228609486098576
Pdlim7	1.492709	5.61738783333333	6.77490581763459	0.000384952826114535	0.00811667568970361	0.224265598058895
Pus7l	1.09362466666667	4.76862066666667	6.76456407330456	0.000388321227550023	0.00816145458024596	0.214608994785234
Kif20a	1.64864233333333	7.64815983333333	6.75460957793717	0.000391595209462339	0.00820524876078078	0.205302820865416
Shfm1	1.56968466666667	9.32028	6.75088351705282	0.000392828761165073	0.00821499411762847	0.201816612157147
Mep1a	-2.71330833333333	7.48572583333333	-6.74960821356992	0.000393251978939712	0.00821499411762847	0.200623048656277
Penk	2.43418966666667	6.5160475	6.74827315739684	0.000393695581938643	0.00821596198796477	0.199373369216158
Fga	2.709292	7.01660966666667	6.74454805166532	0.000394936347269582	0.00822525538558128	0.195885439034332
Dhdh	-1.445619	5.75213883333333	-6.73881393018231	0.000396854984709153	0.00823717187749104	0.190513398222668
Fbxl16	1.04131933333333	4.53930666666667	6.73656668677063	0.000397609803237156	0.00823944723521806	0.188407061532842
Maged1	1.64557233333333	7.5564655	6.73420944578306	0.000398403324242274	0.0082476267754299	0.186197021690016
Cirbp	1.01119933333333	6.46350566666667	6.72794605650361	0.000400520545376282	0.0082595208680017	0.180321758522786
Rcn1	1.08717666666667	5.74007	6.70234713759888	0.000409307874503417	0.00838108529960907	0.156263735474974
Dnase1l1	1.189182	5.134616	6.69840762067827	0.000410679569259589	0.0083972316297481	0.152554862189283
D6Ertd90e	-1.092915	4.49788916666667	-6.69775162626973	0.000410908486499931	0.0083972316297481	0.1519371053028
Parp3	1.95748933333334	7.53233166666667	6.69036958649526	0.00041349457120199	0.00843341343888398	0.144982042569956
Ywhah	1.11867533333333	8.991562	6.68877584028437	0.000414055321144534	0.00843647392158191	0.143479678348579
Clip3	1.52614066666667	7.90615666666667	6.68440747782733	0.000415596742841515	0.00844298255275577	0.139360330329315
Arhgap39	-1.13023766666667	5.32389516666667	-6.67865974835001	0.000417634842222884	0.00846192819391394	0.133936987475867
Ppp1ca	1.16587566666667	8.23319583333333	6.67604324062969	0.000418566398893574	0.00846192819391394	0.131466921600677
Gng10	2.41804333333333	7.03970966666667	6.67535612664199	0.000418811424118301	0.00846192819391394	0.130818136984822
Rbak	1.57363366666667	5.8974405	6.67372574493598	0.00041939347220936	0.00846192819391394	0.129278491088887
Irak3	1.22450933333333	5.208544	6.66889422393636	0.000421123740918064	0.00848855758862231	0.124714106865375
Tcirg1	1.04300333333333	7.28944533333333	6.66475701346118	0.000422611817214829	0.00850197956402713	0.120803560518079
Chchd10	-1.067959	8.84329816666667	-6.64969711433122	0.000428079307751268	0.00857929641178134	0.10655248468902
Ilf2	1.143122	6.43966033333333	6.64960116370694	0.000428114399543462	0.00857929641178134	0.106461605421247
Arhgdia	1.543385	8.0479475	6.63759780508011	0.000432530274275071	0.00862009066353546	0.0950844810032221
Ap2s1	1.651882	7.191402	6.63211345707592	0.000434565115442729	0.00864690098583324	0.0898808468352597
Snrpb	1.39932066666667	7.842564	6.6313941763388	0.000434832794606962	0.00864690098583324	0.0891981300416198
Prkca	-1.88385566666666	7.7056745	-6.62690162101513	0.000436508940704214	0.0086718937586012	0.0849326257291798
B230354O11Rik	-1.1186	5.236083	-6.6238203268116	0.000437662801159592	0.00868647254393619	0.0820057382958748
Gm6607	1.23205266666667	6.149944	6.61782887868496	0.000439916377336109	0.00871447375449049	0.0763114507932299
Ecscr	2.408605	5.99565016666667	6.6047810104173	0.000444869904308554	0.00879027037630512	0.0638966445794278
Tram2	1.51609933333333	6.27596333333333	6.60439399278453	0.000445017798171823	0.00879027037630512	0.0635281094328688
Chfr	1.03532333333334	5.70268666666667	6.5968670793017	0.000447905257565785	0.00883043720850143	0.0563572690304444
Isyna1	1.685563	6.63857083333333	6.59273199339025	0.000449500613175338	0.00885344969626586	0.0524150591106896
N4bp2	-1.226441	5.90860283333333	-6.59123891622597	0.000450078243327695	0.00885639215058045	0.050991146685833
Epcam	-1.65884066666667	7.34041466666667	-6.58872170118797	0.000451053995800263	0.00885962701299552	0.0485899636742078
Nuf2	1.022795	4.6969245	6.5886046507386	0.000451099426753266	0.00885962701299552	0.0484782911601487
Sgcb	1.827485	6.16942516666667	6.58244230741897	0.00045349858844899	0.00888986190304602	0.0425968757127624
Abhd4	1.29469566666667	7.9871965	6.57467035808226	0.000456545123805846	0.00892501300404082	0.035173060264662
Pcp4l1	-2.973984	6.55586766666667	-6.57418355007226	0.000456736721194813	0.00892501300404082	0.0347078288243425
Ctss	2.416568	6.62173733333333	6.56174564102094	0.000461663161094145	0.0090038332222559	0.0228120190705878
Pdgfra	1.66248266666667	7.37716	6.55949328425316	0.000462561725603399	0.0090038332222559	0.0206559388288001
Cxcr7	-2.217979	6.18510983333333	-6.55508951358708	0.000464324333559266	0.00900815341682849	0.0164387292613304
Slc6a20b	-2.321708	5.88673233333333	-6.55324832100977	0.000465063532713523	0.0090140383505608	0.0146748786515607
2810474O19Rik	1.36980066666667	8.27470833333333	6.55209440001839	0.000465527488987789	0.00901458239677571	0.0135692318589253
Cp	2.09868466666667	7.68772033333333	6.5497185358395	0.000466484408948376	0.00902169449260456	0.0112922813641765
Bod1	-1.45063066666667	7.425825	-6.54901739850974	0.000466767231134224	0.00902169449260456	0.0106202106692761
Rasgef1b	1.17723466666667	5.11205333333333	6.54551554608722	0.000468182716386383	0.00902375280296998	0.00726268880806291
C80893	-1.14963433333333	5.6337225	-6.54118886479931	0.000469938349145713	0.00904871343058532	0.0031123913389175
Tpm4	3.218558	9.054152	6.53679761649215	0.000471727836528203	0.00906673177252767	-0.00110203790863217
Idi1	-1.20723533333333	7.44680966666667	-6.53335705483719	0.000473135319810535	0.00908534034261995	-0.00440560848018112
Osmr	2.129314	7.05014033333333	6.52976264466167	0.000474610840594341	0.00909367578943524	-0.00785835490693554
Atf1	1.35828	7.70798233333333	6.52916897870052	0.000474855045910513	0.00909367578943524	-0.00842876609627563
Taf3	-1.41018	5.425849	-6.52110273269881	0.000478187299726243	0.00912731418551657	-0.0161830637637834
Pofut2	1.557576	7.27488066666667	6.51950163363785	0.000478851887785188	0.00912731418551657	-0.0177231339775892
Dctn2	1.30425133333333	6.66272533333333	6.51157023146185	0.00048215959212084	0.0091818991939697	-0.0253565722731048
Tns3	-1.07659633333333	8.5258055	-6.50082553395962	0.000486682047083308	0.00925388384548818	-0.0357091920364958
Sh3bgrl	1.53551666666666	9.48797233333333	6.49940860813685	0.000487282022520024	0.00925388384548818	-0.0370754088382821
Phc2	1.67690533333333	7.98901066666667	6.49321789455422	0.000489913262438407	0.00929531759677861	-0.0430472912684516
Tmem72	-1.53530033333333	5.97050383333333	-6.48639695925136	0.000492831078283654	0.00934210772684165	-0.0496322526239652
Thbd	2.19009033333333	6.57305216666667	6.48038690802274	0.000495418392598505	0.00937396868923118	-0.0554388488662578
Ephb1	-2.034297	5.46130616666667	-6.47798988885027	0.000496454607001013	0.00938498878189027	-0.0577558911122527
2310001A20Rik	-1.083733	5.78417583333333	-6.475252337468	0.000497641044588896	0.00939025040432752	-0.0604029188926827
Rab4b	1.22908533333333	7.27402233333333	6.45871664663821	0.000504876383242374	0.00950524531698599	-0.0764103242732759
Uqcrfs1	-1.110687	7.58268016666667	-6.45578275535388	0.0005061725795665	0.00950524531698599	-0.0792538040973731
Wdr45l	1.145423	7.89646083333333	6.45435441259196	0.00050680499102674	0.00950524531698599	-0.0806384934033941
Ahnak2	1.01884833333333	5.98346116666667	6.45413670971168	0.0005069014597289	0.00950524531698599	-0.0808495636445157
Lactb2	-2.36953066666667	6.56869066666667	-6.45402144344198	0.000506952545072073	0.00950524531698599	-0.0809613203921975
Thy1	2.255214	6.136177	6.45066241849442	0.000508443817416914	0.00951084774543523	-0.0842187524957829
Cpt1c	1.10473	6.54872433333333	6.44892849843517	0.000509215558285343	0.00951084774543523	-0.0859007450439124
Hadha	-1.248502	8.07548533333333	-6.44858998686262	0.000509366379742415	0.00951084774543523	-0.0862291597397151
Ctsk	1.80722066666667	5.56640133333333	6.44750372272535	0.000509850699937851	0.00951084774543523	-0.0872831137875991
Col4a1	2.25594766666667	10.6166488333333	6.4402930221432	0.000513078947349802	0.00955084222334947	-0.094282826315867
Acsl1	-1.46010733333333	6.23946333333333	-6.4308483001537	0.000517342557616296	0.00962154805221458	-0.103460373848561
Xbp1	1.05162966666667	7.18980816666667	6.42576367663924	0.00051965455614607	0.00963845064720937	-0.108405479744621
Cyp2j11	-2.83521033333333	6.83757116666667	-6.42333787404837	0.000520761712138083	0.00963845064720937	-0.110765786155429
Pbk	1.339088	4.31957033333333	6.41687992981073	0.000523722255411247	0.00967110984250308	-0.117052725733847
BC038268	-1.91262233333333	7.12354183333333	-6.41210730554902	0.000525922477083223	0.00968530966033672	-0.121702112284297
Isg20	1.025098	5.25577366666667	6.40846434453827	0.000527608980765389	0.00970772360427847	-0.125252803073752
Col8a1	1.39342266666667	7.01685433333333	6.40241411761263	0.000530423515607773	0.00971076256757515	-0.131153229047086
Rpa1	1.07084766666667	7.6588315	6.40228608729969	0.000530483258637499	0.00971076256757515	-0.131278135827453
Vps4a	1.24399633333333	6.30465183333333	6.40197224304215	0.000530629740716508	0.00971076256757515	-0.131584331428053
Aldh18a1	1.455305	4.8275505	6.39565741947044	0.000533586873347192	0.00974833050149583	-0.137747716692524
Rnft2	-1.106472	5.646223	-6.39212557865834	0.000535248938170131	0.00976144910960889	-0.141196903484984
Glt25d2	-1.00768066666667	6.442884	-6.38469750976199	0.000538763769901301	0.00977609658111209	-0.148455927322788
BE136769	-1.09227633333333	3.28539916666667	-6.38415745715137	0.000539020333770041	0.00977609658111209	-0.148983943008913
Pgap2	1.40387833333333	6.08438516666667	6.3836591828662	0.000539257173002172	0.00977609658111209	-0.149471142020738
Clptm1l	1.233024	7.797745	6.3834406866723	0.0005393610656665	0.00977609658111209	-0.149684790868865
Perp	-2.09780533333333	5.03140833333333	-6.38092293788936	0.000540559870568335	0.00978924578215738	-0.152147089242026
Fam126a	1.12255233333333	5.48437916666667	6.36940769779497	0.000546081465228736	0.00987425039065402	-0.163418249083695
Prkaa2	-1.524203	5.42987616666667	-6.36914387899188	0.000546208715579914	0.00987425039065402	-0.163676659305571
Ppp1r1a	-2.47411433333333	7.37554316666667	-6.36148267053554	0.000549918750787668	0.0099326372795107	-0.17118439144287
Sgms2	-1.201922	5.711378	-6.35624605923471	0.000552471109295017	0.00994249553123097	-0.176320091356271
Wfdc15b	-3.22403066666667	6.873991	-6.35497913916336	0.000553090633573102	0.00994249553123097	-0.177563084938576
Hddc2	1.17368	5.99474533333333	6.35472471943349	0.000553215139986287	0.00994249553123097	-0.177812722720833
Slc8a1	-1.594158	5.15190966666667	-6.3529120791029	0.000554103120788608	0.00994249553123097	-0.179591515377224
Sepn1	1.64428233333333	6.40021083333333	6.35237187724449	0.000554368069186669	0.00994249553123097	-0.180121705230889
Csgalnact1	1.17398466666667	4.75839833333333	6.35150946680929	0.000554791346793701	0.00994249553123097	-0.180968203539838
Mettl9	1.41785233333334	7.9371395	6.34100187442331	0.000559978136509769	0.0100000931589193	-0.191289002663539
Vldlr	-1.227905	5.78541516666667	-6.34053202758919	0.00056021134653885	0.0100000931589193	-0.191750802880959
Fmnl2	1.710593	6.92524716666667	6.33976729058096	0.000560591162132156	0.0100000931589193	-0.192502498991985
Cdk4	1.04927166666667	7.53222716666667	6.33763647331767	0.00056165100071481	0.0100047410385728	-0.19459734604766
Lrrk1	1.12132733333333	6.22735133333333	6.31779141195055	0.000571631669918644	0.0101215021965646	-0.214133318348051
Angpt1	1.265458	4.92569	6.31106413283374	0.000575060599041479	0.01016481046904	-0.220766458159233
Pah	-3.76259066666667	8.46330166666667	-6.30850689867891	0.000576370154913503	0.010169463524712	-0.223289322524605
Erh	1.49515766666667	6.49773616666667	6.30767084903684	0.000576799028793925	0.010169463524712	-0.224114304679352
Kcnj8	1.48986333333333	6.09146833333333	6.3055116795849	0.00057790830905506	0.0101803421972468	-0.226245277239995
Mrc2	1.32747633333333	7.44064116666667	6.30371516690035	0.000578833119216541	0.0101879555221424	-0.228018753105088
Hsph1	-2.65292366666667	7.32273116666667	-6.29848676828216	0.000581534171964453	0.0102025373679359	-0.233182300530081
Mid1ip1	1.72265333333334	7.00284966666667	6.29829230585511	0.00058163490918217	0.0102025373679359	-0.233374413902388
Arpc4	1.62383233333333	6.97032883333333	6.29643413906144	0.000582598493468535	0.0102107791893413	-0.235210362440794
Hs2st1	1.11636666666667	5.91664933333333	6.2875492766543	0.000587231010038934	0.0102745554303005	-0.243994694739577
Fam20a	1.70563466666667	6.38667733333333	6.28197232259448	0.000590160157172947	0.0103170771010091	-0.249513373386688
Rassf9	-1.474731	4.85878683333333	-6.27725802240166	0.000592649157100882	0.0103431031375556	-0.254181318696967
Mrps17	1.73437466666667	6.554983	6.27497427663421	0.000593859184324664	0.0103480572452339	-0.256443566846663
Pax8	-1.06902733333333	5.060038	-6.27402483693313	0.000594363063527123	0.0103480572452339	-0.257384253271601
Acsm1	-2.466511	7.1519595	-6.27389102410925	0.000594434118627626	0.0103480572452339	-0.25751684111467
Rab3ip	-1.56464266666667	6.317884	-6.26949606277802	0.000596773226348375	0.0103800396081672	-0.26187276331413
Trappc1	1.83741833333333	7.16219316666667	6.26359947155944	0.000599927967162273	0.0104173889915054	-0.267720620131546
Cyp2j5	-3.36712466666667	6.811989	-6.25010933735744	0.000607216773932383	0.010508661172967	-0.281114981893243
1810019D21Rik	-1.059212	6.48407733333333	-6.2479616923382	0.000608386408819019	0.0105200997665436	-0.283249401063026
Hlf	-1.78739033333333	6.53583316666667	-6.24570272986102	0.000609619428367788	0.0105226277722076	-0.285495051837334
0610009D07Rik	1.302982	5.41229766666667	6.24489861688588	0.000610059025137901	0.0105226277722076	-0.286294574726158
1110059G10Rik	1.42340966666667	6.7075805	6.24291483196577	0.000611145070509993	0.010532576002681	-0.288267369046102
H2afx	2.84545466666667	6.249691	6.23182424285967	0.000617257307037066	0.0106202149474489	-0.299305260606617
Rarres2	1.27317066666667	7.068343	6.22910579146082	0.000618766063336395	0.0106240603522974	-0.30201306148558
AW555355	-1.15707166666667	5.4573045	-6.22889248928131	0.000618884624224931	0.0106240603522974	-0.302225565759275
Tbc1d2b	1.62379766666667	8.11645516666667	6.22864550468477	0.000619021939196283	0.0106240603522974	-0.302471633322998
Hgf	1.52724433333333	5.2686985	6.22475627166953	0.000621188784144081	0.0106435834671779	-0.306347398283476
Tmem49	1.26292866666667	6.697888	6.21480117453876	0.000626774477718851	0.0107038174844786	-0.316276358610144
Ndn	1.357341	5.41760383333333	6.21257984851423	0.000628028601935377	0.01071638573979	-0.318493490145017
Nab2	1.300074	6.24777033333333	6.20643031292218	0.000631515406150746	0.0107581302426718	-0.324634533296375
Ptgir	1.55817866666667	6.51879066666667	6.2038755046144	0.000632970443394888	0.0107621535040385	-0.327187161906197
Jmjd8	-1.07278	7.14826166666667	-6.19936831658167	0.000635546701026276	0.0107892063727811	-0.331692435990201
Birc5	1.97027733333334	6.21512033333333	6.19240076300992	0.000639552719137627	0.0108331411763176	-0.338661886032621
Paqr9	-2.963214	6.62075466666667	-6.19123618351476	0.000640225088308052	0.0108331411763176	-0.339827358020723
Nphs1	-1.360629	5.47837583333333	-6.18962461510158	0.000641156849272898	0.0108331411763176	-0.341440433502501
Cdkn1a	1.200832	5.80127566666667	6.18525753465966	0.00064368950748378	0.0108670552687935	-0.345813185916649
4930453N24Rik	1.016122	5.32231566666667	6.17811897352504	0.000647853943361603	0.0109195333355023	-0.352966017861378
Errfi1	2.707784	8.60387666666667	6.17646673904526	0.000648822160608295	0.01092694715272	-0.354622440035585
Ddr2	1.499944	7.09136733333333	6.17453292754564	0.000649957468772692	0.0109371606278991	-0.356561575544143
Leprel1	-1.69858466666667	6.94746066666667	-6.17224908914438	0.000651301175021771	0.010950861463923	-0.358852288855814
Hnrpll	1.443269	7.29891183333333	6.169452342618	0.000652950947020941	0.0109596206742418	-0.361658320849298
Wwtr1	1.17006633333333	6.63941116666667	6.16930649633951	0.000653037110193088	0.0109596206742418	-0.361804677532573
Csda	1.02874633333333	9.0781375	6.14612414913446	0.000666898191667354	0.0110869143905728	-0.385101191635179
Icam1	1.745362	6.78536766666667	6.14254881774572	0.00066906549750027	0.0111050911346734	-0.388699983379976
Keg1	-4.26460633333333	7.19890516666667	-6.13823170104942	0.000671693114504482	0.0111212628200458	-0.393047515810704
Fam54b	1.05727366666667	7.2335245	6.13609502087281	0.000672997934955827	0.0111212628200458	-0.395200095206477
Gosr2	1.20451066666667	7.08788533333333	6.13565609268091	0.000673266333866707	0.0111212628200458	-0.395642358841112
Xdh	1.396077	7.0190235	6.13342743915156	0.00067463100098944	0.0111312204150477	-0.397888312790498
Gm672	1.24867233333333	5.61739583333333	6.12471267474456	0.000679997494213589	0.0111877710245276	-0.406676582125513
Timm13	1.294761	6.4077335	6.12307430829519	0.00068101178615028	0.0111955522650031	-0.408329809416942
Wwc1	-1.625079	7.32672116666667	-6.11893892203611	0.000683579590549883	0.0112288399620033	-0.412504173682279
Frmd6	1.645694	6.738882	6.11721077003841	0.00068465591120504	0.0112375943647868	-0.41424923755338
Serpini1	-1.66829666666667	5.52904066666667	-6.10119587007608	0.000694722187381813	0.011375732032655	-0.430438357465797
Igfbp5	-1.98452033333333	9.94334083333333	-6.08651491461594	0.000704097639575905	0.0115110223589481	-0.445306817379662
Mboat2	1.107958	4.94120866666667	6.08334644358539	0.000706139837155571	0.0115261862448416	-0.448519250615206
Serpinh1	1.88711966666667	9.76736283333333	6.0763789825376	0.000710654288100742	0.0115796317424245	-0.455587754032419
Pter	-1.80491266666666	6.14055433333333	-6.0754698030251	0.000711245785595121	0.0115796317424245	-0.456510561847752
5330406M23Rik	-1.96600066666667	6.63609666666667	-6.07318047513292	0.000712737658877903	0.0115881505685958	-0.458834659584436
Cdc42bpg	-1.50247666666666	7.59037766666667	-6.0665836808658	0.000717056431209104	0.0116492097830601	-0.465535277564527
Anxa5	1.67963433333333	8.82531716666667	6.06549957677541	0.000717769004037383	0.0116516332594169	-0.466636960166576
Lyz2	1.647378	6.763425	6.05627173927873	0.000723866988289167	0.0117085695550786	-0.476020330742035
Rarb	1.830096	5.362256	6.04562776162802	0.000730973847696269	0.0117644125635849	-0.486856851942456
Hoxa11	1.783146	5.92001333333333	6.04075349164239	0.000734254716157035	0.0118080262712626	-0.491824000493413
Dnajc12	-3.58403166666667	5.77983583333333	-6.03352830864879	0.000739148734680397	0.0118315286237812	-0.499192303580209
Gm5617	1.207024	5.12014966666667	6.0300476166218	0.000741519588385166	0.0118511333905669	-0.502744265885885
Hgs	1.13154366666667	6.22432716666667	6.02542227888307	0.00074468345827019	0.0118727567980121	-0.50746665068683
LOC100040377	1.95765166666667	4.6300125	6.0229400626115	0.000746387675046321	0.011883020406184	-0.510002049168581
LOC100048247	-1.520106	6.48741733333333	-6.01756889663949	0.000750090510674145	0.0119304181886044	-0.515490928792826
Plekhf1	1.31039866666666	6.69640966666667	6.00567079265685	0.000758367329088575	0.0120274499485282	-0.527662637694924
Aqp4	-1.014076	4.89696566666667	-6.00450969854677	0.000759180562001393	0.0120311212281615	-0.52885138098365
Kirrel	1.46203133333333	5.884974	6.00121142006624	0.000761496079248624	0.012038729589264	-0.532229122861809
AA414768	2.23517866666667	4.776264	5.99578313823354	0.000765324384244841	0.0120454136914517	-0.537791153890165
Ido2	-1.62376866666667	5.31021533333333	-5.9880603194113	0.000770808555775618	0.0120949739760449	-0.545710628729348
Rasgef1a	-1.01968866666667	4.116131	-5.9880546256338	0.000770812615464781	0.0120949739760449	-0.54571647025704
Sh3glb1	1.13449633333333	7.53737983333333	5.97559122247283	0.000779757424188242	0.0121983080859584	-0.558513056943353
Ttc36	-1.147234	6.06051	-5.97221645089556	0.000782199641321933	0.0122180292916759	-0.561981407603191
Gnb2	1.10829366666667	7.14730183333333	5.96952149382279	0.000784156121695576	0.0122393454738009	-0.564752122898932
Pros1	2.062407	8.51845516666667	5.96788206654599	0.000785349022138094	0.0122405335714423	-0.56643808378981
Cep55	1.22537033333333	4.5554625	5.96503841773087	0.000787423031907801	0.0122625720804859	-0.569363250058274
Podxl	-2.16302333333333	7.17442733333333	-5.96244372529577	0.000789320880837692	0.0122828782066248	-0.572033212538351
Fdft1	-1.09415	6.396541	-5.95436745202715	0.000795261396633987	0.0123381852541541	-0.580349207513449
AI747699	2.39231566666667	5.4702395	5.95230778034953	0.000796784485170768	0.012352548679023	-0.582471332309844
Ecm1	3.17309766666667	7.78595383333333	5.9437362867226	0.000803158530599567	0.0124420386302095	-0.5913084860577
1110021L09Rik	1.17458366666667	5.11471416666667	5.92519442412641	0.000817145452425534	0.0126045787346759	-0.610456830092081
Cd99	1.018018	6.4527	5.92498148264592	0.000817307677733203	0.0126045787346759	-0.610676989640917
Fmo2	1.557659	7.5405915	5.92095027045156	0.000820385669563048	0.0126332062786548	-0.614845932866117
Dgkb	-1.28560366666667	4.9146635	-5.91749214435666	0.000823036550871392	0.0126645974022108	-0.618423853229698
Acyp1	-1.09655133333333	6.36472933333333	-5.90710243973692	0.000831059479429404	0.0127300455351082	-0.629182609341346
Mmp14	1.31195933333334	7.09058533333333	5.89909391572559	0.000837304122791726	0.0127963509857877	-0.637484971712593
Itga8	-1.79469833333333	10.0014261666667	-5.8987920590989	0.000837540532316607	0.0127963509857877	-0.637798063324499
Sema3g	-1.83334333333333	7.312159	-5.89204059454552	0.000842847977843352	0.0128641616455929	-0.644803847824824
Ccdc141	-1.06759733333333	5.28451166666667	-5.87786884459251	0.000854112968785097	0.0130072977227132	-0.659528338096964
Clns1a	1.35068666666667	7.34699	5.87628301140935	0.000855384103276862	0.0130102257565338	-0.661177618663253
Gm13889	1.615558	7.76945366666667	5.87605951906214	0.000855563417092303	0.0130102257565338	-0.661410078519499
Spink3	-1.50492933333333	10.0967636666667	-5.87393182210978	0.000857272657343652	0.0130170747624993	-0.663623467825752
Ssbp4	1.005874	7.51880566666667	5.87060982621631	0.000859949047790107	0.0130481337177896	-0.667080413281305
Cspg4	-1.157121	6.82522716666667	-5.86772800057544	0.000862278475984856	0.0130738864822894	-0.670080450678993
1810022C23Rik	-2.73370566666667	7.1354095	-5.86324494004091	0.000865916422877727	0.0131192268072659	-0.674749517685531
Esyt1	1.15280433333333	5.85522583333333	5.86248160868642	0.000866537586128586	0.0131192268072659	-0.675544776720113
Nipsnap3b	1.86271233333333	6.6187265	5.85364685602981	0.000873763717984771	0.0131996402130336	-0.684754489961538
Bin3	1.22836066666667	6.33369333333333	5.85106849286462	0.000875885456703536	0.0132123903209962	-0.687444168911267
Clec2d	2.053458	5.65280266666667	5.8491762212561	0.000877446320509009	0.0132262881592178	-0.689418678209482
C78692	-1.49898066666667	5.415255	-5.83796067180283	0.000886762492608754	0.01329886519916	-0.701131089028018
Prmt1	1.35217633333333	6.88960216666667	5.83687765102474	0.00088766801335787	0.0133027986842421	-0.702262944389428
Abca1	1.65546166666667	6.17994083333333	5.83166823800199	0.000892038287653728	0.0133489463292089	-0.707709362903964
Mcm4	1.019669	6.59127816666667	5.82985436449558	0.00089356569189765	0.0133619143416406	-0.709606579056315
Stim1	1.40185033333333	5.80514016666667	5.82757501754716	0.000895489254751406	0.0133619143416406	-0.711991256251281
Tshz2	1.33211566666667	4.9864375	5.8193418911873	0.000902476407674076	0.0134240845613446	-0.720610413869996
Mccc1	-1.00863033333333	6.58403316666667	-5.81912357825992	0.000902662519745583	0.0134240845613446	-0.720839081818927
Sytl2	2.209195	6.28070516666667	5.81831210012896	0.000903354686850628	0.0134240845613446	-0.7216891038492
Mctp2	1.87489133333333	5.42472466666667	5.81753849792838	0.000904015106189988	0.0134240845613446	-0.722499529941448
Mettl7a1	-1.074287	7.2923155	-5.80627452290149	0.000913693251084461	0.0135165165419726	-0.734308421736634
Fam165b	1.27472933333333	7.02390033333333	5.80069665765164	0.000918529188886945	0.0135502794761324	-0.74016219148961
Dse	2.85871433333334	7.23334516666667	5.80061938728529	0.000918596384388451	0.0135502794761324	-0.740243312203658
Gcnt1	-2.868659	7.59177183333333	-5.79707583987931	0.000921683892547858	0.0135727767797973	-0.743964262345112
Ccl6	2.475343	6.05330583333333	5.79183193843235	0.000926274496166253	0.0136246677490855	-0.749473672305164
Sdhc	-1.128968	7.668309	-5.78735291714634	0.000930216002496515	0.0136632082014421	-0.754182292899003
Flna	2.07411133333333	8.33406033333333	5.77737891358954	0.000939061418431475	0.0137443235630441	-0.764676911816667
Atp1b1	-1.09115433333333	9.0607735	-5.75933698513257	0.000955304681675413	0.0139229430033328	-0.783693372884684
Tmem117	-1.003886	5.201785	-5.75676662471726	0.00095764455758839	0.0139472162644264	-0.786406013593176
Vim	1.853887	10.5033271666667	5.74049095353446	0.000972612153359635	0.0141056044485488	-0.803602578943919
Grb7	-1.09822566666667	6.38537916666667	-5.735005186914	0.000977716513803952	0.0141426384414065	-0.809406516269708
Mut	-1.26460566666667	6.32210383333333	-5.73479137214687	0.000977916075355432	0.0141426384414065	-0.809632811657883
Tmem45b	-1.21753533333333	5.78041466666667	-5.73407507103445	0.000978584962509194	0.0141426384414065	-0.810390967596809
Ripk4	-1.07782933333333	4.43237766666667	-5.72095736914407	0.000990926335151829	0.0142711333825035	-0.824287013500345
Pak4	-1.173679	7.8278005	-5.71572540136395	0.000995897692326757	0.0143068561622895	-0.829835698142212
Ptpn9	1.76880466666667	7.20684733333333	5.71543555799949	0.000996173921652573	0.0143068561622895	-0.83014319187777
Loxl3	1.945601	8.26065783333333	5.71336561284816	0.000998149161488686	0.014315341753639	-0.83233950863203
Plxdc2	-1.09541466666667	6.57794833333333	-5.70594024819403	0.00100527132378459	0.0143495736004885	-0.840222814224616
Dbt	-1.73696333333333	7.41683866666667	-5.70526471490461	0.00100592211946542	0.0143495736004885	-0.840940367902638
Aldh8a1	-2.01325633333333	7.28370083333333	-5.7027662960125	0.00100833319032356	0.0143681282109851	-0.843594716480148
Tex2	-1.12511033333333	6.40020183333333	-5.70087083473199	0.00101016674332829	0.0143681282109851	-0.845609022139316
Eif4a1	1.357841	8.82686416666667	5.69924539555501	0.00101174209647893	0.0143806448778561	-0.847336750821362
Prrg3	1.50188033333333	6.22636383333333	5.69361761937404	0.00101721795666618	0.0144312145379924	-0.853321363575015
Arhgap24	-1.35053366666667	7.34173816666667	-5.6934379798938	0.001017393298022	0.0144312145379924	-0.853512461813262
Gps1	1.088098	7.08381066666667	5.68970920328224	0.00102104058596767	0.0144676452739358	-0.857480044934402
Serf2	1.10682466666667	9.036374	5.68702841456919	0.00102367192378457	0.0144862532422559	-0.860333651390341
Lmo7	-2.238771	7.4212365	-5.68661809919398	0.00102407534646188	0.0144862532422559	-0.860770501200611
Ddit4	1.49330933333334	8.97120233333333	5.6812277344254	0.00102939188661204	0.0145217282449002	-0.866511507774901
Hoxb5	-1.77705666666666	6.34507333333333	-5.67980193782503	0.00103080336963668	0.0145218286699293	-0.868030691197185
Hpd	-3.13715233333334	6.03456416666667	-5.67573489753716	0.00103484161786054	0.0145624594171507	-0.872365584403265
Tmem128	2.02350566666667	6.19431516666667	5.67087020427863	0.001039695381497	0.014597379623041	-0.877553523952442
Tspan4	1.919792	7.275647	5.66942736337245	0.00104113992539759	0.0146077440957581	-0.879092837328424
Ddx39	1.275133	6.5675075	5.66042858256667	0.00105020069436322	0.0146949936130756	-0.88869949571593
Xpo6	1.63575666666667	6.358675	5.6549361914123	0.00105577471042696	0.0147331152404454	-0.894568154116819
Pik3r2	1.05407433333333	4.7828155	5.65403940788953	0.00105668799346354	0.0147359166505863	-0.895526751823461
Arhgef16	-1.31963833333334	5.95933083333333	-5.63622149239126	0.00107502014760181	0.0149612999142349	-0.914594872273055
Mbd1	1.99779033333334	5.6067435	5.63414241999116	0.00107718254409996	0.0149813128409759	-0.916822560719686
Usp53	1.50671966666667	6.17875316666667	5.62815691315101	0.00108343543266692	0.015037938377842	-0.923239120256698
1110067D22Rik	1.776052	7.96824866666667	5.6213908675044	0.00109055317120403	0.0151164411083582	-0.930498148728451
Gas2	-1.13428233333333	5.20536483333333	-5.61435190195341	0.00109801414988881	0.0151850904067202	-0.93805642943206
Hist2h3c1	1.24795866666667	6.394964	5.60157608541676	0.00111170374437918	0.015266364633138	-0.951791626530507
S100a11	1.21770533333333	11.746408	5.59774110588551	0.00111585057131192	0.015302987841712	-0.955918824454431
Itgb6	-1.27125	4.80852566666667	-5.59684901889605	0.00111681770343317	0.0153061013417504	-0.9568791675075
Pdzk1	-2.08990733333333	7.65464866666667	-5.5949762340028	0.00111885111531098	0.0153136730084357	-0.958895589144124
Snrpg	1.669379	8.15321183333333	5.591331441188	0.00112282052152824	0.015347687512046	-0.962821265507355
Bscl2	1.446764	7.92587466666667	5.58789501043739	0.00112657758521403	0.0153770665874105	-0.966524143839402
Ppap2b	1.16016733333333	6.759131	5.58241150108187	0.00113260217771435	0.0154194019540978	-0.972436084186999
Hnf4a	-1.875538	6.32218966666667	-5.58172658442632	0.00113335723189799	0.0154194019540978	-0.973174795714756
0610011F06Rik	-1.636473	7.92135816666667	-5.58067624331458	0.00113451623597999	0.0154194019540978	-0.974307754548525
Snhg6	1.568738	7.658016	5.57473947594763	0.00114109241558941	0.0154342264531095	-0.98071426466894
Yaf2	1.20956566666667	7.14454183333333	5.56883063908815	0.00114768044299784	0.0154929368418004	-0.987095308708643
4632419I22Rik	1.34695566666667	8.04047216666667	5.55947574395423	0.00115819867732359	0.0155739316292127	-0.997207349663269
Fst	1.113204	5.540092	5.55660282711638	0.0011614506795699	0.0155962069745953	-1.00031513865354
Pcbd2	-1.20588866666667	7.14870066666667	-5.54519053625696	0.0011744710799401	0.0156805916102268	-1.01267134816862
Myo6	-1.45135566666667	6.40809116666667	-5.53986752524752	0.00118060047361173	0.0157281394150837	-1.01844060123627
Mlec	-1.06328466666667	6.93895866666667	-5.53945721364411	0.00118107444086964	0.0157281394150837	-1.01888546817647
Gtl3	1.22357633333334	5.9027095	5.52848007747383	0.00119383468802711	0.015836879527318	-1.03079546231517
Neat1	-2.36920466666667	7.553742	-5.51873306745632	0.00120529558336115	0.0159474787616054	-1.04138436807624
3110080O07Rik	-1.18350566666666	4.9291255	-5.5062062010382	0.00122020799431147	0.01605228320543	-1.05501202120339
Neu3	3.06064233333333	5.65422483333333	5.50612672613142	0.00122030326657311	0.01605228320543	-1.05509854740133
Asl	-1.322016	6.63598933333333	-5.50574884428424	0.00122075637551079	0.01605228320543	-1.05550996789712
Gbas	-1.146634	6.85603233333333	-5.50436670412045	0.00122241528478463	0.01605228320543	-1.05701494299987
Ttr	-2.366383	6.34839916666667	-5.50242211442635	0.00122475358324535	0.01605228320543	-1.0591327904694
Anxa3	1.28217066666667	6.791645	5.49986065307605	0.00122784135753215	0.0160613454238599	-1.06192324979641
Tubg1	1.19303166666667	5.05660583333333	5.4918785207678	0.00123752011530712	0.0161572938792087	-1.07062467540317
Nrp1	-1.48335333333334	8.75614766666667	-5.49018599087979	0.00123958344691023	0.0161689034136997	-1.07247082990864
Hist1h2bp	1.12339166666667	7.27617216666667	5.48858675893391	0.00124153660949447	0.0161689034136997	-1.07421557385014
1110065P20Rik	1.080629	6.56865583333333	5.48746108199515	0.00124291349643995	0.0161766482189267	-1.07544388193117
Tek	-1.79123966666667	6.21558616666667	-5.47905323668155	0.001253252353173	0.0162571393077312	-1.08462371381974
Slc9a2	-1.09168266666667	5.25441233333333	-5.47892914076392	0.00125340567515402	0.0162571393077312	-1.08475927552119
BC028528	1.57313766666667	7.3973375	5.47762228792158	0.00125502159345899	0.0162625949713818	-1.08618700096549
Bcl3	1.089254	5.663836	5.47362368564663	0.00125998047155744	0.016271721940965	-1.09055687539313
Fhl1	1.39577666666667	9.34693633333333	5.47324864159647	0.00126044671676543	0.016271721940965	-1.09096685352316
1700020C11Rik	-1.21459733333333	5.542609	-5.46630715030643	0.00126911145335507	0.0163388459792273	-1.0985583615262
2810001A02Rik	1.28761166666667	6.89052916666667	5.46592014141007	0.00126959651315789	0.0163388459792273	-1.09898180298878
Hspd1	-1.67488833333333	8.79760216666667	-5.45962609484392	0.00127751463640449	0.01640918636947	-1.10587121501242
Nenf	1.62564566666667	7.83907483333333	5.45529420197424	0.00128299668098414	0.01640918636947	-1.1106159922274
Cdc42ep4	1.449522	7.04259666666667	5.45069719698279	0.00128884327950051	0.0164529149745179	-1.11565393649852
Efnb2	-1.919321	6.64395383333333	-5.45010553853972	0.00128959794853699	0.0164529149745179	-1.11630255460631
Pard6b	-1.170966	5.67526766666667	-5.44785423911072	0.00129247407591544	0.0164684345571045	-1.11877102412901
Olfml1	1.010809	6.08102516666667	5.43606889552804	0.00130764895780737	0.0165707647649597	-1.13170447859574
Sorl1	-1.44523166666667	5.9808125	-5.43272090216701	0.00131199644727091	0.0165851568442049	-1.13538207546976
Rhob	1.69704033333333	8.07645316666667	5.42159139442176	0.00132656614905891	0.0167081087263625	-1.14761823631862
Xylb	-2.482389	8.35718283333333	-5.41762771970231	0.00133179902879164	0.0167536105318977	-1.15198011361824
Msra	-1.32021933333333	6.132788	-5.40916430998758	0.00134305062988319	0.016833715197948	-1.16130095944818
Gimap8	-1.50919166666667	6.72851983333333	-5.40820278175079	0.00134433569395573	0.016839616285099	-1.16236051976653
G6pc	-3.03100633333333	7.22985016666667	-5.40483315611226	0.00134885009347553	0.0168757221918738	-1.16607469072692
Gpx6	-1.95007366666667	5.6147365	-5.39782756471493	0.00135829055517231	0.0169542905964069	-1.17380157393523
Tubb3	1.84218166666667	5.41324116666667	5.39775958207079	0.00135838253030978	0.0169542905964069	-1.17387658891661
Rbms2	1.24411233333333	7.5528835	5.39773991135585	0.0013584091445407	0.0169542905964069	-1.17389829454973
Plscr3	1.067875	6.6466705	5.38945984578413	0.00136966437706343	0.0170535996279643	-1.18303962790586
Dcaf10	1.21349133333333	5.906795	5.38784680748283	0.00137186922675973	0.0170707746562082	-1.18482154203024
Pqlc3	1.77384766666667	6.1583985	5.38300306922386	0.00137851419045135	0.0171020107814783	-1.19017453403778
Shc1	1.108877	6.58895516666667	5.3817165229558	0.00138028525635104	0.0171137166586307	-1.19159688370284
Usp46	1.253823	6.4501375	5.37507015042339	0.00138947565322709	0.0172173433099997	-1.19894843915247
Immt	-1.04753566666667	7.29710216666667	-5.37274240217983	0.00139271069153941	0.0172470956956446	-1.20152459522399
Rmnd5b	1.03174033333334	6.5684235	5.36950135020082	0.00139722916884496	0.0172741127612211	-1.20511275766268
Pqlc2	1.26431366666667	6.15275516666667	5.36938038829256	0.00139739812627644	0.0172741127612211	-1.20524670227394
0610012H03Rik	-1.73438866666667	5.77333833333333	-5.36794225771961	0.00139940864754469	0.0172856839405835	-1.20683933968867
Fam102b	1.243557	5.74759616666667	5.36677813849195	0.00140103848708163	0.0172856839405835	-1.20812873510526
Reep5	1.040965	7.66589683333333	5.36572605965395	0.00140251330459354	0.0172856839405835	-1.20929419307289
Sprr2f	1.48095766666667	4.6473785	5.36447144213642	0.00140427433240182	0.0172868187648959	-1.21068421542819
Casr	-1.043552	5.73597066666667	-5.36424716126886	0.00140458940399044	0.0172868187648959	-1.21093272463554
Smpdl3a	-1.275005	7.98999483333333	-5.36387344923693	0.00140511457477439	0.0172868187648959	-1.21134682292668
Ppap2a	1.02667933333333	6.922874	5.36153107654744	0.00140841131626376	0.0173068059605768	-1.21394276792194
Cks1b	1.65584766666667	6.5098645	5.35806538782797	0.00141330506444412	0.017346327618854	-1.21778501623774
Gsta4	-1.27665866666667	8.48721433333333	-5.35559271922691	0.00141680833162182	0.0173747471886295	-1.22052735866258
Ogt	-1.14775533333333	7.03047233333333	-5.35451506860842	0.00141833820537746	0.0173747471886295	-1.2217228029601
Efemp2	1.49183733333333	7.505317	5.35406260582454	0.00141898109383469	0.0173747471886295	-1.22222477025824
Slc2a5	-1.06479133333333	6.12508133333333	-5.35267541945051	0.00142095414679344	0.0173783280365671	-1.22376390595476
Bace2	1.44880566666667	5.15912916666667	5.34804326084852	0.00142756510264865	0.0174160437388456	-1.22890537944381
Nans	1.30919266666667	6.01607466666667	5.34797706464522	0.00142765982798078	0.0174160437388456	-1.22897887545414
Slc22a23	-1.59813633333333	7.21818783333333	-5.34548716542204	0.00143122797113874	0.0174318172385868	-1.23174378725095
Tmem174	-2.329137	7.5752035	-5.34470119286656	0.00143235639381467	0.0174352928666752	-1.2326167487697
Stbd1	2.107889	6.6450955	5.34061561064404	0.00143823825546099	0.0174965913889345	-1.23715588119283
Hrsp12	-2.215782	8.257676	-5.33179030168195	0.00145103689362845	0.0175888407231872	-1.24696876112023
Mrpl20	1.09743666666667	7.18905833333333	5.33166758515791	0.00145121576231144	0.0175888407231872	-1.24710528560164
Gpm6b	1.05259	5.28093133333333	5.33128427264526	0.0014517746295866	0.0175888407231872	-1.24753174148728
Mylip	-1.34681066666667	6.15573766666667	-5.32776165991658	0.00145692195191938	0.0176305458675511	-1.25145178778406
Rnf144a	-1.11163333333334	6.72955866666667	-5.318597666532	0.00147040922788078	0.0177005432140875	-1.26165772053639
Napepld	1.28669066666667	5.61180966666667	5.31524346984816	0.0014753809652356	0.0177397405476962	-1.26539618732123
6230400D17Rik	-1.39632	4.34851	-5.31301675196001	0.00147869196749387	0.0177589016142513	-1.26787886579733
Epb4.1l3	-1.220215	5.56008783333333	-5.31130528199533	0.00148124251787032	0.0177688958886752	-1.26978753475023
Reck	1.51384066666667	6.32106066666667	5.30953927117485	0.00148387954776499	0.017770853230529	-1.27175745356623
Rftn1	1.38539533333334	7.11443166666667	5.30812990585275	0.0014859878263957	0.0177845568505147	-1.27332985725942
Qdpr	-1.27681466666667	7.985694	-5.30474157329601	0.00149107028276168	0.0178247540565285	-1.2771112840496
E430025E21Rik	1.34194133333333	7.659154	5.30390684976633	0.00149232536319258	0.0178294516673517	-1.27804309119923
AW987390	1.62290766666667	7.51200883333333	5.28374922199339	0.00152299863606053	0.0180661782155489	-1.30057449191266
Stx16	-1.38323866666667	7.30970133333333	-5.28282830876889	0.00152441683777338	0.0180665357185776	-1.30160519827681
2610017I09Rik	-1.11974766666667	4.74086816666667	-5.27861991554062	0.00153091670707228	0.0181230042466868	-1.30631682290248
4931406C07Rik	-1.97385833333333	8.1979455	-5.27740822025664	0.00153279395753712	0.0181244778935535	-1.307673866278
Ino80c	1.48455033333333	6.62429516666667	5.27560790836342	0.00153558792888038	0.0181417679000528	-1.30969050994326
Smarcc2	-1.12475066666667	6.636746	-5.27471434058843	0.00153697682053724	0.0181428182794124	-1.31069161913961
Pigb	-1.49974433333333	6.9636075	-5.27237979353687	0.00154061214119481	0.0181546436991737	-1.31330765388211
Cyp2d12	-1.42044333333333	4.483551	-5.27086763634086	0.00154297201826795	0.0181617554409787	-1.31500254340051
Cml1	-1.43546233333333	5.5498155	-5.26919721751976	0.00154558361421924	0.0181722246978549	-1.31687518869386
Ptger3	-2.419805	5.49744716666667	-5.26797418931466	0.00154749890067052	0.0181736653973692	-1.31824652675753
AA408650	-1.02955166666667	5.5191905	-5.26332155760282	0.00155480948684638	0.0182310702693896	-1.32346525819741
Cnih	1.08252633333333	7.78461516666667	5.26143544920465	0.00155778416729402	0.0182426581901516	-1.32558171289309
Prss8	-2.12181266666667	7.21861566666667	-5.25678955568309	0.0015651388334889	0.0182853448171214	-1.33079711096306
Flt3l	1.41696866666667	5.376741	5.25669657474355	0.00156528642536513	0.0182853448171214	-1.33090152039419
Armcx2	1.38594966666667	8.13228883333333	5.25634156552258	0.00156585008805774	0.0182853448171214	-1.33130017565078
Trpc4	-1.02634633333333	4.6434915	-5.24654610848451	0.00158149328949435	0.0184160263063247	-1.3423068442544
Ube2c	2.167363	7.1738935	5.24587722604133	0.00158256788863204	0.0184181691079343	-1.34305892193714
Snf8	1.15107933333334	7.313953	5.22316042921557	0.0016195566420252	0.0187786099858894	-1.36863828645456
Gimap4	-1.14332566666667	5.21854983333333	-5.21858442427758	0.00162712479366668	0.0188307598532852	-1.3737996418577
Gon4l	1.101416	7.81298666666667	5.2101625731721	0.0016411578254264	0.0188888850488449	-1.38330645040574
Cideb	-1.70683333333333	6.30521166666667	-5.2100891811916	0.00164128071334917	0.0188888850488449	-1.38338934084795
Mtmr10	1.32462433333334	6.59313283333333	5.20905396253556	0.0016430151931802	0.0188945698996985	-1.38455861885459
Lxn	1.80346833333333	6.58092983333333	5.20637713357095	0.0016475097206739	0.0189289714073649	-1.3875827890953
Drap1	1.00277266666667	6.67841533333333	5.20243558653912	0.00165415299265077	0.0189947462748531	-1.39203761232765
Nudt6	1.48784533333334	6.167034	5.19277045803163	0.0016705710863226	0.0191195797654885	-1.40297056969486
Pdlim4	1.82408933333333	5.50839	5.17946047618378	0.00169348177401211	0.019296797292849	-1.41804794893211
Srebf1	1.48817533333333	6.10754033333333	5.17890068840215	0.0016944530672508	0.019296797292849	-1.41868261462707
2410022L05Rik	-1.11096933333333	6.57759466666667	-5.1704085122453	0.00170926510086757	0.0193907359029304	-1.42831611707924
Ifi204	1.05428133333333	5.29759166666667	5.16810330225958	0.00171331095239184	0.0194089801412878	-1.43093289121217
Tjp2	-1.12966866666667	5.95789466666667	-5.16512716696543	0.00171855028783842	0.0194533872483779	-1.43431237623229
Slc13a1	-1.751626	5.90193966666667	-5.1619621056215	0.00172414201238074	0.0194846890481126	-1.43790775978784
Pm20d1	-2.21194566666667	4.7665445	-5.1593034228849	0.00172885494309673	0.0195166206758644	-1.44092900728823
Pvalb	-1.54033633333333	6.28681816666667	-5.14272395624112	0.00175857379582964	0.0197443347836877	-1.45979188692351
1810035L17Rik	1.00078166666666	8.5788135	5.14076817308263	0.00176211730449021	0.0197626615911942	-1.46201958683006
Fxyd1	1.63318533333333	7.18930733333333	5.12849589519352	0.001784536570701	0.0199491896317121	-1.47601043063377
Ldb2	1.54052966666667	5.1534435	5.12464872161493	0.00179163060570613	0.0199716018683495	-1.48040072875094
Cdc20	1.10859733333333	5.78520966666667	5.11735571156638	0.00180516587258439	0.0200389884116574	-1.48872907245479
Ctla2a	2.03266	9.36176833333333	5.11532103030926	0.00180896258037542	0.0200703621913863	-1.4910539443496
Gm4670	-1.198665	7.70068216666667	-5.1112029482357	0.00181667442627182	0.0201199125013651	-1.495761149058
Dennd5a	1.02179033333334	7.4886515	5.11085906575908	0.00181732007893961	0.0201199125013651	-1.49615433510908
Gpr124	1.532017	6.62509483333333	5.10640833193108	0.00182569983449047	0.0201694969428939	-1.50124469626249
Zfp362	1.35897366666667	7.20607916666667	5.09483926490303	0.00184768589812094	0.0203262700125499	-1.51448951518187
Nphs2	-1.819015	7.4697645	-5.09059760376079	0.00185582130515722	0.0203964826885672	-1.5193503251253
Zdhhc23	-1.01694066666667	4.84066	-5.08744379919197	0.00186189634179141	0.0204275216151661	-1.52296614031216
Usp11	-1.294814	5.09848833333333	-5.08489254829115	0.00186682707063159	0.0204452611426309	-1.52589216476274
Wnk4	-1.07900333333334	6.81078133333333	-5.08166701351439	0.0018730819991944	0.0204742118527163	-1.529592846726
Zcchc10	1.18027466666667	5.71895066666667	5.07311547377207	0.00188977944063016	0.0205697519008802	-1.53941124980185
Trim59	1.61188633333333	5.54216783333333	5.06868388726254	0.00189849819810903	0.0206320763190188	-1.54450344001059
Cd34	-2.22348	6.03627966666667	-5.06456706681333	0.00190663822078086	0.0206879249968357	-1.54923644524995
2310039H08Rik	1.273148	7.93063833333333	5.06241695692071	0.00191090513963097	0.0207070123649219	-1.5517093311471
Hp	1.56695433333333	5.6977995	5.0443579876185	0.00194717016568905	0.0209653387183788	-1.57250530718741
Pknox2	1.394344	5.17304566666667	5.03638660994812	0.00196342345622869	0.0211003804485213	-1.58169960842211
D10Jhu81e	-1.30883166666667	6.6525625	-5.02853778620031	0.00197957599644192	0.0212421566500343	-1.59076141271648
Ppib	1.09701033333333	9.88792383333333	5.02744716746125	0.00198183223765266	0.0212421566500343	-1.59202127486076
Esam	-1.46466766666667	6.1030675	-5.02717206930662	0.00198240180927155	0.0212421566500343	-1.59233908987408
Rtn2	2.08648066666667	5.63725166666667	5.02619669441227	0.001984422738159	0.0212421566500343	-1.59346600672232
Hgd	-1.13536266666667	7.40758333333333	-5.02213621057718	0.00199286077961339	0.0212664364206319	-1.59815881987588
Fip1l1	-1.00766133333333	6.095138	-5.02046850107648	0.0019963381012863	0.0212925571287788	-1.60008692019025
Wdr1	1.16190566666667	7.2719235	4.99955490815398	0.00204052863801394	0.0216647748707376	-1.62429966149308
2310044H10Rik	1.10863466666667	7.697654	4.99432900434802	0.00205174192244631	0.0217600383067242	-1.63035973509393
Ppapdc1b	2.53337666666667	5.98221666666667	4.99230785749303	0.00205609727253109	0.0217950526361945	-1.63270455090001
Fcgr3	1.06537766666667	5.3359865	4.9906006765059	0.00205978415307991	0.0218051181084064	-1.6346855780235
Ccnb2	1.64799233333333	5.42354316666667	4.99040376240087	0.00206020989235656	0.0218051181084064	-1.63491410567031
Map3k5	-1.20543433333333	6.29270683333333	-4.97497639988339	0.00209387401072156	0.0220261487363848	-1.65283553462969
2900010J23Rik	1.10207633333333	7.06785883333333	4.97195307503871	0.00210054338111614	0.0220795887611394	-1.65635162773652
Kif21a	-1.38718	4.908786	-4.97091529696135	0.00210283818864275	0.0220867428031085	-1.65755885463264
Lyz1	2.05733333333334	5.637239	4.95773028293394	0.00213224028894481	0.0223275247674266	-1.67291019269565
Aldh6a1	-1.624233	8.47494483333333	-4.95557519044858	0.00213708982744396	0.0223669811342958	-1.6754217469545
AW209491	-1.00022933333333	6.97352133333333	-4.94262675980965	0.00216648935505685	0.0225378100361825	-1.69052597157023
Lsm2	2.192218	6.60269766666667	4.93344497278523	0.00218761186867306	0.0227112007599468	-1.70125106738084
Aadat	-1.706356	5.347674	-4.92996194017936	0.00219568492265615	0.022761383401229	-1.70532271870023
Capza1	1.08411466666667	7.52196966666667	4.92938448261056	0.00219702659677906	0.0227638812865671	-1.70599793328722
Kank4	-1.88936033333333	7.25378283333333	-4.92106113891317	0.0022164677778029	0.0229005575087207	-1.7157356656006
Meis2	1.108849	6.77896883333333	4.92089335138215	0.00221686166686615	0.0229005575087207	-1.71593206806163
2900073G15Rik	1.31851233333333	8.0398405	4.91414717510748	0.00223276390871418	0.023007369405141	-1.72383212012235
6230424C14Rik	1.010777	8.6962065	4.91126277044835	0.002239602137006	0.0230548590320662	-1.7272118821812
Tspan6	1.14192533333333	5.436226	4.90965389525755	0.00224342660292578	0.0230697354978308	-1.72909758173939
Il6st	1.487411	8.35939116666667	4.90771775560087	0.00224803873257174	0.0230957223190841	-1.73136735072463
Fa2h	-1.29525866666667	4.45754566666667	-4.90613431349693	0.00225181860331578	0.0231230687860843	-1.73322404890331
6330407I18Rik	1.493292	7.68961366666667	4.89807305771329	0.00227117273901158	0.0232623063713119	-1.74268205944092
Zfhx3	-1.067719	6.07312816666667	-4.89767758375984	0.00227212701852184	0.0232623063713119	-1.74314629789513
Spata13	-1.08628066666667	5.70930066666667	-4.88818126857226	0.00229517731968309	0.0234402776041313	-1.75430061126322
Ppp1r3b	1.51759566666667	5.0151785	4.87703354301059	0.00232257153027583	0.0236031464324367	-1.76741130878585
Scarb2	1.96565533333333	8.85595433333333	4.86807070444825	0.00234486280704765	0.0237251016206225	-1.77796543846665
D630024D03Rik	-1.06289833333333	5.68841983333333	-4.86521096774745	0.00235202562424236	0.0237743117961663	-1.78133535134588
Mpv17l	-1.39075233333333	6.58173383333333	-4.85558604720446	0.00237631420610864	0.0239495877663415	-1.79268606533849
Fam151a	-1.20211766666667	6.8508285	-4.85492478097131	0.00237799321855673	0.023952035602967	-1.79346639294844
Ubxn8	-1.17007866666667	5.084559	-4.85179378971125	0.00238596116447661	0.0239767069205737	-1.7971619823529
Slc5a12	-3.24710166666667	7.1759935	-4.8474378750136	0.0023970962299369	0.0240423440159972	-1.80230574659387
Fis1	1.451325	7.56570583333333	4.84275467620977	0.00240913299691232	0.0241158177682206	-1.80783906292708
Slc7a9	-2.03593	5.59123733333333	-4.83400791877869	0.00243179589030578	0.0242721866831148	-1.81818210518382
Mobkl2a	1.857256	5.53468333333333	4.82703034048154	0.00245004631691583	0.0243602675647989	-1.82644106418214
Gas1	1.01652133333333	7.177852	4.8258631701728	0.00245311411504642	0.0243612001696307	-1.82782326766622
6530415H11Rik	-1.53213766666667	5.33267383333333	-4.82562591925488	0.00245373823352034	0.0243612001696307	-1.82810425264035
H2afb3	1.95231566666667	5.8901215	4.82520367740343	0.00245484943443307	0.0243612001696307	-1.82860434941584
Eid1	1.085931	7.58074083333333	4.82428218116597	0.00245727646767773	0.0243713130243056	-1.82969584546244
Cxx1c	1.642367	6.8270295	4.81987060238335	0.00246893300029361	0.0244657419161821	-1.83492299361983
Col4a4	-1.24983533333333	6.808111	-4.81861635062201	0.00247225836721983	0.02448696134697	-1.83640963598572
Btd	-1.16469366666667	6.56804183333333	-4.81423563650149	0.00248391230579787	0.024549821633308	-1.84160381456398
Cwh43	-1.07312866666667	5.09102766666667	-4.80854877761216	0.00249913293412345	0.0246351612061997	-1.84835084512038
Rraga	1.099387	6.4277875	4.80686960925693	0.00250364712780866	0.0246444199191865	-1.85034395248854
Gpsm1	1.126798	5.10258266666667	4.80484135386369	0.0025091119830247	0.0246615872910284	-1.85275196005485
Casp12	1.18250666666667	5.82885166666667	4.80459725415514	0.00250977057710713	0.0246615872910284	-1.85304180317216
Rab6b	-1.84270366666667	6.10383583333333	-4.78528307312739	0.0025625007509854	0.0249683450475327	-1.8760029134982
Sntb1	-1.109115	5.50805183333333	-4.77936201902745	0.00257891379060511	0.0250514401613453	-1.88305288159497
Cdk1	1.33525266666667	6.505557	4.77659632796975	0.00258662056879072	0.0250909474592687	-1.88634763462883
Lnx2	1.182345	5.42389816666667	4.77103499703997	0.00260219582815509	0.0252065629611594	-1.89297619793977
Rras	1.58518533333333	7.45410433333333	4.76419489951744	0.00262149674367627	0.0253578924957759	-1.90113511850915
Slc22a1	-1.85784566666667	7.43346216666667	-4.76123232377579	0.00262990607396658	0.0254154614559359	-1.9046710222452
Gpx8	2.75821466666667	7.525349	4.75918185053837	0.0026357440806261	0.0254480967933839	-1.90711906106748
Ifitm2	1.78966	9.83367033333333	4.75134618865625	0.00265818752409713	0.0255490129837943	-1.91647963699751
BC040756	-1.64852866666667	5.52507733333333	-4.75127565600861	0.00265839051842221	0.0255490129837943	-1.91656393690165
A930017K11Rik	-1.00841233333333	4.52365716666667	-4.73146768088221	0.00271609154646152	0.0259572501258644	-1.94026702244935
Cxcl16	1.14901166666667	7.7199255	4.72754655163684	0.00272767944216051	0.0260559531377929	-1.944966024299
Ugt2b38	-1.575788	4.915897	-4.72675113946995	0.0027300368283113	0.0260664319696704	-1.94591950476585
Slc6a19	-2.80257766666667	5.90374983333333	-4.72271443822351	0.00274203574268784	0.0261447861662182	-1.95075982776769
Cdkn3	1.483402	4.53988766666667	4.71577516201215	0.00276280070142863	0.0262821901132684	-1.95908614516659
Cxcl13	-2.007722	7.05581966666667	-4.71414356391094	0.00276770859426084	0.0263167730749004	-1.9610448959325
Cdo1	-1.20317233333333	6.46932183333333	-4.71115367381088	0.00277672762322029	0.0263419743008344	-1.96463530309595
Clec14a	-2.15025	5.66492066666667	-4.7103315838015	0.00277921322923142	0.0263534657467836	-1.9656227388885
Gpr153	1.21749866666667	7.65134266666667	4.70331886118094	0.00280051789490256	0.0265062044130678	-1.97404994766431
Exosc7	-1.08051433333333	5.7423065	-4.7032809802551	0.00280063347263235	0.0265062044130678	-1.97409548886117
Rhoj	1.93018966666667	8.41678383333333	4.70169336429983	0.00280548222088838	0.0265062044130678	-1.97600434132872
Fhod3	-1.02904	4.82703233333333	-4.69957012532801	0.00281198151418185	0.0265424873093541	-1.97855777196662
BC026439	-1.80407466666667	4.654261	-4.69818861580181	0.0028162194042084	0.0265703619974607	-1.98021954566768
Mef2c	-1.02227833333333	4.86598983333333	-4.69003554405151	0.00284137567238086	0.0267710661870198	-1.99003231762826
Amotl1	-1.14858433333333	8.0238875	-4.68242423805887	0.00286508752576316	0.0269319386056101	-1.99920184247149
Tmem182	-1.74980133333333	6.69647833333333	-4.68104077829435	0.00286942122583543	0.026949364383062	-2.00086944340793
Kcnq1	-1.01980533333333	6.53207333333333	-4.67861693981772	0.00287703161974847	0.0269799373238244	-2.00379177823464
Sectm1b	-1.30425166666667	4.93544616666667	-4.67834248781907	0.00287789476990265	0.0269799373238244	-2.00412272950776
Pcdhb9	1.98423533333334	4.85297566666667	4.67269549893658	0.00289571900749229	0.0271074754440991	-2.01093467516602
AU022434	-1.708868	7.72401233333333	-4.6569522718656	0.00294606691589243	0.0274350641149114	-2.02995042219153
Slc6a6	-1.083945	7.21981016666667	-4.65435664584585	0.00295446159712037	0.0274982989604169	-2.03308909548705
Apom	-2.024593	6.0916005	-4.65391531729271	0.00295589158655603	0.0274992325243209	-2.03362285570978
Acat1	-1.50620666666667	8.69189266666667	-4.65267274161368	0.00295992193198386	0.0275119754945431	-2.03512582977377
Efs	1.66729866666667	6.05126366666667	4.64575831403807	0.00298246176095281	0.0276717324711822	-2.04349341599281
Fmnl3	1.217591	7.9564385	4.64033321085505	0.0030002811127478	0.02778545903922	-2.05006360065897
Spsb4	-1.319011	5.96987183333333	-4.6399825919871	0.00300143684994041	0.02778545903922	-2.05048837396151
Mettl7b	-1.78790433333333	5.9136545	-4.63666629796325	0.00301239294138352	0.0278304527055432	-2.0545069452202
Nid2	2.459293	6.70640783333333	4.63620485789494	0.00301392095026851	0.0278304527055432	-2.05506623073496
Fbln7	1.27964233333333	6.0636195	4.63529847071884	0.00301692487796961	0.0278415990188708	-2.05616490281726
Fli1	1.12255566666667	6.2835285	4.63053236536309	0.0030327758006621	0.0279504618241947	-2.06194410031625
Lrrc19	-2.57420766666667	6.66671116666667	-4.628023193036	0.00304115811817888	0.0279884952510736	-2.06498797072196
Tle1	1.125764	6.831794	4.62524683737595	0.00305046321773377	0.0280385021359787	-2.06835704092893
Sspn	1.068234	5.02083266666667	4.61673882465643	0.0030791771436437	0.0282271553668863	-2.07868846982647
Kdelc2	1.513267	6.55799883333333	4.60567310560218	0.00311697636268612	0.0284601272215063	-2.09214172224744
Prnp	1.18720666666667	7.05192	4.60395879279382	0.0031228785415276	0.0284763011981183	-2.09422752870963
Aass	-2.28186866666667	7.62446933333333	-4.59795802896125	0.00314363710460001	0.0286093994217964	-2.10153207785746
Celsr2	-1.140722	6.104813	-4.59442592455211	0.00315592788461518	0.0286912530518161	-2.10583408455405
Slc7a12	-1.488174	4.59572533333333	-4.5937226638726	0.00315838145144207	0.0286973136480721	-2.10669085647528
Sord	-2.317939	8.3777695	-4.59310423125754	0.00316054082857288	0.0286973136480721	-2.10744434391282
Runx2	1.38504933333333	5.371195	4.59297500978103	0.00316099223878479	0.0286973136480721	-2.10760179221479
1700011H14Rik	-1.69128933333333	7.14904233333333	-4.5803233708636	0.00320553924177889	0.028999893726697	-2.1230289504583
Prom1	-1.80009666666667	8.203565	-4.57940536613712	0.00320879878293311	0.0290166889505201	-2.12414926620016
Thbs1	1.35987933333334	5.52250366666667	4.57609496836005	0.00322058374892803	0.0291073451124805	-2.12819024635705
Gipc2	-1.108933	5.33360883333333	-4.57556035255937	0.00322249150624239	0.0291073451124805	-2.12884299992975
Kdelc1	1.49110766666667	6.8844195	4.57461692460024	0.00322586117681956	0.0291073451124805	-2.12999500662891
Rars	1.572589	6.55570616666667	4.57396459858948	0.00322819341239341	0.0291133550837223	-2.13079162962551
Arhgef15	-1.047328	4.415451	-4.57082753495523	0.00323943558630211	0.0291408296478094	-2.13462350094692
Rhbdf1	1.181479	7.62157916666667	4.5632236761392	0.00326686723587644	0.0293238200109204	-2.14391751712837
Stk32b	-1.00866966666667	5.49079416666667	-4.56079859896055	0.00327567045294194	0.0293646036572572	-2.14688342690647
Dbp	-1.50376633333333	5.63924383333333	-4.55588431501935	0.0032935910808188	0.0294741484822213	-2.15289634120478
B230120H23Rik	-1.195909	6.04163016666667	-4.55530472873861	0.0032957118356287	0.0294803704466424	-2.15360573411141
Antxr2	1.49948533333333	6.27097866666667	4.55291067951495	0.00330448804414367	0.0295333263789694	-2.15653649061429
Kng1	-1.15593033333333	6.87275216666667	-4.54871740182004	0.00331992293188451	0.0295862018336794	-2.16167187380959
Esrrg	-1.30835133333333	4.89493466666667	-4.54780834227398	0.00332327967021117	0.0295862018336794	-2.16278551476765
C330013J21Rik	1.721909	6.4621555	4.54611531171813	0.00332954136376448	0.0296164494382853	-2.16485988274306
Sept10	1.10504266666667	6.556728	4.54427518935344	0.00333636203017677	0.0296643607678787	-2.16711495371382
Cldn8	-2.44144833333333	6.5165925	-4.54289783484018	0.00334147759849277	0.0296843205388441	-2.16880322983261
Cldn2	-1.13552833333333	7.36685883333333	-4.53360761683685	0.00337621169170891	0.0298901686627705	-2.18019792822522
Lynx1	1.238945	6.0469875	4.53134811595679	0.00338472031956997	0.0299229794573328	-2.18297119443375
Vbp1	1.174778	8.11325766666667	4.52442647933694	0.00341093462317323	0.0300688571789623	-2.1914713700206
Ror1	1.04878833333333	6.1128495	4.52393112017873	0.00341281937282659	0.0300726533657549	-2.19207997170591
A1cf	-1.24348266666667	4.54751633333333	-4.52332427217351	0.00341512990221152	0.0300801965535079	-2.19282559880777
Zfyve21	1.08065966666667	6.3721895	4.50282091913222	0.00349423094840788	0.0304655102209205	-2.21804983587472
Spn	-1.07319033333333	5.2821705	-4.50106909097814	0.00350108372029667	0.0305022898470451	-2.22020790483591
Cldn16	-1.719077	4.97371316666667	-4.49994786436921	0.00350547758988599	0.0305022898470451	-2.22158937698435
Es22	-2.27215933333333	6.616219	-4.49807287481163	0.003512839072197	0.0305305912828745	-2.22389998200777
Sall1	-1.25917233333333	4.67467783333333	-4.4958035652207	0.00352177180609785	0.0305712345919762	-2.22669721503196
Glb1l	-1.029457	5.0934845	-4.49414772123192	0.00352830574352407	0.0306077563262673	-2.22873874904412
3110003A17Rik	1.213407	8.52622783333333	4.49371547637489	0.00353001360229413	0.0306097322050502	-2.22927174198223
Bgn	1.37268533333333	10.2311466666667	4.48851633094209	0.00355062860717302	0.0307240795920273	-2.2356848760177
Cobll1	-1.05322333333333	5.867564	-4.48176930261714	0.00357758171045422	0.0308587628247312	-2.24401328451147
Kdm2b	1.41591366666667	5.8913895	4.47902562817629	0.00358860742147914	0.0308858397556044	-2.24740195322974
Tet2	-1.06191133333333	6.45819666666667	-4.47829019780388	0.00359156925827192	0.0308858397556044	-2.24831046097361
Bpnt1	-1.256664	7.344042	-4.47727185774613	0.00359567497722036	0.0308858397556044	-2.2495685910122
AI607873	1.44400466666667	4.04288266666667	4.47379028994474	0.00360975149514457	0.0309018009634598	-2.25387112815923
Mthfd1	-1.66540266666667	6.68169166666667	-4.47372489254722	0.00361001649474004	0.0309018009634598	-2.25395196372722
4833442J19Rik	1.019349	5.4045755	4.46885912408974	0.00362979431725725	0.0309559837675533	-2.25996815592264
Slc27a2	-1.659671	10.3350101666667	-4.46885337967569	0.00362981773784231	0.0309559837675533	-2.25997526057201
C79468	-1.05355566666667	5.77825316666667	-4.46272651128877	0.00365489390411968	0.0311057040457198	-2.26755570836025
Ndrg1	-1.26660333333333	9.38663633333333	-4.4598221704234	0.00366684833265704	0.0311561587377486	-2.27115103652252
Slc4a4	-1.31738033333333	7.47242316666667	-4.45807850321434	0.00367404631867564	0.0311916879788715	-2.27331014901682
4833438C02Rik	1.25102766666667	6.5460135	4.45439841679805	0.0036892897890433	0.0312825756979108	-2.27786852893429
Foxc1	-1.28509633333333	6.0540525	-4.45037653737432	0.00370602976129429	0.0313987716072623	-2.28285256833292
Fgfr2	-1.59693833333333	6.67290916666667	-4.44813596685861	0.00371539226411452	0.0314394547521082	-2.28563019281629
S1pr2	1.08037133333333	5.81463433333333	4.44276086821136	0.00373796054279873	0.0316045633628865	-2.29229670828155
Ptpla	1.05096966666667	6.6270515	4.43769782286359	0.00375935854365696	0.0317179711652686	-2.29858011087026
Slc22a18	-1.11110066666667	6.48411466666667	-4.43473923010091	0.00377192570001994	0.0317748250110437	-2.30225357772636
St5	1.38874133333333	9.05051433333333	4.43103208637197	0.00378773864672911	0.031852925330577	-2.30685829555851
Mmp23	1.64773933333333	7.38756833333333	4.42880764307249	0.00379726256869049	0.031852925330577	-2.30962229870241
Zfp871	-1.43503633333333	7.2925215	-4.42376334015447	0.00381895878137993	0.0319627222006145	-2.31589286124604
Slc16a14	-2.44891666666667	5.52932066666667	-4.4204841954905	0.00383313694405188	0.0320328401879202	-2.3199711810993
2610036L11Rik	1.14791633333333	4.60836916666667	4.41815029487231	0.00384326387293831	0.0320645152648074	-2.32287485768938
Aebp1	1.397726	8.28553933333333	4.40651389679179	0.00389420207586843	0.0323725683640153	-2.33736409725325
Six5	1.16334033333334	6.4605985	4.39360903371716	0.00395157501886426	0.0327317938297524	-2.35345624978936
Ube2f	1.03027966666667	6.4348015	4.38976823921753	0.00396883204911016	0.0328186387875439	-2.35825042295601
Rab11fip5	-1.03634066666667	6.91547333333333	-4.38373365247793	0.0039961159011157	0.0329848237662299	-2.36578735660969
Insig1	-1.02574866666667	7.89469033333333	-4.38079074232743	0.0040094972982602	0.0330168559272089	-2.36946487967551
Sfrp2	-2.38253566666667	10.9342261666667	-4.38038134208259	0.00401136279239658	0.0330168559272089	-2.36997657661421
2310061J03Rik	1.523328	7.06849866666667	4.37941803026315	0.00401575608504488	0.0330168559272089	-2.37118068879716
Napa	1.08134633333333	6.06137716666667	4.37753093703451	0.00402437793587032	0.0330396019570319	-2.37353989984473
Sh3bgrl3	1.34227233333333	9.2331905	4.37719658530758	0.00402590768975003	0.0330396019570319	-2.37395795557789
9430020K01Rik	1.05572033333333	5.67559216666667	4.3729009643595	0.00404561911981813	0.033161890216789	-2.37933044671296
Glis3	-1.19945933333333	6.395862	-4.37224621175652	0.00404863303454995	0.0331669798035263	-2.38014957955942
Snx25	-1.01122133333333	6.299708	-4.37134551724377	0.00405278314183644	0.033172787917935	-2.38127650356802
Cela1	-1.61722766666667	6.2007305	-4.37019974166844	0.00405806935461687	0.0331850266203367	-2.38271023994834
2310051F07Rik	-1.97663033333333	7.1121955	-4.36570275122133	0.00407889128854418	0.0333289414217235	-2.38833931185395
Kmo	-2.20821933333333	6.230976	-4.36417442722933	0.00408599480264241	0.0333471563028666	-2.39025306152862
Cks2	1.76373966666667	7.12651983333333	4.36406043715461	0.00408652517044211	0.0333471563028666	-2.39039581245647
Tmem229a	-1.99378633333333	6.8984005	-4.35885081338393	0.00411084631390204	0.0334710285896882	-2.3969219321187
Dpt	2.492761	5.8969805	4.34747722566396	0.00416450621815462	0.0337979262442011	-2.41118365232621
Slc47a1	-2.09561833333333	7.58557283333333	-4.33828934010912	0.00420842403912903	0.0340510240818574	-2.42271864430901
Pdp2	-1.085433	5.5276945	-4.33319831994087	0.00423298088152716	0.0341962021917434	-2.4291155848234
Ell3	-1.17602966666667	6.0196745	-4.32429929785041	0.00427629000202447	0.0343848963965273	-2.44030655731041
Pde3a	1.13247666666667	6.267297	4.32371272309156	0.00427916198626659	0.0343946168045004	-2.44104461702049
Hsd3b2	-2.46609066666667	5.54855233333333	-4.31847512817721	0.00430490167971355	0.0344942547997505	-2.44763709828863
Clcn3	-1.16513866666667	4.98710466666667	-4.31611263413386	0.00431656831738895	0.0345609560092609	-2.4506120635653
Ass1	-1.08709266666667	6.74567533333333	-4.31382267916873	0.00432791033929466	0.0346115675664938	-2.45349647322255
Chrac1	1.09489833333333	6.94210616666667	4.31316175854678	0.00433119000933419	0.0346244068740009	-2.45432910819257
4833413G10Rik	-1.023239	4.7593965	-4.30879537837176	0.00435292682845771	0.0347712938352004	-2.45983154694916
Prr14	1.21802766666667	5.87457416666667	4.30808586231477	0.00435647041417784	0.0347861639519737	-2.46072593383824
Nox4	-2.913661	7.06417083333333	-4.30593192910116	0.0043672476381655	0.0348509717973168	-2.46344155057993
Vat1	1.175375	7.9570045	4.30579036204594	0.00436795700878319	0.0348509717973168	-2.46362005829557
Pf4	1.386989	5.73258883333333	4.30544974583543	0.00436966430948336	0.0348511483164001	-2.46404956743013
Sept8	1.16023266666667	6.41985266666667	4.30295821972202	0.00438217541664209	0.0349105430630104	-2.46719184653348
C1ra	1.74750666666667	5.60614633333333	4.30215271514907	0.00438622875269085	0.0349293788349632	-2.46820793467935
LOC100046855	1.23429133333333	7.43874433333333	4.30170436085059	0.00438848669969683	0.0349339081741455	-2.46877354415341
Cnot7	1.07321133333333	6.461177	4.29947140959776	0.00439975129724257	0.0349966371454899	-2.47159090789892
Cnn2	1.27593300000001	9.16134916666667	4.29852466778235	0.00440453704888594	0.0349999573258779	-2.47278565577765
Fahd1	-1.04011533333333	5.56110933333333	-4.29471177882476	0.00442386982307038	0.0350749052717233	-2.47759870301387
Slc45a3	1.33634266666667	5.52897433333333	4.28490695791714	0.00447401899032658	0.0353720066303978	-2.48998530945166
H2afy2	1.119518	7.95763466666667	4.28485075512882	0.00447430827064072	0.0353720066303978	-2.4900563524693
Speg	-1.12852933333333	7.020699	-4.28034994901113	0.00449754198981238	0.0355013991951564	-2.49574710515816
Iars	1.024373	7.60389683333333	4.26528865979397	0.00457627173317189	0.0359315831356443	-2.51481218028984
Ntn4	-1.44056966666667	6.7455005	-4.26494201305302	0.00457810171473443	0.0359315831356443	-2.51525137232816
Tgm2	1.09740233333333	7.99196383333333	4.26237736318329	0.00459166606306265	0.0359911708498883	-2.51850126665916
Impdh2	1.28424533333334	7.26420766666667	4.26199930561253	0.0045936693747119	0.0359911708498883	-2.51898041909299
2310076G05Rik	-1.01184	4.76849333333333	-4.25707434361959	0.00461985555656723	0.0360798295757677	-2.52522427739323
Pck1	-2.05322366666667	7.64965816666667	-4.25068992457812	0.00465404913736288	0.0362661605914852	-2.5333237731895
Bcl6	1.08068	6.22442	4.23446765871803	0.0047422050248145	0.036677053674243	-2.55393101965007
Psg28	-1.43520033333333	5.66758783333333	-4.23173844642634	0.00475721791115582	0.036765330202023	-2.55740177851597
Dusp22	1.030438	5.61123766666667	4.22936320041631	0.00477032670268981	0.0368391062503092	-2.56042329191601
Scand1	1.59023033333333	6.8285295	4.22321384575753	0.00480445142262983	0.0370749477132118	-2.568249663434
Gnai2	1.19619333333333	8.896984	4.22178715796184	0.00481240728765964	0.037100335335386	-2.57006622792047
Acsm5	-1.58202533333333	5.31395566666667	-4.20644610372266	0.00489888750401193	0.0374681554994344	-2.58961859227308
Slc26a1	-2.461167	5.45733716666667	-4.20448051533746	0.00491009213474768	0.0374983808857891	-2.59212627090979
Csgalnact2	1.64590633333333	6.90558716666667	4.2001584222059	0.00493483005302801	0.0375901364002476	-2.5976423614738
Lgals9	1.894782	6.79562966666667	4.18743675287325	0.00500845099845686	0.0379274167334626	-2.6138944486138
Fbp1	-1.81696833333333	9.20162616666667	-4.181489690092	0.00504328476889133	0.038051868772507	-2.62150008330935
Smarcd3	1.218644	6.517247	4.17889017682958	0.00505859536025766	0.0381176272223223	-2.624826211147
Chm	1.18099266666666	5.42395066666667	4.17804778728849	0.00506356792816993	0.038119450804448	-2.6259042787339
Armcx3	1.016841	7.34420683333333	4.1768455583462	0.00507067400817351	0.038119450804448	-2.62744304036837
Sdc1	1.10783766666667	7.44997083333333	4.17372945460363	0.0050891441408984	0.038202754982911	-2.63143240815147
Tbrg1	1.370325	7.19646083333333	4.16446241385083	0.00514451575598249	0.038492666551908	-2.64330492259678
Gjb2	-1.778275	6.49614683333333	-4.16357707239833	0.0051498406809365	0.0385074913715232	-2.64443984435622
Rab27b	1.209417	4.78034683333333	4.14908663891879	0.00523786944281089	0.0389672221382249	-2.66303158055696
Pdlim2	1.85991666666667	6.781983	4.14888259617051	0.0052391208609636	0.0389672221382249	-2.66329359532023
Car12	-1.28233733333334	6.62615133333333	-4.13651889294796	0.00531557178049566	0.0392782582270459	-2.67918146988443
Bak1	1.36324833333334	6.65059283333333	4.12506052562098	0.00538753121187562	0.0396129899747395	-2.69392602384954
Itga6	-1.12888566666667	6.18185083333333	-4.12466743510496	0.00539001895430442	0.0396129899747395	-2.69443219263568
Cyr61	1.486006	6.777495	4.12441748293696	0.00539160148339391	0.0396129899747395	-2.69475405903262
2610027H17Rik	-1.21074333333333	4.00267666666667	-4.12412488638923	0.00539345466299869	0.0396129899747395	-2.69513085077211
Cyp27b1	1.66172866666667	5.59327233333333	4.12236775182032	0.00540459846714658	0.0396637689492755	-2.69739386865804
Slc35f3	-1.874196	5.066148	-4.10622078424044	0.0055082074260869	0.0401789831704942	-2.71821081960644
Msrb3	1.01038033333333	7.3964715	4.10440019030567	0.0055200270347979	0.0402106424304482	-2.72056036219437
Stxbp1	1.056691	6.15559383333333	4.1013753847772	0.00553972683293009	0.0402696276386036	-2.72446505889648
Cpm	1.224333	8.4505255	4.09890004925272	0.00555590608819679	0.0403163837929817	-2.72766144797224
Fcer1g	1.14770166666667	7.10609283333333	4.09749943950001	0.00556508394417477	0.0403405191200415	-2.72947044688255
Ift27	1.50328933333334	6.12436833333333	4.09526725270304	0.00557974569138039	0.0404043139507835	-2.73235408833398
C1qc	1.53666	6.032709	4.0934834575979	0.00559149304619121	0.040458012551387	-2.73465900203653
D730040F13Rik	-1.30847333333334	7.72020666666667	-4.08745042226097	0.00563142786551482	0.0406313367392147	-2.7424579874247
Mkl1	1.76032066666667	6.348065	4.08048726097695	0.00567791311229453	0.0407865431088179	-2.75146598960139
Fam108c	-1.13776866666667	7.03473933333333	-4.07949029049919	0.00568460351534477	0.0407898280658837	-2.7527563172531
Tmem165	1.026137	7.7210495	4.07924702452969	0.00568623733445881	0.0407898280658837	-2.7530711859876
4930455F23Rik	-1.46503666666667	6.88205866666667	-4.075664662003	0.00571035751431135	0.0409060975938598	-2.75770898242237
Bmp6	1.46280266666667	7.137491	4.0722456097613	0.00573348393484667	0.0410291284624789	-2.7621371064357
Marcks	1.19059266666667	8.28951566666667	4.06883677389535	0.00575664464385818	0.0411379294677371	-2.76655370210307
Tmem123	1.91784933333333	7.53801	4.06729084062801	0.00576718236426916	0.0411939131023533	-2.76855722256647
S100a4	1.069019	5.9239015	4.06710325634018	0.00576846247011339	0.0411939131023533	-2.76880035449154
Hvcn1	1.283882	6.17655933333333	4.06450894578204	0.00578619880077632	0.0412920556931867	-2.77216342260027
Pgls	1.00760833333333	6.57304316666667	4.05837560816086	0.00582837095364953	0.0415070728968409	-2.78011813190275
Nccrp1	-1.72118066666667	5.375733	-4.04836280217358	0.00589795170400701	0.0418154059617995	-2.79311618060109
Epdr1	1.09633833333333	5.23899983333333	4.04489595577189	0.00592225752236454	0.0419445917191853	-2.79762005404624
Abhd3	-1.80830566666667	5.34921816666667	-4.04273792754899	0.00593744333191337	0.0419822319243572	-2.80042449263355
Anxa1	1.06710733333333	6.03398933333333	4.03128002978032	0.00601879721617521	0.0423960303909127	-2.81532584184434
Gm2137	1.270425	5.88655583333333	4.0272442301945	0.00604774577729386	0.0425275179939525	-2.82057908263169
Pop4	1.06563966666666	5.4919305	4.02066098602612	0.0060952984820641	0.0427568879557358	-2.82915332444463
Gpr133	1.038442	5.914942	4.02043977022077	0.00609690356276122	0.0427568879557358	-2.82944155308013
Polr2i	1.398268	7.43783266666667	4.01699635027607	0.00612194850023983	0.0428743707868134	-2.83392900574039
Gm4787	-1.05684	3.84241033333333	-4.01575344511446	0.00613101645110231	0.0428846045217189	-2.83554917930198
Emx2	-1.03080966666667	5.6037445	-4.01537535319156	0.00613377787221336	0.0428846045217189	-2.8360420809269
Fam176b	1.80631933333334	7.84101833333333	4.01438554179466	0.00614101355314384	0.0429136854606073	-2.83733255254953
1110059E24Rik	1.00027566666667	6.82383916666667	4.00640616993822	0.00619969039964284	0.0431900964915858	-2.84774090508969
Nat8	-1.18319133333333	6.87432133333333	-3.99276837376124	0.00630141901827166	0.0437143450208729	-2.86555157588174
Cyp4b1	-1.44258933333333	8.366187	-3.98965947764874	0.00632486695529592	0.0438279820451978	-2.86961550832365
Stk25	1.01905633333333	6.9977885	3.98749820609753	0.0063412246000243	0.0438751642532963	-2.87244153744475
Shcbp1	1.12132133333333	5.18226633333333	3.9781636831251	0.00641241288848236	0.0442238278801113	-2.88465492715437
Hoxc4	-1.00949666666667	5.25656966666667	-3.9684710644905	0.00648726908972537	0.0445576924757922	-2.89735021504594
Gucy1a3	1.55334766666667	9.6818485	3.96800911758464	0.00649086076488568	0.0445651051599903	-2.89795560773835
Stx2	1.30277433333333	7.69407516666667	3.96474255287803	0.00651632142918178	0.0446553710236966	-2.9022374017125
Slc1a1	-1.545873	5.76785316666667	-3.95536418358433	0.00659003533540698	0.0449797098255946	-2.91453908888952
Isca2	-1.00354666666667	7.37070033333333	-3.95458642531352	0.00659618979392903	0.0450068627938786	-2.91555985191905
3110049J23Rik	-2.035692	6.853188	-3.95155659539633	0.006620225737758	0.0451036674747138	-2.91953716278589
Siva1	1.020141	6.7048695	3.94099901621339	0.00670473976155	0.0455121686889931	-2.93340663639759
Ggt1	-1.55184233333333	8.28691983333333	-3.93955576799194	0.00671638543250024	0.0455414974195205	-2.93530387841828
Ugt2b34	-1.85006133333333	5.95196966666667	-3.93825339488182	0.00672691356751465	0.0455829945903573	-2.93701618886953
Sfxn3	1.19503366666667	7.41377283333333	3.93706506852418	0.00673653568849357	0.0456332442101983	-2.93857876832261
Dhcr24	-1.03638966666667	6.54749216666667	-3.92087636392629	0.00686914548153113	0.0461686050385263	-2.95988622214375
Snrnp40	1.04125	5.83466966666667	3.91911178254508	0.00688377354777226	0.0462068551578962	-2.96221103029661
Slc2a2	-2.13071533333333	6.92432866666667	-3.91085025213575	0.00695271951845106	0.0464643866460197	-2.97310141770101
Enpep	-2.006055	7.33066783333333	-3.90801337958284	0.00697657010450381	0.0465400532273671	-2.97684325683379
Nmb	1.05913833333333	5.97923883333333	3.90733193651524	0.00698231268999521	0.046550103801437	-2.97774225330227
Ltbr	1.269125	6.46843083333333	3.90646357071046	0.00698963805903131	0.0465698146581271	-2.97888794488456
B3galnt1	-1.59717466666667	5.847527	-3.90017051967889	0.00704297942552451	0.0467745207126758	-2.987194009053
Pcdh18	1.543281	6.72437483333333	3.89467621418844	0.00708991822490818	0.0470107723018038	-2.99445046731705
Atp1a2	1.23032233333334	4.8486845	3.89401170942281	0.00709561858425782	0.047033489724691	-2.99532838746792
D2Ertd93e	-1.01808933333334	4.34184066666667	-3.89291852258566	0.00710500734719647	0.0470470224830596	-2.99677280474352
Adam4	-1.16669833333333	4.8705945	-3.8925155279097	0.00710847190057687	0.0470470224830596	-2.99730532090206
Clec2h	-2.44781033333333	5.7193975	-3.89192443836001	0.00711355688484813	0.0470618905743903	-2.99808642721392
Fmod	1.047914	5.933297	3.88237770016054	0.00719624370398363	0.0474571160848487	-3.0107090657666
Syap1	1.16872266666667	6.43730333333333	3.87703854087326	0.00724294988382456	0.0475873648976659	-3.01777414989159
Nid1	1.01086533333333	8.145412	3.87033293427251	0.00730208425385884	0.0477939849709342	-3.02665316180032
Slc12a7	-1.00976366666667	5.5385655	-3.86868874459763	0.00731666500295145	0.0478545063017201	-3.02883124161543
Atp2a3	-1.07043833333333	6.07731516666667	-3.86400525825808	0.00735837480835214	0.0480579543383429	-3.03503763029167
Aldh9a1	-1.27493366666667	8.2344705	-3.86356208057901	0.00736233519404238	0.0480579543383429	-3.03562507539075
Cdh1	-1.23763566666666	7.5111285	-3.8584267550234	0.00740839815592713	0.0481953703248597	-3.04243414093814
Slc17a3	-1.59865066666667	5.78296566666667	-3.85093830087783	0.00747613927671637	0.0485596847932698	-3.05237000879755
Serpinb6a	1.53267933333334	7.29854066666667	3.84894710009354	0.00749426665132643	0.0486163515106907	-3.05501332557108
Mal	-1.218666	8.37667833333333	-3.84666510988268	0.00751510095178672	0.048705673075494	-3.05804335770224
Aasdh	-1.08553166666667	4.58540183333333	-3.84210051376441	0.00755696717472222	0.0489155500692198	-3.06410645837734
Chpt1	-1.30954066666667	7.22033966666667	-3.84081132337186	0.00756883810369513	0.0489465731152342	-3.06581941073427
Rasgrp2	1.27434833333333	6.46866916666667	3.83955981472298	0.00758038173628644	0.0489905858400437	-3.06748252075626
Capn2	1.10987933333334	8.72777833333333	3.83881660354444	0.00758724613763581	0.0490196305443443	-3.06847026745694
Gpat2	1.14192033333333	4.3168915	3.83606350271455	0.00761273396197654	0.0491075954671356	-3.07212989144344
Slc26a4	-1.41729266666667	6.308273	-3.82798727635103	0.00768804896927172	0.0494238547508575	-3.08287160130573
1110046J04Rik	1.29418433333333	4.4649605	3.82091855249438	0.00775464314882697	0.0497283023134544	-3.09228086749926
Slc22a2	-1.530857	7.02514416666667	-3.81877880972761	0.00777492679531824	0.0498120387403893	-3.09513049844497
Phkg2	1.15335	6.22280366666667	3.81461596191497	0.00781455622866969	0.049973048041162	-3.10067627939223
Igfbp3	1.619716	7.08883033333333	3.80998484109881	0.00785890537698514	0.0501326409936551	-3.10684877163651
Tsg101	1.14817133333333	5.015544	3.8063654261163	0.00789375925325371	0.0503039035141499	-3.11167493860425
Tpst1	1.19062166666667	7.70948616666667	3.8061869459661	0.00789548236579134	0.0503039035141499	-3.11191297372994
Cyp2c44	-1.27982133333333	5.88551866666667	-3.80577672044185	0.00789944440446701	0.0503136463593416	-3.11246009967522
Lhfp	1.22403233333334	10.1500501666667	3.80539317775183	0.00790315071732359	0.0503217549214807	-3.11297165964039
Pdgfd	-1.09856666666667	4.58382866666667	-3.80232967414811	0.00793282335433992	0.0504485608213727	-3.11705843038216
Ccpg1	-1.0852	7.35603333333333	-3.79635672668512	0.00799103011872234	0.0507562941908159	-3.12503025209086
Dnahc11	-1.12073933333333	5.248669	-3.79425978102098	0.00801157647969329	0.0507859799234775	-3.12783014031194
Ccdc85b	1.113725	6.4556545	3.78473336570934	0.00810565426434966	0.0511700353605053	-3.14055779821872
2210013O21Rik	1.205798	7.33423	3.77615877273244	0.00819137380241646	0.051538705837628	-3.15202467072533
Snai2	1.07312366666667	7.80939383333333	3.77601726129694	0.00819279683076811	0.051538705837628	-3.1522140015062
Smad1	1.000354	6.83390366666667	3.7612008109563	0.00834330740889327	0.0521148846717796	-3.17205270211984
Jtb	1.03643133333334	6.676153	3.76093432727277	0.00834604216589787	0.0521148846717796	-3.17240979501893
2010004M13Rik	1.054059	6.69589283333333	3.75532039978827	0.0084038844296274	0.0523338554318351	-3.1799348601266
Adhfe1	-1.29188833333334	6.81817816666667	-3.74017473683251	0.00856214861466398	0.0529052272183645	-3.20025841767473
Dfna5	1.529412	5.716379	3.73791750195165	0.00858601513109387	0.0530066110537858	-3.20329007004904
Hist2h2be	-1.14529733333333	6.173781	-3.73498722661174	0.0086171072020876	0.053117852174776	-3.20722672572515
Gata3	-1.70564866666667	6.29646	-3.72350503326004	0.0087401397647383	0.0536364482120335	-3.2226638538269
Gm9684	1.10234033333333	6.91528183333333	3.71757583186592	0.0088044271602736	0.053934940195977	-3.23064245324562
Tnfaip8	-1.10562166666667	5.3886585	-3.71074255086372	0.00887916287308251	0.0542223773990455	-3.23984364167158
Dio1	-2.38442333333333	5.00002033333333	-3.70331018511189	0.00896124372287095	0.0545151311978864	-3.2498588179426
Txnip	1.02149266666667	8.86569433333333	3.69922784444063	0.00900668258352076	0.0546987384743666	-3.25536304016933
Cat	-1.05374366666667	10.2897788333333	-3.68896906525554	0.00912199081451779	0.0552208819931972	-3.26920505785809
Bdh2	-1.479568	6.695371	-3.6881135762672	0.00913167952150064	0.0552522715576813	-3.27036000821544
L2hgdh	-2.62668466666667	6.97070233333333	-3.68703640777272	0.00914389491408191	0.055293827695359	-3.27181437888649
Npnt	-1.08560433333333	6.7408325	-3.68511027358703	0.00916578260660068	0.0553614340207677	-3.27441540150117
Psmb2	1.027612	8.56054533333333	3.68338009018187	0.00918549270138304	0.055448095317368	-3.27675224798465
Folh1	-2.15961133333333	4.727689	-3.68159863028636	0.00920583561274442	0.0555384732517991	-3.27915877812674
1810011O10Rik	-1.75756733333333	7.148933	-3.67966807251729	0.00922793701973302	0.0556231318872336	-3.28176721074234
Iqgap2	-1.12319633333333	5.93057116666667	-3.67165236562103	0.00932032801749367	0.0560163982248483	-3.29260290845242
Hoxd11	2.165913	8.38917983333333	3.66761358875147	0.00936726458874245	0.0561670410462934	-3.29806587953936
Ctsc	1.16741066666667	5.28281866666667	3.66709688416937	0.00937328817245127	0.0561670410462934	-3.29876495000675
Serpine2	-1.279497	10.7399201666667	-3.66566054040294	0.00939005499246607	0.0562397125106258	-3.30070842835295
Apobec1	1.06815566666667	7.2189785	3.66015492545441	0.0094546293026091	0.0564809855099313	-3.30816052824616
Acpl2	1.37675266666667	4.96544633333333	3.65777578584353	0.0094826845613504	0.0565651570271957	-3.31138207648447
Gm13308	1.020372	5.30372433333333	3.6563225685573	0.00949986614066365	0.0566349759743629	-3.31335022879715
Rpl31	1.192931	7.05758416666667	3.65466785740159	0.00951947164547408	0.0566838153729606	-3.31559162154286
Bex4	-1.02875433333333	5.29858816666667	-3.64488147708325	0.00963633580679137	0.0571356252351641	-3.32885537255939
Sra1	1.15910933333333	7.501369	3.63986440049588	0.00969685727762904	0.0573957370803223	-3.33566017921317
Suclg1	-1.148472	7.108329	-3.63792573878276	0.0097203552008569	0.0575019067245199	-3.33829055307994
Exph5	-1.01427866666667	5.227016	-3.63708580577063	0.00973055517031775	0.0575457853809955	-3.33943033066159
Rhod	1.36076333333333	6.44526933333333	3.62120031702201	0.00992569396648635	0.0582997094350765	-3.36100461472068
Nmt1	1.06422533333334	7.08089766666667	3.60879551287201	0.0100810618626153	0.0589277672076731	-3.37787529760194
Lman2l	-1.410985	5.84065916666667	-3.60821239140747	0.0100884307112626	0.0589541778863018	-3.37866885667172
Emcn	1.35479833333333	8.97839583333333	3.60693504910714	0.0101045930125709	0.0590152748073929	-3.38040732665566
Rhoq	1.17976	7.787841	3.60589563447015	0.0101177657552645	0.0590588522677462	-3.38182213661817
Nipsnap1	-1.49972033333333	5.7960775	-3.59635057834065	0.0102396168209432	0.0594346100123287	-3.39482122777355
Pik3c3	1.010414	4.87854166666667	3.57645413889435	0.0104988173761711	0.0604639493613465	-3.42195645942268
Fam134b	-1.39327133333333	7.281756	-3.57599683505291	0.0105048588192759	0.0604819001228964	-3.42258075771446
D630002G06Rik	-2.43676	4.807997	-3.57462980363387	0.0105229414042988	0.0605354523455642	-3.42444715518124
Plk1s1	-1.00646433333333	5.49140816666667	-3.56818435394592	0.0106086601694356	0.0607918262577162	-3.43325040160397
Gm12264	1.50370966666667	7.98188816666667	3.56650139946611	0.0106311677250611	0.0608870616787559	-3.43554989607733
Col4a5	-1.07477466666667	4.751187	-3.56524006026573	0.0106480709644235	0.0609080930809138	-3.43727356366891
Snrpd2	1.02235933333333	7.84756833333333	3.5469563105873	0.0108964268543249	0.0618376356097543	-3.46228246735734
5730508B09Rik	-1.19298833333333	5.16599083333333	-3.54678346225991	0.0108988047868843	0.0618376356097543	-3.46251910199516
Col4a3	-1.07636833333333	7.3053155	-3.53859369965869	0.0110121279501851	0.0622075438781147	-3.47373560858896
Tax1bp3	1.13638966666667	6.43430516666667	3.52142131116848	0.0112539558437944	0.0632453969580197	-3.49728284872365
Slc30a7	1.41232733333333	5.832522	3.51570701447102	0.0113357105000584	0.0634119093458769	-3.50512692035449
Acot3	-1.50372133333333	5.42601	-3.5129095696451	0.0113759703594171	0.0635116718879473	-3.50896853809362
Rnf128	-1.43287266666667	6.96537933333333	-3.51276102808728	0.0113781124870579	0.0635116718879473	-3.50917255242503
Haao	-1.16625633333333	6.64241483333333	-3.51042035572712	0.0114119257988816	0.0636198288288453	-3.51238772325359
Hacl1	-1.33525033333333	6.96748883333333	-3.50273625212869	0.0115237051599012	0.0640994476632373	-3.522947641721
Ace2	1.55450333333333	6.653039	3.49682747662872	0.0116104734810636	0.0643915800648637	-3.53107296365416
B3gnt9	1.41368133333333	5.14216	3.49492516635227	0.0116385600625897	0.0644523706995034	-3.533689835532
Dmgdh	-1.32608166666667	5.87966083333333	-3.49479122592766	0.0116405404179013	0.0644523706995034	-3.53387410522575
Slc3a1	-1.32369333333334	7.83133766666667	-3.48378884179178	0.0118044793120476	0.0650303542894579	-3.54901855595915
Havcr1	1.136067	6.08448516666667	3.48328013271994	0.0118121200313024	0.0650389921105869	-3.54971915206733
B130021B11Rik	-1.31767966666667	5.7007795	-3.47937262473081	0.0118709906340299	0.0652242181993548	-3.55510168501455
Ankrd40	1.25667866666667	6.64594566666667	3.47809838781926	0.0118902575863185	0.0652599934948453	-3.55685734670111
Kap	-1.21162766666667	6.0592745	-3.47622872323304	0.0119185895161276	0.0653295387710137	-3.55943377030069
2310022B05Rik	1.36636266666667	8.356953	3.47073800916305	0.012002220235211	0.0656592848978805	-3.56700261271483
Zcchc24	1.14918533333333	6.36049233333333	3.46220474684499	0.0121334681180142	0.0660695771850055	-3.57877311852297
Smtn	1.07767233333333	7.00909916666667	3.45089081263513	0.0123099077022449	0.0667780060880724	-3.59439334134865
Mrps6	-1.17546666666667	8.18983466666667	-3.44743095578158	0.0123644217127903	0.0668907808320397	-3.59917329123831
2210409E12Rik	-1.354387	6.25283916666667	-3.44571242497031	0.0123915970627685	0.0669638408296619	-3.60154807702655
Echdc2	-1.12291433333333	5.4346845	-3.43987055624611	0.0124844639551486	0.0673576168383134	-3.60962353913249
AU021884	-1.26794733333333	3.91011666666667	-3.43614516092385	0.0125440822893123	0.0675232081794033	-3.6147755339522
Crim1	-1.04523933333333	6.47951566666667	-3.42255575100339	0.0127642047340114	0.0681484148196722	-3.6335834818362
Pltp	1.096917	8.43889116666667	3.41017981117787	0.0129683412908283	0.0689810355544288	-3.65073183724365
Enoph1	1.00583566666667	5.40655583333333	3.37271021583625	0.0136084009707514	0.0712133958694611	-3.70276466829572
Gpm6a	-1.75117033333333	4.68841283333333	-3.36667965510921	0.0137145941361423	0.0715338010919443	-3.71115499100874
Ctla2b	1.51521266666667	4.999752	3.35381271403428	0.0139441995817701	0.0723349887869288	-3.72907133105688
D930014E17Rik	1.38434533333333	6.09638666666667	3.35274632371172	0.0139634158446731	0.0723390288285781	-3.73055709308743
2010003K15Rik	-1.360662	5.64554866666667	-3.34274999853131	0.0141449568057601	0.0729142202641886	-3.74449116477702
Glyat	-1.30921933333333	6.12253066666667	-3.32555827880091	0.0144632070891236	0.0740196945830647	-3.76848261595773
Sult1a1	1.33310133333333	7.007986	3.32260650168151	0.0145186292255369	0.074162488292342	-3.77260537700596
Ptpmt1	1.02053566666667	6.83099383333333	3.32254445514276	0.0145197966779021	0.074162488292342	-3.77269204861706
Msn	1.09024333333334	8.74802	3.31584793359527	0.0146463988429651	0.0745962220992765	-3.78204892694532
Lsm5	1.70473533333333	6.19075166666667	3.31576518698863	0.0146479707099666	0.0745962220992765	-3.78216457929584
Rab9	1.21335	7.19896933333333	3.31139933092867	0.0147311658522021	0.0748193934010887	-3.78826772718742
Praf2	1.34461733333333	6.863331	3.31012732107195	0.0147555016233216	0.0748579502799655	-3.7900463197041
Hpn	-1.02388366666667	5.92360483333333	-3.3068335457498	0.0148187206248319	0.0750733250204184	-3.79465272320262
Xist	-1.16905666666666	8.69949033333333	-3.30637014827555	0.0148276384319328	0.0750857958890307	-3.7953008934274
Fam43a	-1.854946	6.15342933333333	-3.29421968675769	0.0150635606244379	0.0758021326173078	-3.81230499199229
Rgs2	-1.22286966666667	7.79812783333333	-3.28586294387687	0.0152281869983612	0.0763847041748988	-3.82400974819564
Hint2	-1.00995266666667	8.66969366666667	-3.28145853264049	0.0153157386919756	0.0767494043830257	-3.8301819277499
Agxt2	-1.494817	4.41711016666667	-3.27836303092446	0.0153775986900437	0.0769425007630016	-3.83452116740671
1810019J16Rik	-1.05279433333333	5.2535165	-3.27341512170745	0.0154770410186012	0.0773515430898239	-3.84145934327268
Phyh	-1.283312	8.97761733333333	-3.27202653251703	0.0155050739793047	0.0773978200120439	-3.84340698087559
Fnip2	-1.42988866666667	6.50444666666667	-3.27108841687462	0.0155240439376535	0.0773978200120439	-3.84472290652072
Ppargc1b	-1.15818466666667	4.91508066666667	-3.26788602390753	0.0155889906632872	0.0775625050286715	-3.84921575471051
9430013L14Rik	-1.01255933333333	4.53976633333333	-3.26677511119417	0.0156115895903422	0.0776249004901529	-3.85077459674399
Ufc1	1.15772833333333	6.7025615	3.25848538646488	0.0157813515552945	0.078042594814693	-3.8624111750767
Dsel	1.31220366666667	6.82367683333333	3.25024742734885	0.0159520396081709	0.0784925365540284	-3.87398268480916
Ube2e2	1.077213	7.11190016666667	3.24067384797137	0.0161529213280538	0.0791795605559329	-3.88743973475139
Mgam	-2.368474	6.538978	-3.23015861025252	0.0163767279005561	0.0798744826097383	-3.90223204452409
Bhmt	-1.85211433333333	5.11325516666667	-3.22534365969747	0.0164803295631539	0.0802211135050382	-3.90900951066028
Phxr5	-1.370061	9.57924216666667	-3.21372880938873	0.0167331773560679	0.0810511719278814	-3.92536878913934
Nkain2	-1.55598333333333	4.09135733333333	-3.21341873431418	0.0167399848360288	0.0810582126888111	-3.92580572326358
Tspan12	-1.49794133333333	6.365856	-3.21281099334343	0.0167533360660045	0.0810659202576135	-3.92666213547212
Stk10	-1.10841133333333	6.023542	-3.20977540538561	0.0168201966769249	0.0812753475410008	-3.93094039896828
Dhrs3	-1.004269	7.65303983333333	-3.19980629211599	0.0170418132807546	0.0819631954556479	-3.94499750257047
Pkhd1	-2.50478133333333	6.08286566666667	-3.19754764136551	0.0170924619306393	0.0821178431300668	-3.94818382127765
Cox6b2	1.33518	6.334132	3.17829175163032	0.0175309375611625	0.0835770677045647	-3.9753703411863
LOC269472	1.864173	5.9805795	3.17408543038342	0.0176283304936507	0.0838673804783044	-3.98131423193919
Ndufb10	-1.08699866666666	8.70058766666667	-3.15803056668663	0.0180054790115048	0.0849968754706531	-4.00401798046835
Ror2	1.04628433333333	6.2737225	3.15656166356136	0.0180404185240361	0.0850940320364782	-4.00609653300145
Rnasen	-1.078516	10.1182123333333	-3.14828605835005	0.0182386377063054	0.0857452299168226	-4.01781093868127
Slc17a1	-1.41305766666667	7.6373265	-3.1427558194755	0.0183724106498584	0.0861586903967622	-4.02564306154088
9030617O03Rik	-1.09920833333333	7.08040683333333	-3.14061766538707	0.0184244151029313	0.086343831575736	-4.0286720206529
C730048C13Rik	-1.385865	4.5528165	-3.13772655419179	0.0184949861407094	0.0864674093376211	-4.03276836858314
5033421C21Rik	-1.15928266666667	3.58566766666667	-3.13338118277079	0.0186016050344471	0.0868004949723377	-4.03892680230659
Tmsb10	1.195887	10.9654568333333	3.13094570262686	0.0186616526337869	0.086962964875923	-4.04237928820065
Acy3	-1.031668	7.56050766666667	-3.12354078605001	0.0188455128325213	0.0874846354409365	-4.05287997179722
Trit1	-1.03483133333333	4.95750866666667	-3.09416127168094	0.0195944938545216	0.0894495484677046	-4.09459523104492
Sephs2	-1.17324966666666	8.1706635	-3.09404579596559	0.0195975003194802	0.0894495484677046	-4.09475935727998
G530011O06Rik	1.04436633333333	3.66633116666667	3.07133527497857	0.0201985596511661	0.0912706921891395	-4.127062576915
Ppm1m	1.51698233333333	6.3696435	3.06739326843328	0.0203048981225738	0.0916068058623361	-4.13267458983793
Magt1	-1.32762433333333	6.9615395	-3.05510268684723	0.0206403348533284	0.0927357734307374	-4.15018123914212
Camk2n2	1.01066133333333	5.13478866666667	3.05082419298141	0.0207585005084875	0.0931452699101821	-4.15627876231685
Tstd1	-1.23532566666667	5.77042716666667	-3.04367679670026	0.0209575285936878	0.0936724981296862	-4.16646863387122
Ang	1.12541733333333	6.03912933333333	3.04309843326532	0.0209737234271887	0.0936726673117441	-4.16729339491106
H2-L	-1.17734133333333	8.915293	-3.03818150565451	0.0211119481631867	0.0941303284642263	-4.17430627516448
Cryz	-1.54978866666667	6.879868	-3.03749104461276	0.0211314367729783	0.0941446023054641	-4.17529123473555
1700128F08Rik	-1.17058166666667	6.8476635	-3.0353341127803	0.0211924420415518	0.094253955669104	-4.17836842545707
Rbm47	-1.022462	5.588301	-3.03204839777981	0.021285737541063	0.0942905784542817	-4.1830567944037
BC006779	1.18568	5.39006933333333	3.02915214748968	0.0213683408890368	0.0945685122889301	-4.18719023395318
Slc22a4	-1.19307266666667	5.81530366666667	-3.0277313536115	0.0214089890559809	0.0946471360980636	-4.18921821904497
Cdc42ep3	1.00852666666667	8.00324633333333	3.02663456340795	0.021440424525574	0.0947456024814948	-4.1907838560847
Tmem98	1.78253266666667	8.14675866666667	3.02492383335961	0.0214895554711752	0.0948171612714594	-4.19322608671999
Tmem178	-1.18916166666667	5.92538283333333	-3.01209129888046	0.0218619792850334	0.0959775950735175	-4.21155392793978
Mtm1	-1.14489133333333	6.24641133333333	-3.00862682764572	0.0219637098413197	0.0962354837348161	-4.21650444972697
Papss2	-1.19046033333333	7.23472016666667	-2.98308324175115	0.0227296535463898	0.0982591900068744	-4.25303624667561
Ada	1.05997166666667	5.82109016666667	2.98175130367823	0.0227703717415095	0.0983940781416962	-4.25494265250168
Cgref1	-1.457464	6.70492066666667	-2.97173989608577	0.0230789441049349	0.0993189500103867	-4.26927667650546
D130020L05Rik	1.20068733333333	5.63573766666667	2.97131431826592	0.0230921603333986	0.0993486515196622	-4.26988618740566
Slc44a3	-1.023345	5.40620983333333	-2.96964154301199	0.0231441867494738	0.0995310721908645	-4.27228207232593
Ptprn	1.065268	6.33932	2.96606090456138	0.0232559744058154	0.099845714487579	-4.27741131669354
Procr	1.357411	6.06727383333333	2.95902432829979	0.02347734751626	0.100308381377626	-4.28749418071289
Klraq1	1.141833	5.8097615	2.94493381319827	0.0239274616002675	0.101277902856146	-4.30769661426455
Cdc14a	-1.080795	5.5208555	-2.94078858213052	0.0240616329788613	0.10159629065656	-4.31364284649786
2810428I15Rik	1.03309633333333	5.98948716666667	2.93482416128478	0.0242561034955108	0.10218791533727	-4.32220099110395
Cog7	-1.46527833333333	8.5539105	-2.93103174766395	0.0243806306319239	0.102415080940851	-4.32764401419643
Nostrin	1.030188	7.03297666666667	2.93018865384922	0.024408407257415	0.102436966484685	-4.32885420483118
Klhl6	1.09082933333333	6.08036066666667	2.92743981467315	0.0244992063203152	0.102605930723054	-4.33280030778486
Pcdh1	-1.192315	4.02934716666667	-2.91989882340345	0.024750160760077	0.103218002556796	-4.34362871843678
Phlpp1	-1.127565	5.76935583333333	-2.91289017799405	0.0249858676596929	0.103886756950163	-4.35369651151373
Gm11428	1.118919	5.40613016666667	2.88722599747367	0.0258696848283523	0.106261213288581	-4.39059309792491
Tmbim1	1.145993	7.80427783333333	2.88683125146426	0.025883537260539	0.106261213288581	-4.39116097739518
Fnbp1l	-1.106906	7.527071	-2.88176707815344	0.0260619541798495	0.106624584449746	-4.39844723138512
Mex3b	1.32892133333333	4.71991	2.87735287049755	0.0262185441042274	0.106914485951596	-4.40479977034986
Zfp365	1.358612	3.930786	2.87219434898712	0.0264028124533963	0.107422769393436	-4.41222514865871
Gpatch1	1.06263433333333	5.85923283333333	2.87211110699373	0.0264057972701461	0.107422769393436	-4.4123449852662
AI317395	-1.44569233333333	6.06234416666667	-2.86635667801542	0.026613010446804	0.108024272630099	-4.42063029183627
Mpeg1	1.098102	5.710026	2.86575186187154	0.026634890098373	0.108091868548754	-4.42150124343743
Galm	-1.06021766666667	6.7472095	-2.86181903329518	0.026777632228625	0.108352223071844	-4.42716521662235
Dao	-1.30803233333333	7.51419983333333	-2.85352004753403	0.0270815306707315	0.109069744070379	-4.43912057784029
Fut9	-1.436623	5.37849216666667	-2.84758318107232	0.0273011883272362	0.109615497632151	-4.44767586082592
Atp6v0d2	-1.03117233333333	6.26405916666667	-2.83390761324381	0.027814432610596	0.110599938630982	-4.46739147324954
Leprel2	1.06846866666667	7.32245366666667	2.82352845580947	0.0282108251588039	0.111551830020032	-4.48236250196478
March8	-1.035211	8.73346583333333	-2.82067207174548	0.028320967066386	0.111853654585292	-4.48648373248399
Smyd2	1.22350466666667	7.15252933333333	2.80384726243415	0.0289790935511576	0.113399552267075	-4.51076857351562
Negr1	1.46074133333333	4.59247033333333	2.79888942140242	0.0291761179997836	0.113997816645195	-4.51792781134088
Sox18	-1.34652	5.94489433333333	-2.79650456436889	0.0292713994595747	0.114176124523475	-4.52137209427873
Rcan2	-1.09513866666667	7.026508	-2.77951547948592	0.029959810891133	0.115791225759582	-4.54591731072987
Notch3	1.07265466666667	6.502588	2.77708718723879	0.0300596049479649	0.1160467967013	-4.54942688982992
Gm10309	1.069042	6.142085	2.77149602940179	0.0302907270912567	0.116612532943835	-4.55750889392842
Ndrg4	1.316294	5.01002	2.76366452359704	0.0306176385503498	0.117608354914522	-4.56883202685935
Igsf11	-1.17647033333333	5.89431583333333	-2.76199131474594	0.0306879681952128	0.117764427271049	-4.57125162870588
Sepw1	1.089875	9.0522825	2.75870880476072	0.0308264401998718	0.118103299328186	-4.57599882318984
Selk	1.085472	6.70331766666667	2.75593491812796	0.0309439732826062	0.118370623757042	-4.58001085853
Ect2	2.03062966666667	4.31294016666667	2.75571170808778	0.0309534516357083	0.118370623757042	-4.58033371679563
Ndufs1	-1.09292466666666	7.64552766666667	-2.75115116631411	0.0311477860395853	0.118762419447762	-4.58693076485945
Rhbdd1	-1.34637533333333	6.48535566666667	-2.74803369963797	0.0312813728924314	0.11900847549455	-4.59144091205657
Aqp1	-1.97859433333333	6.62704716666667	-2.74472260388762	0.0314239230491367	0.119353196065968	-4.59623169661087
Cdkn1c	-1.079392	6.544176	-2.73473722152485	0.0318580050650143	0.120467972226538	-4.61068252780013
Obfc2a	-1.12053533333333	5.70241766666667	-2.70322799451865	0.0332699439640659	0.123795557956252	-4.6563114455158
Fam178a	1.15395433333333	5.6376945	2.68628227051805	0.0340565536292951	0.125784979488002	-4.68086740941808
Gja5	-1.17645133333333	6.31897033333333	-2.67590916102182	0.0345477538643437	0.126681222990867	-4.69590425937984
D930009K15Rik	1.25168233333333	6.03046983333333	2.658929149291	0.0353680404075083	0.12870720928188	-4.72052638793394
Ppil6	-1.03407133333333	4.346578	-2.64933705618875	0.0358404937553825	0.129470262245426	-4.73443959377335
Cd1d1	1.108951	5.75399683333333	2.64318240912575	0.0361471420948897	0.130055505508771	-4.74336826285283
5730494N06Rik	1.04304566666667	6.45490983333333	2.64106119253179	0.0362534697204793	0.130367766618661	-4.7464458033979
Tcfec	-1.31420866666667	6.28996033333333	-2.62563843757537	0.0370365338916124	0.131956086419842	-4.76882534461011
C730029A08Rik	-1.30808266666667	6.005462	-2.60831384178375	0.0379374633620443	0.133865326700296	-4.79397153993395
Iyd	-1.14421466666667	5.18314533333333	-2.59258750146696	0.0387752660074134	0.135730857516744	-4.8168034085639
Pipox	-1.154086	7.60509433333333	-2.58644312182057	0.039107868486833	0.136555561042362	-4.82572520087802
Gcsh	-1.470447	8.45931583333333	-2.55163390164898	0.0410495918407105	0.139951633507704	-4.87627931255921
Kcnj15	-1.580791	6.1202995	-2.52438054572115	0.0426403285999087	0.143506043250563	-4.91586784814838
Dmxl1	-1.41982666666667	5.90227833333333	-2.52290935276155	0.0427280164059201	0.143684245087941	-4.91800501833847
Isg20l2	1.13746333333334	5.92893466666667	2.50551287547016	0.0437793313687422	0.146055872243419	-4.94327669116544
Ppif	-1.300544	7.18435966666667	-2.49518327172888	0.0444163471696665	0.147396417813844	-4.95828223162906
8430429K09Rik	-1.00084166666667	4.25411983333333	-2.49473489349374	0.0444442166366285	0.147409174757621	-4.95893357068318
Acaa1b	-1.35961133333333	9.591103	-2.48743115450434	0.0449007709461855	0.148384922329508	-4.96954325121969
Ifit2	1.12394966666667	6.3814315	2.47933533463797	0.0454125672325988	0.14957361612286	-4.98130316111307
Hist1h1e	1.09181966666667	7.1724485	2.43709808795954	0.0481831680485589	0.15501162106637	-5.04264518250786
9530008L14Rik	-1.257988	4.519647	-2.42549435537089	0.0489747524852479	0.15642337585591	-5.05949256982529
