# Supplementary material for: Identification of fibroblast activation-related genes in two acute kidney injury models
Source: PeerJ. 2021 Mar 18;9:e10926. doi: 10.7717/peerj.10926 (PMC7982076; doi:10.7717/peerj.10926)
Supplement: Supplemental Information 9 [file peerj-09-10926-s009.csv]

SUID	MCODE_Cluster	MCODE_Node_Status	MCODE_Score	name	selected	shared name
303	Cluster 1	Clustered	12.87619048	Col14a1	FALSE	Col14a1
114	Cluster 1	Clustered	12.87619048	Col1a2	FALSE	Col1a2
115	Cluster 1	Clustered	12.87619048	Col1a1	FALSE	Col1a1
307	Cluster 1	Clustered	12.87619048	Col15a1	FALSE	Col15a1
312	Cluster 1	Clustered	12.87619048	Col4a5	FALSE	Col4a5
378	Cluster 1	Clustered	12.87619048	Col4a3	FALSE	Col4a3
254	Cluster 1	Seed	13	Leprel1	FALSE	Leprel1
129	Cluster 1	Clustered	12.87619048	Col3a1	FALSE	Col3a1
133	Cluster 1	Clustered	12.87619048	Col6a2	FALSE	Col6a2
134	Cluster 1	Clustered	12.87619048	Col6a1	FALSE	Col6a1
203	Cluster 1	Clustered	12.87619048	Crtap	FALSE	Crtap
155	Cluster 1	Clustered	12.87619048	Col6a3	FALSE	Col6a3
157	Cluster 1	Clustered	12.87619048	Col5a1	FALSE	Col5a1
222	Cluster 1	Clustered	13	Plod1	FALSE	Plod1
353	Cluster 1	Clustered	12.87619048	Col4a4	FALSE	Col4a4
