# Supplementary material for: Identification of fibroblast activation-related genes in two acute kidney injury models
Source: PeerJ. 2021 Mar 18;9:e10926. doi: 10.7717/peerj.10926 (PMC7982076; doi:10.7717/peerj.10926)
Supplement: Supplemental Information 10 [file peerj-09-10926-s010.csv]

SUID	MCODE_Cluster	MCODE_Node_Status	MCODE_Score	name	selected	shared name
239	Cluster 5	Clustered	6	Spsb1	FALSE	Spsb1
335	Cluster 5	Clustered	6.505494505	Cyp2d26	FALSE	Cyp2d26
783	Cluster 5	Clustered	6.236363636	Haao	FALSE	Haao
272	Cluster 5	Clustered	6	Figf	FALSE	Figf
816	Cluster 5	Clustered	6.377777778	Hnf4a	FALSE	Hnf4a
118	Cluster 5	Clustered	6	Anapc2	FALSE	Anapc2
601	Cluster 5	Clustered	6	Lmo7	FALSE	Lmo7
123	Cluster 5	Clustered	5.785714286	Hgd	FALSE	Hgd
252	Cluster 5	Clustered	6	Spsb4	FALSE	Spsb4
543	Cluster 5	Clustered	6	Islr	FALSE	Islr
741	Cluster 5	Clustered	6	Myc	FALSE	Myc
389	Cluster 5	Clustered	6	Socs3	FALSE	Socs3
165	Cluster 5	Clustered	6.533333333	Hao2	FALSE	Hao2
166	Cluster 5	Clustered	6.095238095	Pipox	FALSE	Pipox
295	Cluster 5	Clustered	6.611111111	Pck1	FALSE	Pck1
296	Cluster 5	Clustered	5.981818182	G6pc	FALSE	G6pc
874	Cluster 5	Clustered	5.764705882	Aldh8a1	FALSE	Aldh8a1
714	Cluster 5	Clustered	6.551470588	Slc2a2	FALSE	Slc2a2
171	Cluster 5	Clustered	6	Hgf	FALSE	Hgf
