# Supplementary material for: Identification of fibroblast activation-related genes in two acute kidney injury models
Source: PeerJ. 2021 Mar 18;9:e10926. doi: 10.7717/peerj.10926 (PMC7982076; doi:10.7717/peerj.10926)
Supplement: Supplemental Information 11 [file peerj-09-10926-s011.csv]

SUID	MCODE_Cluster	MCODE_Node_Status	MCODE_Score	name	selected	shared name
479	Cluster 6	Clustered	5.0	Adamts4	false	Adamts4
179	Cluster 6	Clustered	4.266666666666667	Timp1	false	Timp1
420	Cluster 6	Clustered	4.866666666666666	Penk	false	Penk
229	Cluster 6	Clustered	4.810457516339869	Spp2	false	Spp2
280	Cluster 6	Clustered	4.866666666666666	Vcan	false	Vcan
